# Supplementary material for: A comprehensive genomic analysis provides insights on the high environmental adaptability of Acinetobacter strains
Source: Front Microbiol. 2023 Apr 17;14:1177951. doi: 10.3389/fmicb.2023.1177951 (PMC10149724; doi:10.3389/fmicb.2023.1177951)
Supplement: SUPPLEMENTARY TABLE S1 — Basic Information of 312 Acinetobacter strains. [file Table_1.XLSX]

## Sheet: Sheet1
Supplementary Table 1: Basic Information of 312 Acinetobacter strains.
Genome No.	Species Name	Strain	Type Strain	Assembly Level	Genome size(Mb)	Genome G+C (%)	Number of CDS	Number of alkB genes	Number of almA genes	Number of catA genes	Number of benA genes	Number of benB genes	Number of aceA genes	Number of glcB genes	Number of kup genes	Number of trkA genes	Number of trkH genes	Number of kdpA genes	Number of kdpB genes	Number of kdpC genes	Number of ktrA genes	Number of ktrB genes	Number of betA genes	Number of betB genes	Number of mtlD genes	Number of ostA genes	Number of ostB genes	Number of proA genes	Number of proB genes	Number of proC genes	Number of gltB genes	Number of gltD genes	Number of glnA genes	Number of gdhA genes	Number of katE genes	Number of katG genes	Number of sodB genes	Number of sodC genes	Number of ahpC genes	Number of msrA genes	Number of msrB genes	Number of bpC genes	Number of dsbC genes	number of prophages	number of GIs	Isolation source	Groups	Isolation Country	Completeness (%)
1	Acinetobacter cumulans	WCHAc060092	Yes	Chromosome complete	3.42503	40.24	3396	1	1	1	1	1	1	1	1	1	1	1	1	1	1	1	0	0	1	0	0	1	1	1	1	1	1	1	1	1	1	1	1	1	1	1	1	1	14	Hospital sewage	Clinical	China	100
2	Acinetobacter baumannii	ATCC 19606	Yes	Chromosome complete	3.92772	39.07	3649	1	1	1	1	1	1	1	1	1	1	1	1	1	1	1	1	1	1	1	1	1	1	1	1	1	1	1	1	1	1	1	1	1	1	1	1	4	20	Biological product	Clinical	China	99.63
3	Acinetobacter baumannii	AB0057	No	Complete	4.05924	39.19	3838	1	1	1	1	1	1	1	1	1	1	1	1	1	1	1	1	1	1	1	1	1	1	1	1	1	1	1	1	1	1	1	1	1	1	1	1	8	38	Bloodstream infection of a patient	Clinical	USA	100
4	Acinetobacter baumannii	AB307-0294	No	Complete	3.76098	39.04	3451	1	1	1	1	1	1	1	1	1	1	1	1	1	1	1	1	1	1	1	1	1	1	1	1	1	1	1	1	1	1	1	1	1	1	1	1	2	18	Blood of a hospitalized patient	Clinical	Australia	100
5	Acinetobacter baumannii	AC12	No	Complete	3.84831	38.93	3643	1	1	1	1	1	1	1	1	1	1	1	1	1	1	1	1	1	1	1	1	1	1	1	1	1	1	1	1	1	1	1	1	1	1	1	1	4	49	Blood	Clinical	Malaysia	99.98
6	Acinetobacter baumannii	AC30	No	Complete	3.92286	38.83	3660	1	1	1	1	1	1	1	1	1	1	1	1	1	1	1	1	1	1	1	1	1	1	1	1	1	1	1	1	1	1	1	1	1	1	1	1	4	37	Human trachea	Clinical	Malaysia	99.98
7	Acinetobacter baumannii	MDR-TJ	No	Complete	4.15341	39.09	3931	1	1	1	1	1	1	1	1	1	1	1	1	1	1	1	1	1	1	1	1	1	1	1	1	1	1	1	1	1	1	1	1	1	1	1	1	5	38	Second Hospital of Tianjin Medical University, China	Clinical	China	99.59
8	Acinetobacter baumannii	TCDC-AB0715	No	Complete	4.21042	38.88	3949	1	1	1	1	1	1	1	1	1	1	1	1	1	1	1	1	1	1	1	1	1	1	1	1	1	1	1	1	1	1	1	1	1	1	1	1	11	42	Bacteremia patients	Clinical	Taiwan	99.98
9	Acinetobacter wuhouensis	WCHA60	Yes	Complete	3.84498	38.09	3713	1	1	1	1	1	1	1	1	1	1	1	1	1	1	1	0	0	0	0	0	1	1	1	1	1	1	1	0	1	1	1	1	1	1	1	1	4	27	Hospital sewage	Clinical	China	99.93
10	Acinetobacter dispersus	NCCP 16014	No	Complete	4.02484	39.1	3682	2	1	1	1	1	1	1	1	1	1	1	1	1	1	1	1	1	1	0	0	1	1	1	1	1	1	1	1	0	1	1	1	1	1	1	1	3	24	Sputum	Clinical	South Korea	100
11	Acinetobacter lwoffii	NCTC 5866	Yes	Draft	3.382	43.04	3191	2	1	1	1	1	1	1	1	1	1	0	0	0	1	1	1	1	0	0	0	1	1	1	1	1	1	1	1	0	1	1	1	1	1	1	1	6	43	Homo sapiens	Clinical	USA	100
12	Acinetobacter modestus	CCM 8639	Yes	Draft	3.54588	38.3	3344	1	1	1	1	1	1	1	1	1	1	1	1	1	1	1	1	1	1	0	0	1	1	1	1	1	1	1	1	0	1	1	1	1	1	1	1	2	13	Urine	Clinical	China	100
13	Acinetobacter parvus	DSM 16617	Yes	Draft	2.87804	41.63	2906	1	1	0	0	0	1	1	1	1	1	1	1	1	1	1	0	0	1	1	0	1	1	1	1	1	1	1	1	0	1	1	1	1	1	1	1	3	33	Outpatient with otitis media, ear swab	Clinical	United Kingdom	99.73
14	Acinetobacter vivianii	CCM 8642	Yes	Draft	3.99557	41.3	3674	2	1	1	1	1	1	1	1	1	1	1	1	1	1	1	1	1	1	1	1	1	1	1	1	1	1	1	1	0	1	1	1	1	1	1	1	2	14	human Clinical specimen	Clinical	China	100
15	Acinetobacter nosocomialis	NIPH 2119	Yes	Draft	3.88091	38.7	3586	1	1	1	1	1	1	1	1	1	1	1	1	1	1	1	1	1	1	1	1	1	1	1	1	1	1	1	1	1	1	1	1	1	1	1	1	2	11	Sputum	Clinical	Netherlands	100
16	Acinetobacter pittii	ATCC 19004	Yes	Draft	3.79687	38.8	3518	1	1	1	1	1	1	1	1	1	1	1	1	1	1	1	1	1	1	1	1	1	1	1	1	1	1	1	1	1	1	1	1	1	1	1	1	2	12	Cerebrospinal fluid	Clinical	United Kingdom	100
17	Acinetobacter colistiniresistens	NIPH 2036	Yes	Draft	3.88477	41.26	3566	2	1	1	0	0	1	1	1	1	1	1	1	1	1	1	1	1	1	0	0	1	1	1	1	1	1	1	1	0	1	1	1	1	1	1	1	2	30	Catheter	Clinical	Belgium	100
18	Acinetobacter johnsonii	CIP 64.6	Yes	Draft	3.5827	41.45	3415	2	1	1	1	1	1	1	1	1	1	1	1	1	1	1	1	1	1	0	0	1	1	1	1	1	1	1	0	1	1	1	1	1	1	1	1	11	45	Human duodenum	Clinical	Czech Republic	100
19	Acinetobacter proteolyticus	NIPH 809	Yes	Draft	4.24964	41.2	3896	2	1	1	1	1	1	1	1	1	1	1	1	1	1	1	1	1	1	1	1	1	1	1	1	1	1	1	1	0	1	1	1	1	1	1	1	2	19	Ear	Clinical	USA	100
20	Acinetobacter schindleri	CIP 107287	Yes	Draft	3.35832	42.2	3152	1	1	2	1	1	1	1	1	1	1	0	0	0	1	1	1	1	1	1	1	1	1	1	1	1	1	1	1	1	1	1	1	1	1	1	1	2	40	Vagina	Clinical	Czech Republic	100
21	Acinetobacter variabilis	NIPH 2171	Yes	Draft	3.4802	41.99	3259	1	1	1	1	1	1	1	1	1	1	0	0	0	1	1	1	1	1	1	1	1	1	1	1	1	1	1	1	1	1	1	1	1	1	1	1	8	36	Urine	Clinical	Sweden	100
22	Acinetobacter gyllenbergii	CIP 110306	Yes	Draft	4.30585	40.9	4088	1	1	1	1	1	1	1	1	1	1	1	1	1	1	1	1	1	1	0	0	1	1	1	1	1	1	1	1	0	1	1	1	1	1	1	1	3	29	Urine	Clinical	Netherlands	100
23	Acinetobacter haemolyticus	CIP 64.3	Yes	Draft	3.48682	39.7	3239	2	1	0	0	0	1	1	1	1	1	1	1	1	1	1	0	0	1	0	0	1	1	1	1	1	1	1	0	1	1	0	1	1	1	1	1	5	17	Sputum	Clinical	-	99.73
24	Acinetobacter junii	CIP 64.5	Yes	Draft	3.33062	38.8	3068	2	1	1	1	1	1	1	1	1	1	1	1	1	1	1	1	1	1	0	0	1	1	1	1	1	1	1	1	0	1	1	1	1	1	1	1	5	17	Urine	Clinical	-	100
25	Acinetobacter rongchengensis	WCHAc060115	Yes	Draft	4.10213	37.7	3880	2	1	2	1	1	1	1	1	1	1	0	0	0	1	1	0	0	1	0	0	1	1	1	1	1	1	1	1	0	1	1	1	1	1	1	1	1	35	Hospital sewage	Clinical	China	99.93
26	Acinetobacter tianfuensis	WCHAc060012	Yes	Draft	3.46492	42.3	3349	1	1	0	0	0	1	1	1	1	1	0	0	0	1	1	0	0	1	0	0	1	1	1	1	1	1	1	0	1	1	1	1	1	1	1	1	7	40	Hospital sewage	Clinical	China	100
27	Acinetobacter geminorum	J00019	Yes	Draft	3.79996	38.7	3768	1	1	1	1	1	1	1	1	1	1	1	1	1	1	1	1	1	1	1	1	1	1	1	1	1	1	1	1	1	1	1	1	1	0	1	1	7	23	human throat swabs	Clinical	Germany	100
28	Acinetobacter baumannii	1007214	No	Draft	3.95009	38.94	3801	1	1	1	1	1	1	1	1	1	1	1	1	1	1	1	1	1	1	1	1	1	1	1	1	1	1	1	1	1	1	1	1	1	1	1	1	3	26	Sputum	Clinical	USA	100
29	Acinetobacter baumannii	1022959	No	Draft	4.1501	39.1	4059	1	1	1	1	1	1	1	1	1	1	1	1	1	1	1	1	1	1	1	1	1	1	1	1	1	1	1	1	1	1	1	1	1	1	1	1	5	38	Sputum	Clinical	USA	100
30	Acinetobacter baumannii	1058283	No	Draft	4.13846	39.03	3970	1	1	1	1	1	1	1	1	1	1	1	1	1	1	1	1	1	1	1	1	1	1	1	1	1	1	1	1	1	1	1	1	1	1	1	1	5	29	Sputum	Clinical	USA	100
31	Acinetobacter baumannii	1062314	No	Draft	4.04385	38.96	3792	1	1	1	1	1	1	1	1	1	1	1	1	1	1	1	1	1	1	1	1	1	1	1	1	1	1	1	1	1	1	1	1	1	1	1	1	5	29	Sputum	Clinical	USA	100
32	Acinetobacter baumannii	1095464	No	Draft	3.97597	39	3868	1	1	1	1	1	1	1	1	1	1	1	1	1	1	1	1	1	1	1	1	1	1	1	1	1	1	1	1	1	1	1	1	1	1	1	1	8	26	Sputum	Clinical	USA	100
33	Acinetobacter baumannii	1117819	No	Draft	3.93427	38.96	3808	1	1	1	1	1	1	1	1	1	1	1	1	1	1	1	1	1	1	1	1	1	1	1	1	1	1	1	1	1	1	1	1	1	1	1	1	8	24	Sputum	Clinical	USA	100
34	Acinetobacter baumannii	1170863	No	Draft	4.0855	39.04	3927	1	1	1	1	1	1	1	1	1	1	1	1	1	1	1	1	1	1	1	1	1	1	1	1	1	1	1	1	1	1	1	1	1	1	1	1	8	21	Sputum	Clinical	USA	100
35	Acinetobacter baumannii	1178044	No	Draft	4.006	39.06	3863	1	1	1	1	1	1	1	1	1	1	1	1	1	1	1	1	1	1	1	1	1	1	1	1	1	1	1	1	1	1	1	1	1	1	1	1	8	28	Sputum	Clinical	USA	100
36	Acinetobacter baumannii	1188188	No	Draft	4.13646	38.96	3984	1	1	1	1	1	1	1	1	1	1	1	1	1	1	1	1	1	1	1	1	1	1	1	1	1	1	1	1	1	1	1	1	1	1	1	1	8	24	Sputum	Clinical	USA	100
37	Acinetobacter baumannii	1232509	No	Draft	4.01527	39.06	3883	1	1	1	1	1	1	1	1	1	1	1	1	1	1	1	1	1	1	1	1	1	1	1	1	1	1	1	1	1	1	1	1	1	1	1	1	7	34	Sputum	Clinical	USA	100
38	Acinetobacter baumannii	1237893	No	Draft	4.01991	39.06	3852	1	1	1	1	1	1	1	1	1	1	1	1	1	1	1	1	1	1	1	1	1	1	1	1	1	1	1	1	1	1	1	1	1	1	1	1	9	28	Sputum	Clinical	USA	100
39	Acinetobacter baumannii	1264936	No	Draft	3.92817	39.13	3765	1	1	1	1	1	1	1	1	1	1	1	1	1	1	1	1	1	1	1	1	1	1	1	1	1	1	1	1	1	1	1	1	1	1	1	1	7	24	Sputum	Clinical	USA	100
40	Acinetobacter baumannii	1266220	No	Draft	4.14479	39.2	4031	1	1	1	1	1	1	1	1	1	1	1	1	1	1	1	1	1	1	1	1	1	1	1	1	1	1	1	1	1	1	1	1	1	1	1	1	5	42	Sputum	Clinical	USA	100
41	Acinetobacter baumannii	1271213	No	Draft	4.04408	39.1	3854	1	1	1	1	1	1	1	1	1	1	1	1	1	1	1	1	1	1	1	1	1	1	1	1	1	1	1	1	1	1	1	1	1	1	1	1	8	26	Sputum	Clinical	USA	100
42	Acinetobacter baumannii	1271651	No	Draft	3.96482	39.21	3781	1	1	1	1	1	1	1	1	1	1	1	1	1	1	1	1	1	1	1	1	1	1	1	1	1	1	1	1	1	1	1	1	1	1	1	1	9	25	Sputum	Clinical	USA	100
43	Acinetobacter baumannii	1276470-86	No	Draft	4.06269	39.06	3903	1	1	1	1	1	1	1	1	1	1	1	1	1	1	1	1	1	1	1	1	1	1	1	1	1	1	1	1	1	1	1	1	1	1	1	1	8	26	Sputum	Clinical	USA	100
44	Acinetobacter baumannii	1287985	No	Draft	3.99889	39.06	3882	1	1	1	1	1	1	1	1	1	1	1	1	1	1	1	1	1	1	1	1	1	1	1	1	1	1	1	1	1	1	1	1	1	1	1	1	7	29	Sputum	Clinical	USA	100
45	Acinetobacter baumannii	1294222	No	Draft	4.15313	39.08	4075	1	1	1	1	1	1	1	1	1	1	1	1	1	1	1	1	1	1	1	1	1	1	1	1	1	1	1	1	1	1	1	1	1	1	1	1	6	40	Sputum	Clinical	USA	100
46	Acinetobacter baumannii	1295549	No	Draft	3.91679	39.1	3626	1	1	1	1	1	1	1	1	1	1	1	1	1	1	1	1	1	1	1	1	1	1	1	1	1	1	1	1	1	1	1	1	1	1	1	1	4	18	Sputum	Clinical	USA	100
47	Acinetobacter baumannii	1296252	No	Draft	4.06766	39.03	3963	1	1	1	1	1	1	1	1	1	1	1	1	1	1	1	1	1	1	1	1	1	1	1	1	1	1	1	1	1	1	1	1	1	1	1	1	4	35	Sputum	Clinical	USA	100
48	Acinetobacter baumannii	1406182	No	Draft	4.138	39.14	4009	1	1	1	1	1	1	1	1	1	1	1	1	1	1	1	1	1	1	1	1	1	1	1	1	1	1	1	1	1	1	1	1	1	1	1	1	10	33	Sputum	Clinical	USA	100
49	Acinetobacter baumannii	1406589	No	Draft	4.16749	39.11	3998	1	1	1	1	1	1	1	1	1	1	1	1	1	1	1	1	1	1	1	1	1	1	1	1	1	1	1	1	1	1	1	1	1	1	1	1	10	37	Sputum	Clinical	USA	100
50	Acinetobacter baumannii	1413735	No	Draft	4.10181	39.07	3915	1	1	1	1	1	1	1	1	1	1	1	1	1	1	1	1	1	1	1	1	1	1	1	1	1	1	1	1	1	1	1	1	1	1	1	1	6	20	Sputum	Clinical	USA	100
51	Acinetobacter baumannii	14216	No	Draft	4.10012	39.07	3915	1	1	1	1	1	1	1	1	1	1	1	1	1	1	1	1	1	1	1	1	1	1	1	1	1	1	1	1	1	1	1	1	1	1	1	1	7	20	Sputum	Clinical	USA	100
52	Acinetobacter baumannii	1494580	No	Draft	4.21726	39.21	4156	1	1	1	1	1	1	1	1	1	1	1	1	1	1	1	1	1	1	1	1	1	1	1	1	1	1	1	1	1	1	1	1	1	1	1	1	9	33	Sputum	Clinical	USA	99.63
53	Acinetobacter baumannii	214216	No	Draft	4.04905	39.07	3879	1	1	1	1	1	1	1	1	1	1	1	1	1	1	1	1	1	1	1	1	1	1	1	1	1	1	1	1	1	1	1	1	1	1	1	1	7	20	Sputum	Clinical	USA	100
54	Acinetobacter baumannii	472237-120	No	Draft	4.05056	39.03	3870	1	1	1	1	1	1	1	1	1	1	1	1	1	1	1	1	1	1	1	1	1	1	1	1	1	1	1	1	1	1	1	1	1	1	1	1	8	26	Sputum	Clinical	USA	100
55	Acinetobacter baumannii	480175	No	Draft	4.05665	39.09	3871	1	1	1	1	1	1	1	1	1	1	1	1	1	1	1	1	1	1	1	1	1	1	1	1	1	1	1	1	1	1	1	1	1	1	1	1	8	28	Sputum	Clinical	USA	100
56	Acinetobacter baumannii	277047	No	Draft	3.90024	39.1	3617	1	1	1	1	1	1	1	1	1	1	1	1	1	1	1	1	1	1	1	1	1	1	1	1	1	1	1	1	1	1	1	1	1	1	1	1	3	18	Sputum	Clinical	USA	99.73
57	Acinetobacter baumannii	2887	No	Draft	4.13079	39.18	4013	1	1	1	1	1	1	1	1	1	1	1	1	1	1	1	1	1	1	1	1	1	1	1	1	1	1	1	1	1	1	1	1	1	1	1	1	8	31	Sputum	Clinical	USA	100
58	Acinetobacter baumannii	303002	No	Draft	3.8871	39.18	3693	1	1	1	1	1	1	1	1	1	1	1	1	1	1	1	1	1	1	1	1	1	1	1	1	1	1	1	1	1	1	1	1	1	1	1	1	5	30	Sputum	Clinical	USA	99.86
59	Acinetobacter baumannii	426863	No	Draft	3.89238	39.08	3611	1	1	1	1	1	1	1	1	1	1	1	1	1	1	1	1	1	1	1	1	1	1	1	1	1	1	1	1	1	1	1	1	1	1	1	1	4	18	Sputum	Clinical	USA	100
60	Acinetobacter baumannii	457946	No	Draft	4.19494	39.05	4057	1	1	1	1	1	1	1	1	1	1	1	1	1	1	1	1	1	1	1	1	1	1	1	1	1	1	1	1	1	1	1	1	1	1	1	1	7	26	Sputum	Clinical	USA	100
61	Acinetobacter baumannii	466215	No	Draft	4.02808	39.17	3918	1	1	1	1	1	1	1	1	1	1	1	1	1	1	1	1	1	1	1	1	1	1	1	1	1	1	1	1	1	1	1	1	1	1	1	1	6	30	Sputum	Clinical	USA	100
62	Acinetobacter baumannii	541915	No	Draft	3.80864	39.12	3526	1	1	1	1	1	1	1	1	1	1	1	1	1	1	1	1	1	1	1	1	1	1	1	1	1	1	1	1	1	1	1	1	1	1	1	1	1	18	Sputum	Clinical	USA	100
63	Acinetobacter baumannii	73736	No	Draft	3.90293	39.13	3774	1	1	1	1	1	1	1	1	1	1	1	1	1	1	1	1	1	1	1	1	1	1	1	1	1	1	1	1	1	1	1	1	1	1	1	1	8	30	Sputum	Clinical	USA	100
64	Acinetobacter baumannii	737393	No	Draft	4.12807	39.16	4005	1	1	1	1	1	1	1	1	1	1	1	1	1	1	1	1	1	1	1	1	1	1	1	1	1	1	1	1	1	1	1	1	1	1	1	1	5	36	Sputum	Clinical	USA	100
65	Acinetobacter baumannii	755829	No	Draft	4.17824	39.12	4075	1	1	1	1	1	1	1	1	1	1	1	1	1	1	1	1	1	1	1	1	1	1	1	1	1	1	1	1	1	1	1	1	1	1	1	1	6	41	Sputum	Clinical	USA	100
66	Acinetobacter baumannii	836190	No	Draft	4.04175	39.2	3925	1	1	1	1	1	1	1	1	1	1	1	1	1	1	1	1	1	1	1	1	1	1	1	1	1	1	1	1	1	1	1	1	1	1	1	1	6	38	Sputum	Clinical	USA	99.73
67	Acinetobacter baumannii	981176	No	Draft	4.13023	39.09	4112	1	1	1	1	1	1	1	1	1	1	1	1	1	1	1	1	1	1	1	1	1	1	1	1	1	1	1	1	1	1	1	1	1	1	1	1	8	37	Sputum	Clinical	USA	100
68	Acinetobacter baumannii	98826	No	Draft	4.07859	39.26	3931	1	1	1	1	1	1	1	1	1	1	1	1	1	1	1	1	1	1	1	1	1	1	1	1	1	1	1	1	1	1	1	1	1	1	1	1	9	33	Sputum	Clinical	USA	100
69	Acinetobacter baumannii	AB-HKU3-08	No	Draft	4.04537	39.04	3874	1	1	1	1	1	1	1	1	1	1	1	1	1	1	1	1	1	1	1	1	1	1	1	1	1	1	1	1	1	1	1	1	1	1	1	1	8	29	Sputum	Clinical	China	100
70	Acinetobacter baumannii	AB1H8	No	Draft	3.99378	39.02	3820	1	1	1	1	1	1	1	1	1	1	1	1	1	1	1	1	1	1	1	1	1	1	1	1	1	1	1	1	1	1	1	1	1	1	1	1	5	18	Sputum	Clinical	China	99.98
71	Acinetobacter baumannii	AB_1582-8	No	Draft	4.05484	38.97	3939	1	1	1	1	1	1	1	1	1	1	1	1	1	1	1	1	1	1	1	1	1	1	1	1	1	1	1	1	1	1	1	1	1	1	1	1	10	34	Sputum	Clinical	-	99.98
72	Acinetobacter baumannii	AB_1649-8	No	Draft	3.78602	38.97	3609	1	1	1	1	1	1	1	1	1	1	1	1	1	1	1	1	1	1	1	1	1	1	1	1	1	1	1	1	1	1	1	1	1	1	1	1	3	11	Sputum	Clinical	-	100
73	Acinetobacter baumannii	AB_2009-04-02-7	No	Draft	3.97203	38.96	3819	1	1	1	1	1	1	1	1	1	1	1	1	1	1	1	1	1	1	1	1	1	1	1	1	1	1	1	1	1	1	1	1	1	1	1	1	6	22	Sputum	Clinical	-	99.59
74	Acinetobacter baumannii	AB_515-8	No	Draft	4.07748	38.96	3948	1	1	1	1	1	1	1	1	1	1	1	1	1	1	1	1	1	1	1	1	1	1	1	1	1	1	1	1	1	1	1	1	1	1	1	1	7	24	Sputum	Clinical	-	99.55
75	Acinetobacter baumannii	AB_TG2028	No	Draft	3.77074	39.02	3557	1	1	1	1	1	1	1	1	1	1	1	1	1	1	1	1	1	1	1	1	1	1	1	1	1	1	1	1	1	1	1	1	1	1	1	1	4	10	Sputum	Clinical	-	100
76	Acinetobacter baumannii	AB_TG2032	No	Draft	3.55715	39.54	3449	1	1	1	1	1	1	1	1	1	1	1	1	1	1	1	1	1	1	1	0	1	1	1	1	1	1	1	1	1	1	1	1	1	1	1	1	5	14	Sputum	Clinical	-	99.59
77	Acinetobacter baumannii	AB_TG27331	No	Draft	4.0622	38.96	3884	1	1	1	1	1	1	1	1	1	1	1	1	1	1	1	1	1	1	1	1	1	1	1	1	1	1	1	1	1	1	1	1	1	1	1	1	4	30	Sputum	Clinical	-	99.98
78	Acinetobacter baumannii	ABNIH15	No	Draft	3.90361	39.36	3820	1	1	1	1	1	1	1	1	1	1	1	1	1	1	1	1	1	1	1	0	1	1	1	1	1	1	1	1	1	1	1	1	1	1	1	1	10	28	Sputum	Clinical	USA	99.93
79	Acinetobacter baumannii	BZICU-2	No	Draft	3.81431	38.95	3667	1	1	1	1	1	1	1	1	1	1	1	1	1	1	1	1	1	1	1	1	1	1	1	1	1	1	1	1	1	1	1	1	1	1	1	1	2	26	Sputum	Clinical	China	100
80	Acinetobacter baumannii	TG15238	No	Draft	3.92084	39.05	3774	1	1	1	1	1	1	1	1	1	1	1	1	1	1	1	1	1	1	1	1	1	1	1	1	1	1	1	1	1	1	1	1	1	1	1	1	6	23	Sputum	Clinical	-	99.98
81	Acinetobacter baumannii	TG20546	No	Draft	3.89695	38.88	3729	1	1	1	1	1	1	1	1	1	1	1	1	1	1	1	1	1	1	1	1	1	1	1	1	1	1	1	1	1	1	1	1	1	1	1	1	4	21	Sputum	Clinical	-	99.18
82	Acinetobacter baumannii	TG22214	No	Draft	3.90282	38.86	3705	1	1	1	1	1	1	1	1	1	1	1	1	1	1	1	1	1	1	1	1	1	1	1	1	1	1	1	1	1	1	1	1	1	1	1	1	3	17	Sputum	Clinical	-	100
83	Acinetobacter baumannii	TG27383	No	Draft	4.02418	39.01	3840	1	1	1	1	1	1	1	1	1	1	1	1	1	1	1	1	1	1	1	1	1	1	1	1	1	1	1	1	1	1	1	1	1	1	1	1	5	28	Sputum	Clinical	-	99.98
84	Acinetobacter baumannii	UH0207	No	Draft	3.79583	38.97	3600	1	1	1	1	1	1	1	1	1	1	1	1	1	1	1	1	1	1	1	1	1	1	1	1	1	1	1	1	1	1	1	1	1	1	1	1	3	21	Sputum	Clinical	USA	99.98
85	Acinetobacter baumannii	UH10007	No	Draft	4.10546	38.83	4055	1	1	1	1	1	1	1	1	1	1	1	1	1	1	1	1	1	1	1	1	1	1	1	1	1	1	1	1	1	1	1	1	1	1	1	1	9	29	Sputum	Clinical	USA	99.9
86	Acinetobacter baumannii	UH19908	No	Draft	4.2	39	4059	1	1	1	1	1	1	1	1	1	1	1	1	1	1	1	1	1	1	1	1	1	1	1	1	1	1	1	1	1	1	1	1	1	1	1	1	8	31	Sputum	Clinical	USA	99.98
87	Acinetobacter baumannii	UH5307	No	Draft	4.19943	39.01	4059	1	1	1	1	1	1	1	1	1	1	1	1	1	1	1	1	1	1	1	1	1	1	1	1	1	1	1	1	1	1	1	1	1	1	1	1	7	29	Sputum	Clinical	USA	99.98
88	Acinetobacter pittii	TG6411	No	Draft	3.91974	38.77	3750	1	1	1	1	1	1	1	1	1	1	1	1	1	1	1	1	1	1	1	1	1	1	1	1	1	1	1	1	1	1	1	1	1	1	1	1	4	16	Sputum	Clinical	-	100
89	Acinetobacter sp	1130196	No	Draft	4.07482	38.84	3981	1	1	1	1	1	1	1	1	1	1	1	1	1	1	1	1	1	1	1	1	1	1	1	1	1	1	1	1	1	1	1	1	1	1	1	1	8	35	Sputum	Clinical	USA	99.73
90	Acinetobacter sp	1179249	No	Draft	3.93849	38.82	3725	1	1	1	1	1	1	1	1	1	1	1	1	1	1	1	1	1	1	1	1	1	1	1	1	1	1	1	1	1	1	1	1	1	1	1	1	5	27	Sputum	Clinical	USA	100
91	Acinetobacter sp	1245593	No	Draft	4.10088	38.7	3947	1	1	1	1	1	1	1	1	1	1	1	1	1	1	1	1	1	1	1	1	1	1	1	1	1	1	1	1	1	1	1	1	1	1	1	1	11	25	Sputum	Clinical	USA	100
92	Acinetobacter sp	1424608	No	Draft	3.90483	38.7	3674	1	1	1	1	1	1	1	1	1	1	1	1	1	1	1	1	1	1	1	1	1	1	1	1	1	1	1	1	1	1	1	1	1	1	1	1	5	20	Sputum	Clinical	USA	100
93	Acinetobacter sp	826659	No	Draft	3.91526	38.94	3642	1	1	1	1	1	1	1	1	1	1	1	1	1	1	1	1	1	1	1	1	1	1	1	1	1	1	1	1	1	1	1	1	1	1	1	1	1	11	Sputum	Clinical	USA	100
94	Acinetobacter sp	TG27347	No	Draft	4.01675	38.64	3826	1	1	1	1	1	1	1	1	1	1	1	1	1	1	1	1	1	1	1	1	1	1	1	1	1	1	1	1	1	1	1	1	1	1	1	1	5	16	Sputum	Clinical	-	100
95	Acinetobacter sp	TUM15103	No	Draft	4.05848	38.9	3933	1	1	1	1	1	1	1	1	1	1	1	1	1	1	1	1	1	1	1	1	1	1	1	1	1	1	1	1	1	1	1	1	1	1	1	1	1	32	Sputum	Clinical	Japan	99.86
96	Acinetobacter baumannii	ABNIH18	No	Draft	3.9718	39.12	3860	1	1	1	1	1	1	1	1	1	1	1	1	1	1	1	1	1	1	1	0	1	1	1	1	1	1	1	1	1	1	1	1	1	1	1	1	5	27	Sputum	Clinical	USA	100
97	Acinetobacter baumannii	1035119	No	Draft	3.92867	39.05	3605	1	1	1	1	1	1	1	1	1	1	1	1	1	1	1	1	1	1	1	1	1	1	1	1	1	1	1	1	1	1	1	1	1	1	1	1	2	17	Perirectal	Clinical	USA	100
98	Acinetobacter baumannii	1039621	No	Draft	3.97993	39.05	3763	1	1	1	1	1	1	1	1	1	1	1	1	1	1	1	1	1	1	1	1	1	1	1	1	1	1	1	1	1	1	1	1	1	1	1	1	4	22	Perirectal	Clinical	USA	100
99	Acinetobacter baumannii	1040094	No	Draft	3.97516	39.05	3756	1	1	1	1	1	1	1	1	1	1	1	1	1	1	1	1	1	1	1	1	1	1	1	1	1	1	1	1	1	1	1	1	1	1	1	1	5	16	Perirectal	Clinical	USA	100
100	Acinetobacter baumannii	1042969-1265	No	Draft	4.0712	39.19	3958	1	1	2	1	1	1	1	1	1	1	1	1	1	1	1	1	1	1	1	1	1	1	1	1	1	1	1	1	1	1	1	1	1	1	1	1	8	33	Perirectal	Clinical	USA	99.63
101	Acinetobacter baumannii	1043794	No	Draft	4.00966	39.07	3726	1	1	1	1	1	1	1	1	1	1	1	1	1	1	1	1	1	1	1	1	1	1	1	1	1	1	1	1	1	1	1	1	1	1	1	1	4	30	Perirectal	Clinical	USA	100
102	Acinetobacter baumannii	1051176	No	Draft	3.85914	39.08	3680	1	1	1	1	1	1	1	1	1	1	1	1	1	1	1	1	1	1	1	1	1	1	1	1	1	1	1	1	1	1	1	1	1	1	1	1	4	22	Perirectal	Clinical	USA	99.98
103	Acinetobacter baumannii	1106579	No	Draft	3.99553	39.04	4156	1	1	1	1	1	1	1	1	1	1	1	1	1	1	1	1	1	1	1	1	1	1	1	1	1	1	1	1	1	1	1	1	1	1	1	1	7	31	Perirectal	Clinical	USA	99.59
104	Acinetobacter baumannii	1289546	No	Draft	4.13211	39.14	4003	1	1	1	1	1	1	1	1	1	1	1	1	1	1	1	1	1	1	1	1	1	1	1	1	1	1	1	1	1	1	1	1	1	1	1	1	5	40	Perirectal	Clinical	USA	100
105	Acinetobacter baumannii	1294217	No	Draft	4.15231	39.19	3996	1	1	1	1	1	1	1	1	1	1	1	1	1	1	1	1	1	1	1	1	1	1	1	1	1	1	1	1	1	1	1	1	1	1	1	1	6	33	Perirectal	Clinical	USA	100
106	Acinetobacter baumannii	1297	No	Draft	3.84221	39.03	3591	1	1	1	1	1	1	1	1	1	1	1	1	1	1	1	1	1	1	1	1	1	1	1	1	1	1	1	1	1	1	1	1	1	1	1	1	3	13	Perirectal	Clinical	USA	100
107	Acinetobacter baumannii	1406750	No	Draft	4.14638	39.04	4098	1	1	1	1	1	1	1	1	1	1	1	1	1	1	1	1	1	1	1	1	1	1	1	1	1	1	1	1	1	1	1	1	1	1	1	1	6	36	Perirectal	Clinical	USA	99.95
108	Acinetobacter baumannii	1412924	No	Draft	3.8221	39.08	3523	1	1	1	1	1	1	1	1	1	1	1	1	1	1	1	1	1	1	1	1	1	1	1	1	1	1	1	1	1	1	1	1	1	1	1	1	5	9	Perirectal	Clinical	USA	100
109	Acinetobacter baumannii	1417041	No	Draft	3.70069	38.98	3434	1	1	1	1	1	1	1	1	1	1	1	1	1	1	1	1	1	1	1	1	1	1	1	1	1	1	1	1	1	1	1	1	1	1	1	1	1	9	Perirectal	Clinical	USA	99.73
110	Acinetobacter baumannii	1419130	No	Draft	4.3826	39	4217	1	1	1	1	1	1	1	1	1	1	1	1	1	1	1	1	1	1	1	1	1	1	1	1	1	1	1	1	1	1	1	1	1	1	1	1	6	38	Perirectal	Clinical	USA	100
111	Acinetobacter baumannii	1437282	No	Draft	3.9548	43.02	3660	2	1	1	1	1	1	1	1	1	1	1	1	1	1	1	1	1	1	1	1	1	1	1	1	1	1	1	1	0	1	1	1	1	1	1	1	4	25	Perirectal	Clinical	USA	99.86
112	Acinetobacter baumannii	146457	No	Draft	4.07415	42.79	3777	2	1	1	1	1	1	1	1	1	1	1	1	1	1	1	1	1	1	1	1	1	1	1	1	1	1	1	1	0	1	1	1	1	1	1	1	2	33	Perirectal	Clinical	USA	99.86
113	Acinetobacter baumannii	1482820	No	Draft	4.01084	39.32	3825	1	1	1	1	1	1	1	1	1	1	1	1	1	1	1	1	1	1	1	1	1	1	1	1	1	1	1	1	1	1	1	1	1	1	1	1	9	32	Perirectal	Clinical	USA	100
114	Acinetobacter baumannii	1533268	No	Draft	3.88376	38.97	3624	1	1	1	1	1	1	1	1	1	1	1	1	1	1	1	1	1	1	1	1	1	1	1	1	1	1	1	1	1	1	1	1	1	1	1	1	3	14	Perirectal	Clinical	USA	100
115	Acinetobacter baumannii	1546444	No	Draft	3.79553	38.97	3573	1	1	1	1	1	1	1	1	1	1	1	1	1	1	1	1	1	1	1	1	1	1	1	1	1	1	1	1	1	1	1	1	1	1	1	1	3	16	Perirectal	Clinical	USA	99.63
116	Acinetobacter baumannii	1575710	No	Draft	4.12636	39.13	4022	1	1	1	1	1	1	1	1	1	1	1	1	1	1	1	1	1	1	1	1	1	1	1	1	1	1	1	1	1	1	1	1	1	1	1	1	7	34	Perirectal	Clinical	USA	100
117	Acinetobacter baumannii	232184	No	Draft	3.87212	38.99	3601	1	1	1	1	1	1	1	1	1	1	1	1	1	1	1	1	1	1	1	1	1	1	1	1	1	1	1	1	1	1	1	1	1	1	1	1	2	27	Perirectal	Clinical	USA	100
118	Acinetobacter baumannii	299505	No	Draft	3.97469	38.76	3762	1	1	1	1	1	1	1	1	1	1	1	1	1	1	1	1	1	1	1	1	1	1	1	1	1	1	1	1	1	1	1	1	1	1	1	1	2	18	Perirectal	Clinical	USA	100
119	Acinetobacter baumannii	318814	No	Draft	4.12551	38.99	3820	1	1	1	1	1	1	1	1	1	1	1	1	1	1	1	1	1	1	1	1	1	1	1	1	1	1	1	1	1	1	1	1	1	1	1	1	3	20	Perirectal	Clinical	USA	100
120	Acinetobacter baumannii	3390	No	Draft	3.98957	39.02	3852	1	1	1	1	1	1	1	1	1	1	1	1	1	1	1	1	1	1	1	1	1	1	1	1	1	1	1	1	1	1	1	1	1	1	1	1	5	34	Perirectal	Clinical	USA	100
121	Acinetobacter baumannii	42887	No	Draft	3.9497	39.03	3688	1	1	1	1	1	1	1	1	1	1	1	1	1	1	1	1	1	1	1	1	1	1	1	1	1	1	1	1	1	1	1	1	1	1	1	1	2	14	Perirectal	Clinical	USA	100
122	Acinetobacter baumannii	43926	No	Draft	4.00048	38.96	3841	1	1	1	1	1	1	1	1	1	1	1	1	1	1	1	1	1	1	1	1	1	1	1	1	1	1	1	1	1	1	1	1	1	1	1	1	1	13	Perirectal	Clinical	USA	100
123	Acinetobacter baumannii	466760	No	Draft	3.88361	39.06	3650	1	1	1	1	1	1	1	1	1	1	1	1	1	1	1	1	1	1	1	1	1	1	1	1	1	1	1	1	1	1	1	1	1	1	1	1	2	20	Perirectal	Clinical	USA	100
124	Acinetobacter baumannii	562700	No	Draft	3.96756	39.04	3750	1	1	1	1	1	1	1	1	1	1	1	1	1	1	1	1	1	1	1	1	1	1	1	1	1	1	1	1	1	1	1	1	1	1	1	1	2	22	Perirectal	Clinical	USA	100
125	Acinetobacter baumannii	607805	No	Draft	4.09498	38.99	3948	1	1	1	1	1	1	1	1	1	1	1	1	1	1	1	1	1	1	1	1	1	1	1	1	1	1	1	1	1	1	1	1	1	1	1	1	4	26	Perirectal	Clinical	USA	100
126	Acinetobacter baumannii	83444	No	Draft	4.00448	38.99	4141	1	1	1	1	1	1	1	1	1	1	1	1	1	1	1	1	1	1	1	1	1	1	1	1	1	1	1	1	1	1	1	1	1	1	1	1	5	45	Perirectal	Clinical	USA	99.67
127	Acinetobacter baumannii	942133	No	Draft	4.18351	39.72	4091	1	1	1	1	1	1	1	1	1	1	1	1	1	1	1	1	1	1	1	1	1	1	1	1	1	1	1	1	1	1	1	1	1	1	1	1	5	38	Perirectal	Clinical	USA	100
128	Acinetobacter baumannii	942194	No	Draft	4.00878	39.04	3825	1	1	1	1	1	1	1	1	1	1	1	1	1	1	1	1	1	1	1	1	1	1	1	1	1	1	1	1	1	1	1	1	1	1	1	1	5	17	Perirectal	Clinical	USA	100
129	Acinetobacter junii	SH205	No	Draft	3.46306	38.69	3216	2	1	1	1	1	1	1	1	1	1	1	1	1	1	1	0	0	1	0	0	1	1	1	1	1	1	1	1	0	1	1	1	1	1	1	1	2	23	Perirectal	Clinical	Germany	100
130	Acinetobacter sp	1239920	No	Draft	3.29481	41.61	3025	1	1	2	1	1	1	1	1	1	1	1	1	1	1	1	1	1	0	1	1	1	1	1	1	1	1	1	1	0	1	1	1	1	1	1	1	2	25	Perirectal	Clinical	USA	100
131	Acinetobacter sp	1461402	No	Draft	3.20858	41.64	2941	1	1	3	1	1	1	1	1	1	1	1	1	1	1	1	1	1	0	1	1	1	1	1	1	1	1	1	1	0	1	1	1	1	1	1	1	2	31	Perirectal	Clinical	USA	100
132	Acinetobacter sp	1542444	No	Draft	3.94372	38.78	3689	1	1	1	1	1	1	1	1	1	1	1	1	1	1	1	1	1	1	1	1	1	1	1	1	1	1	1	1	1	1	1	1	1	1	1	1	1	12	Perirectal	Clinical	USA	100
133	Acinetobacter sp	230853	No	Draft	3.23528	41.49	2967	1	1	2	1	1	1	1	1	1	1	1	1	1	1	1	1	1	0	1	1	1	1	1	1	1	1	1	1	0	1	1	1	1	1	1	1	5	33	Perirectal	Clinical	USA	100
134	Acinetobacter sp	479375	No	Draft	3.45622	40.08	3298	1	1	0	0	0	1	1	1	1	1	1	1	1	1	1	1	1	1	1	1	1	1	1	1	1	1	1	1	0	1	0	1	1	1	1	1	6	29	Perirectal	Clinical	USA	99.91
135	Acinetobacter sp	907131	No	Draft	3.88885	38.83	3681	1	1	1	1	1	1	1	1	1	1	1	1	1	1	1	1	1	1	1	1	1	1	1	1	1	1	1	1	1	1	1	1	1	1	1	1	3	17	Perirectal	Clinical	USA	100
136	Acinetobacter baumannii	348935	No	Draft	3.41095	42.24	3466	1	1	1	1	1	1	1	1	1	1	0	0	0	1	1	1	1	1	1	0	1	1	1	1	1	1	1	1	0	1	1	1	1	1	1	1	2	59	Perirectal	Clinical	USA	100
137	Acinetobacter baumannii	AB900	No	Draft	3.91088	38.92	3682	1	1	1	1	1	1	1	1	1	1	1	1	1	1	1	1	1	1	1	1	1	1	1	1	1	1	1	1	1	1	1	1	1	1	1	1	4	19	Perineal	Clinical	USA	100
138	Acinetobacter beijerinckii	ANC 3835	No	Draft	3.53505	38.27	3288	2	1	0	0	0	1	1	1	1	1	1	1	1	1	1	1	1	1	0	0	1	1	1	1	1	1	1	1	0	1	0	1	1	1	1	1	3	8	Human Wound	Clinical	Czech Republic	99.96
139	Acinetobacter beijerinckii	CIP 110307	No	Draft	3.5569	38.26	3302	2	1	0	0	0	1	1	1	1	1	1	1	1	1	1	1	1	1	0	0	1	1	1	1	1	1	1	1	0	1	1	1	1	0	1	1	3	8	Human Wound	Clinical	Sweden	100
140	Acinetobacter baumannii	AB4A3	No	Draft	4.10407	38.91	3995	1	1	1	1	1	1	1	1	1	1	1	1	1	1	1	1	1	1	1	1	1	1	1	1	1	1	1	1	1	1	1	1	1	1	1	1	7	20	Wound	Clinical	China	100
141	Acinetobacter calcoaceticus	RUH2202	No	Draft	3.88179	38.59	3633	2	1	1	1	1	1	1	1	1	1	1	1	1	1	1	1	1	1	1	1	1	1	1	1	1	1	1	1	1	1	1	1	1	1	1	1	1	6	Wound	Clinical	Sweden	100
142	Acinetobacter sp	TG2027	No	Draft	3.92724	38.7	3713	1	1	1	1	1	1	1	1	1	1	1	1	1	1	1	1	1	1	1	1	1	1	1	1	1	1	1	1	1	1	1	1	1	1	1	1	2	16	Wound	Clinical	-	100
143	Acinetobacter baumannii	AB405E4	No	Draft	3.65349	39.02	3564	1	1	1	1	1	1	1	1	1	1	1	1	1	1	1	1	1	1	1	1	1	1	1	1	1	1	1	1	1	1	1	1	1	1	1	1	4	17	Blood	Clinical	China	100
144	Acinetobacter baumannii	AB5256	No	Draft	4.15801	39.02	3852	1	1	1	1	1	1	1	1	1	1	1	1	1	1	1	1	1	1	1	1	1	1	1	1	1	1	1	1	1	1	1	1	1	1	1	1	5	20	Blood	Clinical	USA	100
145	Acinetobacter baumannii	AB5711	No	Draft	4.0004	39.14	3804	1	1	1	1	1	1	1	1	1	1	1	1	1	1	1	1	1	1	1	1	1	1	1	1	1	1	1	1	1	1	1	1	1	1	1	1	7	17	Blood	Clinical	USA	99.92
146	Acinetobacter baumannii	AB_1766_8	No	Draft	4.01053	38.99	3853	1	1	1	1	1	1	1	1	1	1	1	1	1	1	1	1	1	1	1	1	1	1	1	1	1	1	1	1	1	1	1	1	1	1	1	1	6	25	Blood	Clinical	-	99.98
147	Acinetobacter baumannii	AB_909-01-7	No	Draft	3.79069	38.92	3597	1	1	1	1	1	1	1	1	1	1	1	1	1	1	1	1	1	1	1	1	1	1	1	1	1	1	1	1	1	1	1	1	1	1	1	1	4	13	Blood	Clinical	-	100
148	Acinetobacter baumannii	AB_TG2022	No	Draft	3.93609	39.1	3768	1	1	1	1	1	1	1	1	1	1	1	1	1	1	1	1	1	1	1	1	1	1	1	1	1	1	1	1	1	1	1	1	1	1	1	1	7	22	Blood	Clinical	-	99.97
149	Acinetobacter baumannii	AB_TG2631	No	Draft	3.8813	38.93	3670	1	1	1	1	1	1	1	1	1	1	1	1	1	1	1	1	1	1	1	1	1	1	1	1	1	1	1	1	1	1	1	1	1	1	1	1	4	19	Blood	Clinical	-	99.98
150	Acinetobacter baumannii	AB_TG5064	No	Draft	3.76097	39.48	3713	1	1	1	1	1	1	1	1	1	1	1	1	1	1	1	1	1	1	1	0	1	1	1	1	1	1	1	1	1	1	1	1	1	1	1	1	6	27	Blood	Clinical	-	99.98
151	Acinetobacter baumannii	Naval-82	No	Draft	3.90893	39.18	3833	1	1	1	1	1	1	1	1	1	1	1	1	1	1	1	1	1	1	1	1	1	1	1	1	1	1	1	1	1	1	1	1	1	1	1	1	6	39	Human Blood	Clinical	USA	100
152	Acinetobacter baumannii	TG15236	No	Draft	4.1498	39.14	3984	1	1	1	1	1	1	1	1	1	1	1	1	1	1	1	1	1	1	1	1	1	1	1	1	1	1	1	1	1	1	1	1	1	1	1	1	11	33	Blood	Clinical	-	99.98
153	Acinetobacter baumannii	TG22202	No	Draft	4.20951	39.01	3975	1	1	1	1	1	1	1	1	1	1	1	1	1	1	1	1	1	1	1	1	1	1	1	1	1	1	1	1	1	1	1	1	1	1	1	1	6	27	Blood	Clinical	-	99.98
154	Acinetobacter baumannii	UH7907	No	Draft	4.01517	38.96	3865	1	1	1	1	1	1	1	1	1	1	1	1	1	1	1	1	1	1	1	1	1	1	1	1	1	1	1	1	1	1	1	1	1	1	1	1	6	21	Blood	Clinical	USA	100
155	Acinetobacter baumannii	UMB001	No	Draft	4.01348	38.97	3908	1	1	1	1	1	1	1	1	1	1	1	1	1	1	1	1	1	1	1	1	1	1	1	1	1	1	1	1	1	1	1	1	1	1	1	1	7	28	Blood	Clinical	USA	100
156	Acinetobacter radioresistens	TG02010	No	Draft	3.06385	41.52	2794	1	1	2	1	1	1	1	1	1	1	1	1	1	1	1	1	1	0	1	1	1	1	1	1	1	1	1	1	0	1	1	1	1	1	1	1	1	29	Blood	Clinical	-	100
157	Acinetobacter sp	Marseille-P8049	No	Draft	3.29981	40.4	3044	1	1	1	1	1	1	1	1	1	1	1	1	1	1	1	1	1	1	1	1	1	1	1	1	1	1	1	1	0	1	0	1	1	1	1	1	1	9	Blood	Clinical	France	100
158	Acinetobacter sp	TUM15521	No	Draft	4.11761	41.3	3983	3	1	1	0	0	1	1	1	1	1	1	1	1	1	1	1	1	1	0	0	1	1	1	1	1	1	1	1	0	1	1	1	1	1	1	1	4	37	Blood	Clinical	Japan	100
159	Acinetobacter sp	CIP 102637	No	Draft	2.74816	41.9	2619	1	1	0	0	0	1	1	1	1	1	1	1	1	1	1	0	0	1	1	0	1	1	1	1	1	1	1	1	0	1	1	1	1	1	1	1	1	31	Blood	Clinical	France	100
160	Acinetobacter sp	NIPH 542	No	Draft	4.17467	38.79	3869	2	1	1	1	1	1	1	1	1	1	1	1	1	1	1	1	1	1	1	1	1	1	1	1	1	1	1	1	1	1	1	1	1	1	1	1	1	6	Blood	Clinical	Denmark	100
161	Acinetobacter baumannii	48055	No	Draft	4.04956	39.01	3892	1	1	1	1	1	1	1	1	1	1	1	1	1	1	1	1	1	1	1	1	1	1	1	1	1	1	1	1	1	1	1	1	1	1	1	1	5	25	Tracheal secretion	Clinical	Denmark	99.88
162	Acinetobacter baumannii	53264	No	Draft	3.97659	38.93	3822	1	1	1	1	1	1	1	1	1	1	1	1	1	1	1	1	1	1	1	1	1	1	1	1	1	1	1	1	1	1	1	1	1	1	1	1	4	23	Tracheal secretion	Clinical	Denmark	99.88
163	Acinetobacter baumannii	AB_2008-15-70	No	Draft	4.10191	39	4010	1	1	1	1	1	1	1	1	1	1	1	1	1	1	1	1	1	1	1	1	1	1	1	1	1	1	1	1	1	1	1	1	1	1	1	1	5	30	Tracheal aspirate	Clinical	-	99.98
164	Acinetobacter baumannii	ABNIH19	No	Draft	3.98233	39.17	3850	1	1	1	1	1	1	1	1	1	1	1	1	1	1	1	1	1	1	1	0	1	1	1	1	1	1	1	1	1	1	1	1	1	1	1	1	6	23	Tracheal aspirate	Clinical	USA	100
165	Acinetobacter baumannii	TG2013	No	Draft	4.23857	39.05	4021	1	1	1	1	1	1	1	1	1	1	1	1	1	1	1	1	1	1	1	1	1	1	1	1	1	1	1	1	1	1	1	1	1	1	1	1	6	28	Tracheal aspirate	Clinical	USA	99.98
166	Acinetobacter baumannii	TG22110	No	Draft	3.98073	39.01	3727	1	1	1	1	1	1	1	1	1	1	1	1	1	1	1	1	1	1	1	1	1	1	1	1	1	1	1	1	1	1	1	1	1	1	1	1	3	18	Tracheal aspirate	Clinical	USA	99.98
167	Acinetobacter baumannii	TG22146	No	Draft	4.24117	39.14	4009	1	1	1	1	1	1	1	1	1	1	1	1	1	1	1	1	1	1	1	1	1	1	1	1	1	1	1	1	1	1	1	1	1	1	1	1	9	22	Wound	Clinical	USA	100
168	Acinetobacter baumannii	TG22332	No	Draft	4.09128	38.78	3705	1	1	1	1	1	1	1	1	1	1	1	1	1	1	1	1	1	1	1	1	1	1	1	1	1	1	1	1	1	1	1	1	1	1	1	1	7	19	Tracheal aspirate	Clinical	USA	100
169	Acinetobacter baumannii	ABIsac_ColiR	No	Draft	3.78545	39	3569	1	1	1	1	1	1	1	1	1	1	1	1	1	1	1	1	1	1	1	1	1	1	1	1	1	1	1	1	1	1	1	1	1	1	1	1	2	15	Human tracheal aspirate	Clinical	France	100
170	Acinetobacter baumannii	ABNIH11	No	Draft	3.96818	39.15	3895	1	1	1	1	1	1	1	1	1	1	1	1	1	1	1	1	1	1	1	0	1	1	1	1	1	1	1	1	1	1	1	1	1	1	1	1	6	25	Tracheal aspirate	Clinical	USA	99.73
171	Acinetobacter baumannii	AB_1595-8	No	Draft	4.07025	38.94	3927	1	1	1	1	1	1	1	1	1	1	1	1	1	1	1	1	1	1	1	1	1	1	1	1	1	1	1	1	1	1	1	1	1	1	1	1	7	25	Urine	Clinical	-	99.98
172	Acinetobacter baumannii	AB_908-13	No	Draft	3.97316	38.93	3824	1	1	1	1	1	1	1	1	1	1	1	1	1	1	1	1	1	1	1	1	1	1	1	1	1	1	1	1	1	1	1	1	1	1	1	1	7	16	Urine	Clinical	-	100
173	Acinetobacter baumannii	BIDMC 56	No	Draft	3.92958	38.95	3703	1	1	1	1	1	1	1	1	1	1	1	1	1	1	1	1	1	1	1	1	1	1	1	1	1	1	1	1	1	1	1	1	1	1	1	1	6	21	Urine	Clinical	USA	99.98
174	Acinetobacter baumannii	TG27299	No	Draft	4.08537	38.96	3953	1	1	1	1	1	1	1	1	1	1	1	1	1	1	1	1	1	1	1	1	1	1	1	1	1	1	1	1	1	1	1	1	1	1	1	1	7	28	Urine	Clinical	USA	99.98
175	Acinetobacter lwoffii	TG19636	No	Draft	3.49778	42.83	3439	1	1	1	1	1	1	1	1	1	1	0	0	0	1	1	1	1	1	1	1	1	1	1	1	1	1	1	1	0	1	1	1	1	1	1	1	7	52	Urine	Clinical	USA	99.93
176	Acinetobacter schindleri	TG19614	No	Draft	3.19703	42.42	2993	1	1	2	1	1	1	1	1	1	1	0	0	0	1	1	1	1	1	1	1	1	1	1	1	1	1	1	1	1	1	1	1	1	1	1	1	1	29	Urine	Clinical	USA	100
177	Acinetobacter sp	YH18001	No	Draft	3.02011	43.5	2873	1	1	1	1	1	1	1	1	1	1	0	0	0	1	1	1	1	1	1	1	1	1	1	1	1	1	1	1	0	1	1	1	1	1	1	1	1	25	Urine	Clinical	China	99.73
178	Acinetobacter lwoffii	SH145	No	Draft	3.481	42.58	3192	1	1	0	0	0	1	1	1	1	1	1	1	1	1	1	1	1	0	1	1	1	1	1	1	1	1	1	1	0	1	1	1	1	1	1	1	2	46	Human skin	Clinical	Germany	99.93
179	Acinetobacter baumannii	6013150	No	Draft	4.00679	38.88	3870	1	1	1	1	1	1	1	1	1	1	1	1	1	1	1	1	1	1	1	1	1	1	1	1	1	1	1	1	1	1	1	1	1	1	1	1	8	25	Human skin	Clinical	United Kingdom	100
180	Acinetobacter baumannii	AA-014	No	Draft	3.85793	39.03	3582	1	1	1	1	1	1	1	1	1	1	1	1	1	1	1	1	1	1	1	1	1	1	1	1	1	1	1	1	1	1	1	1	1	1	1	1	6	12	Human skin	Clinical	Iraq	100
181	Acinetobacter johnsonii	SH046	No	Draft	3.69001	41.02	3436	1	1	1	1	1	1	1	1	1	1	1	1	1	1	1	1	1	1	1	1	1	1	1	1	1	1	1	1	1	1	1	1	1	1	1	1	1	38	Human skin	Clinical	Germany	100
182	Acinetobacter baumannii	AB210	No	Draft	4.06144	38.84	3947	1	1	1	1	1	1	1	1	1	1	1	1	1	1	1	1	1	1	1	1	1	1	1	1	1	1	1	1	1	1	1	1	1	1	1	1	5	18	Patient before tigecycline therapy	Clinical	United Kingdom	99.98
183	Acinetobacter baumannii	AB5075	No	Draft	3.99987	38.93	3826	1	1	1	1	1	1	1	1	1	1	1	1	1	1	1	1	1	1	1	1	1	1	1	1	1	1	1	0	1	1	1	1	1	1	1	1	6	19	Bone culture	Clinical	USA	100
184	Acinetobacter baumannii	AB_1650-8	No	Draft	3.79174	38.96	3622	1	1	1	1	1	1	1	1	1	1	1	1	1	1	1	1	1	1	1	1	1	1	1	1	1	1	1	1	1	1	1	1	1	1	1	1	3	14	Bone	Clinical	USA	100
185	Acinetobacter baumannii	AB_2008-15-45	No	Draft	4.10073	39	3951	1	1	1	1	1	1	1	1	1	1	1	1	1	1	1	1	1	1	1	1	1	1	1	1	1	1	1	1	1	1	1	1	1	1	1	1	6	24	Bronchoalveolar lavage	Clinical	USA	99.98
186	Acinetobacter baumannii	TG00314	No	Draft	4.05683	38.98	3763	1	1	1	1	1	1	1	1	1	1	1	1	1	1	1	1	1	1	1	1	1	1	1	1	1	1	1	1	1	1	1	1	1	1	1	1	2	19	Ear pus	Clinical	USA	99.63
187	Acinetobacter baumannii	TG22204	No	Draft	3.84367	39.11	3542	1	1	1	1	1	1	1	1	1	1	1	1	1	1	1	1	1	1	1	1	1	1	1	1	1	1	1	1	1	1	1	1	1	1	1	1	2	9	Bronchoalveolar lavage	Clinical	USA	100
188	Acinetobacter baumannii	UH13908	No	Draft	3.78136	38.99	3575	1	1	1	1	1	1	1	1	1	1	1	1	1	1	1	1	1	1	1	1	1	1	1	1	1	1	1	1	1	1	1	1	1	1	1	1	4	17	Bronchial wash	Clinical	USA	99.19
189	Acinetobacter baumannii	UMB002	No	Draft	3.936	38.98	3712	1	1	1	1	1	1	1	1	1	1	1	1	1	1	1	1	1	1	1	1	1	1	1	1	1	1	1	1	1	1	1	1	1	1	1	1	4	27	Perianal swab	Clinical	USA	100
190	Acinetobacter baumannii	WC-A-694	No	Draft	4.0081	39.04	3778	1	1	1	1	1	1	1	1	1	1	1	1	1	1	1	1	1	1	1	1	1	1	1	1	1	1	1	1	1	1	1	1	1	1	1	1	5	16	Human clinical isolate	Clinical	USA	100
191	Acinetobacter radioresistens	SH164	No	Draft	3.15801	41.52	2915	1	1	2	1	1	1	1	1	1	1	1	1	1	1	1	1	1	0	1	1	1	1	1	1	1	1	1	1	0	1	1	1	1	1	1	1	2	26	Patient's forehead	Clinical	Germany	100
192	Acinetobacter radioresistens	SK82	No	Draft	3.2837	41.49	3087	1	1	2	1	1	1	1	1	1	1	1	1	1	1	1	1	1	0	1	1	1	1	1	1	1	1	1	1	0	1	1	1	1	1	1	1	4	31	Human skin (right arm)	Clinical	-	99.73
193	Acinetobacter sp	FDAARGOS 515	No	Draft	3.82033	40	3548	1	1	0	0	0	1	1	1	1	1	1	1	1	1	1	1	1	1	1	1	1	1	1	1	1	1	1	1	0	1	0	1	1	1	1	1	10	27	Endotracheal aspirate	Clinical	USA	99.91
194	Acinetobacter sp	FDAARGOS_541	No	Draft	4.08103	38.8	3886	1	1	1	1	1	1	1	1	1	1	1	1	1	1	1	1	1	1	1	1	1	1	1	1	1	1	1	1	1	1	1	1	1	1	1	1	9	27	Clinical Isolate	Clinical	USA	100
195	Acinetobacter sp	RF15A	No	Draft	3.02373	43.5	2804	1	1	3	1	1	1	1	1	1	1	0	0	0	1	1	0	0	0	0	0	1	1	1	1	1	1	1	1	0	1	1	1	1	1	1	1	3	33	Hospital pen floor	Clinical	Ireland	99.86
196	Acinetobacter sp	S131434	No	Draft	3.89126	38.9	3713	1	1	1	1	1	1	1	1	1	1	1	1	1	1	1	1	1	1	1	1	1	1	1	1	1	1	1	1	1	1	1	1	1	1	1	1	3	16	Sputamentum	Clinical	China	99.98
197	Acinetobacter baumannii	ABNIH5	No	Draft	3.94018	39.18	3751	1	1	1	1	1	1	1	1	1	1	1	1	1	1	1	1	1	1	1	1	1	1	1	1	1	1	1	1	1	1	1	1	1	1	1	1	6	26	Bronchoalveolar lavage	Clinical	USA	99.73
198	Acinetobacter baumannii	ATCC 17978	No	Draft	4.08246	38.92	3831	1	1	1	1	1	1	1	1	1	1	1	1	1	1	1	1	1	1	1	1	1	1	1	1	1	1	1	1	1	1	1	1	1	1	1	1	4	16	Patient with meningitis	Clinical	USA	100
199	Acinetobacter nosocomialis	M2	No	Draft	3.78241	38.7	3487	1	1	1	1	1	1	1	1	1	1	1	1	1	1	1	1	1	1	1	1	1	1	1	1	1	1	1	1	1	1	1	1	1	1	1	1	0	14	Patient hip	Clinical	USA	100
200	Acinetobacter baumannii	AB4857	No	Draft	4.02264	39.05	3955	1	1	1	1	1	1	1	1	1	1	1	1	1	1	1	1	1	1	1	0	1	1	1	1	1	1	1	1	1	1	1	1	1	1	1	1	4	19	Bone infection	Clinical	USA	99
201	Acinetobacter baumannii	LAC-4	No	Draft	3.94491	39	3735	1	1	1	0	0	1	1	1	1	1	1	1	1	1	1	1	1	1	1	1	1	1	1	1	1	1	1	1	1	1	1	1	1	1	1	1	5	23	Los Angeles County Public Health Laboratory	Clinical	USA	100
202	Acinetobacter sp	243_ASPC	No	Draft	3.69701	42.66	3527	1	1	1	1	1	1	1	1	1	1	1	1	1	1	1	1	1	1	1	1	1	1	1	1	1	1	1	1	1	1	0	1	1	1	1	1	12	39	Tracheal Aspirate sample from patient	Clinical	USA	99.96
203	Acinetobacter sp	NIPH 3623	No	Draft	3.94169	42.73	3610	2	1	1	1	1	1	1	1	1	1	1	1	1	1	1	1	1	1	1	1	1	1	1	1	1	1	1	1	0	1	1	1	1	1	1	1	2	27	Conjunctiva	Clinical	Czech Republic	100
204	Acinetobacter sp	NIPH 713	No	Draft	3.00624	43.26	2802	1	1	1	1	1	1	1	1	1	1	0	0	0	1	1	1	1	0	1	1	1	1	1	1	1	1	1	1	0	1	1	1	1	1	1	1	3	26	Vaginal swab	Clinical	Czech Republic	99.73
205	Acinetobacter sp	NIPH 817	No	Draft	4.08796	38.58	3876	2	1	1	1	1	1	1	1	1	1	1	1	1	1	1	1	1	1	1	1	1	1	1	1	1	1	1	1	1	1	1	1	1	1	1	1	4	18	Abscess	Clinical	Denmark	100
206	Acinetobacter sp	NIPH 899	No	Draft	3.77005	41.89	3662	1	1	1	1	1	1	1	1	1	1	0	0	0	1	1	1	1	1	1	1	1	1	1	1	1	1	1	1	1	1	1	1	1	1	1	1	9	62	Conjunctiva	Clinical	Czech Republic	100
207	Acinetobacter sp	AB118710	No	Draft	3.89037	38.9	3736	1	1	1	1	1	1	1	1	1	1	1	1	1	1	1	1	1	1	1	1	1	1	1	1	1	1	1	1	0	1	1	1	1	1	1	1	3	18	Wound secretion	Clinical	China	99.98
208	Acinetobacter larvae	BRTC-1	Yes	Chromosome complete	3.7411	41.6	3193	0	0	1	0	0	1	1	1	1	1	1	1	1	1	1	1	1	0	0	0	1	1	1	1	1	1	1	1	0	1	1	1	1	1	1	1	7	35	Omphisa fuscidentalis Hampson	Animal	China	99.71
209	Acinetobacter lanii	185	Yes	Chromosome complete	3.42871	41.28	2999	1	1	1	1	1	1	1	1	1	1	0	0	0	1	1	1	1	0	1	1	1	1	1	1	1	1	1	1	0	1	1	1	1	1	1	1	6	19	Faeces of Equus kiang	Animal	China	99.66
210	Acinetobacter shaoyimingii	323-1	Yes	Chromosome complete	3.57104	38.26	3152	1	1	0	0	0	1	1	1	1	1	0	0	0	1	1	1	1	0	1	1	1	1	1	1	1	1	1	1	1	1	1	1	1	1	1	1	2	10	Faeces of Equus kiang	Animal	China	99.29
211	Acinetobacter equi	114	Yes	Complete	3.05427	34.9	2785	0	0	1	1	1	1	1	1	1	1	0	0	0	1	1	0	0	0	0	0	1	1	1	1	1	1	1	1	1	1	1	1	1	1	1	1	1	7	Horse dung	Animal	Germany	99.66
212	Acinetobacter wanghuae	dk386	No	Complete	2.76777	40.6	2541	1	1	0	0	0	1	1	1	1	1	0	0	0	1	1	0	0	0	1	1	1	1	1	1	1	1	1	1	0	1	1	1	1	1	1	1	4	20	Faeces of Equus kiang	Animal	China	99
213	Acinetobacter gandensis	CCUG 68482	Yes	Draft	3.18256	39.7	2976	1	1	1	1	1	1	1	1	1	1	0	0	0	1	1	1	1	1	0	0	1	1	1	1	1	1	1	1	0	1	1	1	1	1	1	1	1	16	Faeces	Animal	Belgium	99.66
214	Acinetobacter courvalinii	CCM 8635	Yes	Draft	3.93971	42.7	3605	2	1	1	1	1	1	1	1	1	1	1	1	1	1	1	1	1	1	1	1	1	1	1	1	1	1	1	1	0	1	1	1	1	1	1	1	1	27	Conjunctiva (agama lizard)	Animal	Czech Republic	100
215	Acinetobacter guerrae	AC 1271	Yes	Draft	3.42074	39.2	3228	2	1	1	1	1	1	1	1	1	1	1	1	1	1	1	1	1	1	0	0	1	1	1	1	1	1	1	1	0	1	0	1	1	1	1	1	5	12	Chicken meat	Animal	Portugal	100
216	Acinetobacter portensis	AC 877	Yes	Draft	2.86959	36.6	2744	0	0	0	0	0	1	1	1	1	1	0	0	0	1	1	0	0	1	0	0	1	1	1	1	1	1	1	1	0	1	0	1	1	1	1	1	1	12	Pork meat	Animal	Portugal	99.89
217	Acinetobacter pullicarnis	S23	Yes	Draft	4.12506	41.5	3634	1	1	1	1	1	1	1	1	1	1	1	1	1	1	1	0	0	0	0	0	1	1	1	1	1	1	1	1	0	1	1	1	1	1	1	1	11	25	Chicken meat	Animal	South Korea	99.71
218	Acinetobacter kanungonis	PS-1	Yes	Draft	3.5079	42	3219	1	1	2	1	1	1	1	1	1	1	1	1	1	1	1	1	1	1	0	0	1	1	1	1	1	1	1	1	1	1	1	1	1	1	1	1	3	28	Puffer fish skin	Animal	India	99.73
219	Acinetobacter piscicola	LW15	Yes	Draft	3.576	37.2	3240	1	1	2	1	1	1	1	1	1	1	0	0	0	1	1	0	0	1	0	0	1	1	1	1	1	1	1	1	0	1	1	1	1	1	1	1	3	12	External lesions of diseased farmed Murray cod	Animal	China	100
220	Acinetobacter baretiae	B10A	Yes	Draft	2.58042	37.5	2437	0	0	0	0	0	0	1	1	0	0	0	0	0	0	0	1	1	0	0	0	1	1	1	1	1	1	1	1	1	1	1	1	1	1	1	1	3	13	Gut of Apis mellifera	Animal	USA	99.86
221	Acinetobacter apis	ANC 5114	No	Draft	2.41378	38.3	2173	0	0	0	0	0	0	0	1	0	0	0	0	0	0	0	1	1	0	0	0	1	1	1	1	1	1	1	1	1	1	1	1	1	1	1	1	3	8	The intestinal tract of a honey bee	Animal	South Korea	100
222	Acinetobacter sp	S40	No	Draft	3.5263	39.5	3250	1	1	2	1	1	1	1	1	1	1	1	1	1	1	1	1	1	1	1	1	1	1	1	1	1	1	1	1	0	1	0	1	1	1	1	1	1	12	Eggs	Animal	Mexico	100
223	Acinetobacter sp	10FS3-1	No	Draft	3.79049	42.4	3611	1	1	3	1	1	1	1	1	1	1	0	0	0	1	1	0	0	0	1	1	1	1	1	1	1	1	1	1	0	1	1	1	1	1	1	1	2	56	Feces	Animal	China	100
224	Acinetobacter sp	18QD2AZ41W	No	Draft	3.18438	43.2	3006	1	1	1	1	1	1	1	1	1	1	0	0	0	1	1	1	1	0	1	1	1	1	1	1	1	1	1	1	0	1	1	1	1	1	1	1	4	33	Feces	Animal	China	99.73
225	Acinetobacter sp	YH12070	No	Draft	3.51443	40.6	3387	1	1	1	1	1	1	1	1	1	1	0	0	0	1	1	0	0	1	0	0	1	1	1	1	1	1	1	1	0	1	1	1	1	1	1	1	3	39	Feces	Animal	China	99.93
226	Acinetobacter sp	YH12080	No	Draft	3.45374	40.5	3275	1	1	1	1	1	1	1	1	1	1	0	0	0	1	1	0	0	1	0	0	1	1	1	1	1	1	1	1	0	1	1	1	1	1	1	1	2	35	Feces	Animal	China	99.93
227	Acinetobacter sp	YH16057	No	Draft	3.81224	40.2	3729	1	1	1	1	1	1	1	1	1	1	0	0	0	1	1	0	0	1	0	0	1	1	1	1	1	1	1	1	0	1	1	1	1	1	1	1	5	43	Feces	Animal	China	99.93
228	Acinetobacter sp	YH1901134	No	Draft	3.45295	40.4	3237	1	1	1	1	1	1	1	1	1	1	0	0	0	1	1	0	0	1	0	0	1	1	1	1	1	1	1	1	0	1	1	1	1	1	1	1	3	28	Feces	Animal	China	99.66
229	Acinetobacter sp	NIPH 2377	No	Draft	3.36028	41	3170	1	1	1	1	1	1	1	1	1	1	0	0	0	1	1	0	0	0	1	1	1	1	1	1	1	1	1	1	0	1	1	1	1	1	1	1	3	30	Feces	Animal	Netherlands	99.93
230	Acinetobacter sp	A1	No	Draft	2.69643	41.4	2537	1	1	1	1	1	1	1	1	1	1	0	0	0	1	1	1	1	1	0	0	1	1	1	1	1	1	1	1	0	1	1	1	1	1	1	1	1	22	Cow	Animal	China	99.93
231	Acinetobacter sp	ANC 5318	No	Draft	2.97246	43.4	2759	1	1	2	1	1	1	1	1	1	1	0	0	0	1	1	1	1	0	1	1	1	1	1	1	1	1	1	1	0	1	1	1	1	1	1	1	1	21	Nose	Animal	Czech Republic	99.73
232	Acinetobacter sp	ANC 5324	No	Draft	2.97862	43.4	2776	1	1	1	1	1	1	1	1	1	1	0	0	0	1	1	1	1	1	1	1	1	1	1	1	1	1	1	1	0	1	1	1	1	1	1	1	1	16	Nose	Animal	Czech Republic	99.73
233	Acinetobacter sp	ANC 5347	No	Draft	3.17995	42.9	3029	1	1	1	1	1	1	1	1	1	1	0	0	0	1	1	1	1	0	1	1	1	1	1	1	1	1	1	1	0	1	1	1	1	1	1	1	3	38	Rectum	Animal	Czech Republic	99.82
234	Acinetobacter sp	AR2-3	No	Draft	3.21993	43.3	3023	1	1	1	1	1	1	1	1	1	1	0	0	0	1	1	1	1	0	1	1	1	1	1	1	1	1	1	1	0	1	1	1	1	1	1	1	0	36	Anopheles sinensis	Animal	China	99.66
235	Acinetobacter sp	KU 013TH	No	Draft	3.82607	38.6	3653	1	1	1	1	1	1	1	1	1	1	1	1	1	1	1	1	1	1	1	1	1	1	1	1	1	1	1	1	1	1	1	1	1	1	1	1	2	18	Gunther walking catfish	Animal	Thailand	100
236	Acinetobacter sp	Marseille-Q1623	No	Draft	3.46666	38	3212	1	1	2	1	1	1	1	1	1	1	0	0	0	1	1	0	0	0	0	0	1	1	1	1	1	1	1	1	1	1	1	1	1	1	1	1	3	8	Chimpanze Feces	Animal	-	99.93
237	Acinetobacter sp	Sa1BUA6	No	Draft	3.22035	42.8	2994	1	1	1	1	1	1	1	1	1	1	0	0	0	1	1	1	1	1	1	1	1	1	1	1	1	1	1	1	0	1	1	1	1	1	1	1	3	31	Gallus gallus	Animal	United Kingdom	99.93
238	Acinetobacter sp	SFA	No	Draft	3.13926	43.13	2858	1	1	1	1	1	1	1	1	1	1	0	0	0	1	1	1	1	1	1	1	1	1	1	1	1	1	1	1	0	1	1	1	1	1	1	1	3	19	Sheep	Animal	United Kingdom	99.93
239	Acinetobacter sp	SFC	No	Draft	3.32483	39.9	3190	1	1	1	1	1	1	1	2	1	1	0	0	0	1	1	0	0	0	1	1	1	1	1	1	1	1	1	1	1	1	1	1	1	1	1	1	3	19	Sheep	Animal	United Kingdom	99.73
240	Acinetobacter oleivorans	DR1	Yes	Complete	4.15254	38.73	3764	1	1	1	1	1	1	1	1	1	1	1	1	1	1	1	1	1	1	1	1	1	1	1	1	1	1	1	1	1	1	1	1	1	1	1	1	3	17	Soil	Environmental	USA	100
241	Acinetobacter baylyi	ADP1	No	Complete	3.59862	40.43	3253	1	1	1	1	1	1	1	1	1	1	1	1	1	1	1	1	1	1	1	1	1	1	1	1	1	1	1	1	0	1	0	1	1	1	1	1	1	19	Soil	Environmental	USA	100
242	Acinetobacter pittii	PHEA-2	No	Complete	3.86253	38.82	3599	1	1	1	1	1	1	1	1	1	1	1	1	1	1	1	1	1	1	1	1	1	1	1	1	1	1	1	1	1	1	1	1	1	1	1	1	0	15	Industrial wastewater of an oil refinery	Environmental	China	99.77
243	Acinetobacter chinensis	WCHAc010005	Yes	Complete	3.73729	42.4	3514	1	1	1	0	0	1	1	1	1	1	1	1	1	1	1	0	0	0	0	0	1	1	1	1	1	1	1	1	1	1	1	1	1	1	1	1	4	20	Sewage	Environmental	China	99.93
244	Acinetobacter sp	C16S1	No	Complete	3.37364	40	3055	2	1	0	0	0	1	1	1	2	1	1	1	1	2	2	1	1	1	0	0	1	1	1	1	1	1	1	1	1	1	0	1	1	1	1	1	1	11	Saline soil	Environmental	China	100
245	Acinetobacter sp	BEC1-S18-ESBL-01	No	Complete	3.93223	39	3762	1	1	1	1	1	1	1	1	1	1	1	1	1	1	1	1	1	1	1	1	1	1	1	1	1	1	1	1	1	1	1	1	1	1	1	1	2	17	Sea water	Environmental	Japan	100
246	Acinetobacter albensis	ANC 4874	Yes	Draft	3.0459	38.44	2744	1	1	3	1	1	1	1	1	1	1	1	1	1	1	1	0	0	0	1	1	1	1	1	1	1	1	1	1	0	1	1	1	1	1	1	1	2	7	Water	Environmental	Czech Republic	99.91
247	Acinetobacter baylyi	DSM 14961	Yes	Draft	3.60166	40.29	3295	1	1	1	1	1	1	1	1	1	1	1	1	1	1	1	1	1	1	1	1	1	1	1	1	1	1	1	1	0	1	0	1	1	1	1	1	1	6	Activated sludge	Environmental	Australia	100
248	Acinetobacter bouvetii	DSM 14964	Yes	Draft	3.35647	44.98	3107	1	1	1	1	1	1	1	1	1	1	1	1	1	1	1	0	0	0	0	0	1	1	1	1	1	1	1	1	1	1	1	1	1	1	1	1	1	11	water	Environmental	Australia	99.57
249	Acinetobacter brisouii	CIP 110357	Yes	Draft	3.08718	41.65	2925	0	0	1	1	1	1	1	1	0	0	1	1	1	0	0	0	0	0	0	0	1	1	1	1	1	1	1	0	1	1	1	1	1	1	1	1	3	23	Peat layer of a high moor	Environmental	USA	99.45
250	Acinetobacter halotolerans	JCM 31009	Yes	Draft	3.2907	39.99	3079	1	1	1	0	0	1	1	1	1	1	1	1	1	1	1	1	1	1	1	1	1	1	1	1	1	1	1	1	1	1	0	1	1	1	1	1	1	10	Soil	Environmental	China	100
251	Acinetobacter harbinensis	HITLi 7	Yes	Draft	2.89979	41.54	2615	1	1	1	1	1	1	1	1	1	1	1	1	1	1	1	1	1	0	1	0	1	1	1	1	1	1	1	1	0	1	1	1	1	1	1	1	3	23	River	Environmental	China	99.73
252	Acinetobacter tjernbergiae	DSM 14971	Yes	Draft	3.6594	38.53	3449	3	1	1	1	1	1	1	1	1	1	1	1	1	1	1	0	0	1	0	0	1	1	1	1	1	1	1	1	0	1	1	1	1	1	1	1	1	18	Activated sludge plants in Victoria	Environmental	Australia	99.96
253	Acinetobacter calcoaceticus	DSM 30006	Yes	Draft	3.92697	38.65	3656	1	1	1	1	1	1	1	1	1	1	1	1	1	1	1	1	1	1	1	1	1	1	1	1	1	1	1	1	1	1	1	1	1	1	1	1	2	9	Soil	Environmental	Netherlands	99.91
254	Acinetobacter celticus	ANC 4603	Yes	Draft	3.0938	39.33	2885	1	1	2	1	1	1	1	1	1	1	1	1	1	1	1	0	0	0	0	0	1	1	1	1	1	1	1	1	0	1	1	1	1	1	1	1	4	13	Water with sludge	Environmental	Czech Republic	99.86
255	Acinetobacter pseudolwoffii	ANC 5044	Yes	Draft	3.10531	43.3	2885	1	1	1	1	1	1	1	1	1	1	0	0	0	1	1	1	1	0	0	0	1	1	1	1	1	1	1	1	0	1	1	1	1	1	1	1	1	30	Sediment with water of forest creek	Environmental	Czech Republic	100
256	Acinetobacter venetianus	RAG-1	Yes	Draft	3.43151	39.06	3222	2	1	1	1	1	1	1	1	1	1	1	1	1	1	1	1	1	1	0	0	1	1	1	1	1	1	1	0	1	1	1	1	1	1	1	1	1	7	Tar on beach	Environmental	Israel	100
257	Acinetobacter lactucae	NRRL B-41902	Yes	Draft	3.91615	38.64	3631	1	1	1	1	1	1	1	1	1	1	1	1	1	1	1	1	1	1	1	1	1	1	1	1	1	1	1	1	1	1	1	1	1	1	1	1	0	8	Lettuce leaf	Environmental	USA	100
258	Acinetobacter nectaris	CIP 110549	Yes	Draft	2.66817	36.67	2517	0	0	0	0	0	0	0	1	0	0	1	1	1	0	0	1	1	0	0	0	1	1	1	1	1	1	1	1	1	1	1	1	1	1	1	1	2	9	Nectar	Environmental	Spain	99.86
259	Acinetobacter pollinis	SCC477	Yes	Draft	2.75244	36.7	2686	0	0	0	0	0	0	0	1	0	0	1	1	1	0	0	1	1	0	0	0	1	1	1	1	1	1	1	1	1	1	1	1	1	1	1	1	5	15	Flower nectar	Environmental	USA	99.28
260	Acinetobacter seohaensis	DSM 16313	Yes	Draft	2.99356	41.3	2791	1	1	2	1	1	1	1	2	1	1	0	0	0	1	1	1	1	1	0	0	1	1	1	1	1	1	1	1	0	1	1	1	1	1	1	1	2	45	Sea water of the Yellow Sea in Korea	Environmental	South Korea	99.93
261	Acinetobacter radioresistens	DSM 6976	Yes	Draft	3.17347	41.7	2916	1	1	2	1	1	1	1	1	1	1	1	1	1	1	1	1	1	0	1	1	1	1	1	1	1	1	1	1	0	1	1	1	1	1	1	1	1	33	Cotton tampon sterilized by gamma rays	Environmental	Japan	100
262	Acinetobacter gerneri	DSM 14967	Yes	Draft	4.52004	37.7	4178	1	1	2	1	1	1	1	1	1	1	1	1	1	1	1	0	0	0	0	1	1	1	1	1	1	1	1	1	1	1	1	1	1	1	1	1	5	20	Activated sludge	Environmental	Australia	100
263	Acinetobacter indicus	CIP 110367	Yes	Draft	3.2102	45.4	2958	1	1	3	1	1	1	1	1	1	1	0	0	0	1	1	1	1	1	1	1	1	1	1	1	1	1	1	1	0	1	1	1	1	1	1	1	4	46	Built environment	Environmental	India	99.93
264	Acinetobacter terrestris	ANC 4471	Yes	Draft	3.28706	41	3081	1	1	1	1	1	1	1	1	1	1	0	0	0	1	1	0	0	0	1	1	1	1	1	1	1	1	1	1	0	1	1	1	1	1	1	1	1	27	Cave, the surface of limestone	Environmental	Czech Republic	99.93
265	Acinetobacter terrae	ANC 4282	Yes	Draft	3.27266	40.2	3084	1	1	1	1	1	1	1	2	1	1	0	0	0	1	1	0	0	0	1	1	1	1	1	1	1	1	1	1	1	1	1	1	1	1	1	1	6	22	Mud of a forest creek bank	Environmental	Czech Republic	100
266	Acinetobacter soli	KCTC 22184	Yes	Draft	3.33045	43.1	3089	1	1	1	1	1	1	1	1	1	1	1	1	1	1	1	1	1	1	0	0	1	1	1	1	1	1	1	1	1	1	0	1	1	1	1	1	2	22	Forest soil	Environmental	South Korea	99.69
267	Acinetobacter idrijaensis	MII	No	Draft	3.64593	42.78	3659	1	1	1	1	1	1	1	2	1	1	0	0	0	1	1	1	1	0	1	1	1	1	1	1	1	1	1	1	0	1	1	1	1	1	1	1	5	70	Mercury mine soil	Environmental	Slovenia	99.43
268	Acinetobacter sp	AKBS16	No	Draft	3.86162	38.7	3793	1	1	1	1	1	1	1	1	1	1	1	1	1	1	1	1	1	1	1	1	1	1	1	1	1	1	1	1	1	1	1	1	1	1	1	1	0	20	Soil	Environmental	India	99.15
269	Acinetobacter sp	ANC 4470	No	Draft	3.0031	38.9	2788	1	1	1	1	1	1	1	2	1	1	1	1	1	1	1	0	0	0	0	0	1	1	1	1	1	1	1	1	0	1	1	1	1	1	1	1	3	10	cave soil	Environmental	Czech Republic	99.91
270	Acinetobacter sp	ANC 4945	No	Draft	3.41839	40.82	3184	1	1	1	1	1	1	1	1	1	1	0	0	0	1	1	0	0	1	0	0	1	1	1	1	1	1	1	1	1	1	1	1	1	1	1	1	3	20	Soil	Environmental	Indonesia	99.66
271	Acinetobacter sp	BS1	No	Draft	3.93305	38.8	3753	1	1	1	1	1	1	1	1	1	1	1	1	1	1	1	1	1	1	1	1	1	1	1	1	1	1	1	1	1	1	1	1	1	1	1	1	2	23	Black soil	Environmental	China	100
272	Acinetobacter sp	YH16031	No	Draft	3.48695	42	3340	1	1	1	1	1	1	1	1	1	1	0	0	0	1	1	1	1	1	1	0	1	1	1	1	1	1	1	1	0	1	1	1	1	1	1	1	3	37	Soil	Environmental	China	100
273	Acinetobacter sp	YH1901147	No	Draft	2.85549	41.2	2694	1	1	2	1	1	1	1	1	1	1	1	1	1	1	1	0	0	1	0	0	1	1	1	1	1	1	1	1	0	1	1	1	1	1	1	1	4	31	Soil	Environmental	China	99.93
274	Acinetobacter kookii	ANC 4667	No	Draft	3.08486	42.95	2867	1	1	1	1	1	1	1	1	1	1	0	0	0	1	1	0	0	0	1	1	1	1	1	1	1	1	1	1	1	1	1	1	1	1	1	1	2	28	Soil	Environmental	South Korea	99.93
275	Acinetobacter sp	ANC 3781	No	Draft	3.38767	40.27	3194	1	1	3	1	1	1	1	2	1	1	0	0	0	1	1	0	0	0	1	1	1	1	1	1	1	1	1	1	1	1	1	1	1	1	1	1	9	18	Soil of beech forest	Environmental	Czech Republic	100
276	Acinetobacter sp	WCHA39	No	Draft	3.36678	38.79	3266	1	1	0	0	0	1	1	1	1	1	1	1	1	1	1	0	0	1	0	0	1	1	1	1	1	1	1	1	0	1	1	1	1	1	1	1	2	25	Sewage	Environmental	China	99.73
277	Acinetobacter sp	YH12143	No	Draft	3.32678	42.4	3163	1	1	1	1	1	1	1	1	1	1	0	0	0	1	1	1	1	1	1	1	1	1	1	1	1	1	1	1	0	1	1	1	1	1	1	1	3	29	Sewage	Environmental	China	100
278	Acinetobacter sp	YT-02	No	Draft	2.99365	41.1	2812	1	1	2	1	1	1	1	2	1	1	0	0	0	1	1	1	1	1	0	0	1	1	1	1	1	1	1	1	0	1	1	1	1	1	1	1	2	33	the activated sludge from a sodium cyclamate production plant	Environmental	China	99.93
279	Acinetobacter sp	JW	No	Draft	4.05656	38.5	3838	2	1	1	1	1	1	1	1	1	1	1	1	1	1	1	1	1	1	1	1	1	1	1	1	1	1	1	1	1	1	1	1	1	1	1	1	5	20	Activated sludge from a local municipal sewage plant	Environmental	China	100
280	Acinetobacter kyonggiensi	ANC 5109	No	Draft	3.71402	38.95	3491	1	1	2	1	1	1	1	2	1	1	1	1	1	1	1	0	0	0	0	0	1	1	1	1	1	1	1	0	1	1	1	1	1	1	1	1	4	35	Sewage treatment plant	Environmental	South Korea	99.73
281	Acinetobacter marinus	ANC 3699	No	Draft	2.99478	43.33	2712	1	0	0	1	1	1	1	1	1	1	0	0	0	1	1	1	1	1	0	0	1	1	1	1	1	1	1	0	1	1	1	1	1	1	1	1	1	14	Sea water	Environmental	South Korea	100
282	Acinetobacter sp	ANC 3832	No	Draft	3.81396	37	3549	1	1	1	1	1	1	1	1	1	1	1	1	1	1	1	0	0	0	0	0	1	1	1	1	1	1	1	1	0	1	1	1	1	1	1	1	5	13	creek water	Environmental	Czech Republic	99.96
283	Acinetobacter sp	ANC 3813	No	Draft	3.85792	43	3634	1	1	1	1	1	1	1	1	1	1	1	1	1	1	1	0	0	1	0	0	1	1	1	1	1	1	1	1	1	1	1	1	1	1	1	1	2	28	Water with sediment from a forest pond	Environmental	Czech Republic	99.93
284	Acinetobacter sp	ANC 3903	No	Draft	3.30888	41.6	3141	1	1	1	1	1	1	1	1	1	1	0	0	0	1	1	0	0	0	1	1	1	1	1	1	1	1	1	1	1	1	1	1	1	1	1	1	2	29	water with mud from a forest pond	Environmental	Czech Republic	99.93
285	Acinetobacter brisouii	ANC 4119	No	Draft	3.10869	41.67	2916	0	0	1	1	1	1	1	1	0	0	1	1	1	0	0	0	0	0	0	0	1	1	1	1	1	1	1	0	1	1	1	1	1	1	1	1	4	27	Wetland (Swamp)	Environmental	South Korea	99.45
286	Acinetobacter sp	51m	No	Draft	3.38715	42.8	3215	1	1	1	1	1	1	1	2	1	1	1	1	1	1	1	1	1	0	1	1	1	1	1	1	1	1	1	1	0	1	1	1	1	1	1	1	5	46	paleontological specimen from permafrost soil	Environmental	Russia	99.79
287	Acinetobacter sp	Ac_5812	No	Draft	4.75673	40.6	4399	2	1	1	1	1	1	1	2	1	1	1	1	1	1	1	1	0	1	0	0	1	1	1	1	1	1	1	1	0	1	1	1	1	1	1	1	8	33	Lettuce	Environmental	Portugal	100
288	Acinetobacter sp	ANC 4178	No	Draft	3.38827	40.73	3124	1	1	2	1	1	1	1	1	1	1	1	1	1	1	1	0	0	1	0	0	1	1	1	1	1	1	1	0	1	1	1	1	1	1	1	1	1	13	Mud of a pond bottom	Environmental	Czech Republic	99.73
289	Acinetobacter sp	ANC 4204	No	Draft	3.89558	40.8	3694	1	1	2	1	1	1	1	1	1	1	1	1	1	1	1	1	1	1	0	0	1	1	1	1	1	1	1	1	1	1	1	1	1	1	1	1	6	25	wetland water with mud	Environmental	Czech Republic	100
290	Acinetobacter sp	ANC 4216	No	Draft	3.2676	42.7	3065	1	1	1	1	1	1	1	1	1	1	0	0	0	1	1	0	0	1	1	1	1	1	1	1	1	1	1	1	1	1	1	1	1	1	1	1	5	31	clayey mud of a drained pond	Environmental	Czech Republic	99.93
291	Acinetobacter sp	ANC 4249	No	Draft	3.31285	41	3123	1	1	1	1	1	1	1	1	1	1	0	0	0	1	1	0	0	0	1	1	1	1	1	1	1	1	1	1	0	1	1	1	1	1	1	1	1	31	mud with water of a forest wetland	Environmental	Czech Republic	99.93
292	Acinetobacter sp	ANC 4280	No	Draft	3.36973	40.2	3153	1	1	1	1	1	1	1	2	1	1	0	0	0	1	1	0	0	1	1	1	1	1	1	1	1	1	1	1	1	1	1	1	1	1	1	1	2	25	Mud of a forest creek bank	Environmental	Czech Republic	100
293	Acinetobacter sp	ANC 4648	No	Draft	3.09471	37.6	2862	1	1	1	1	1	1	1	1	1	1	1	1	1	1	1	0	0	0	0	0	1	1	1	1	1	1	1	1	0	1	1	1	1	1	1	1	3	10	mud of a forest creek	Environmental	Czech Republic	100
294	Acinetobacter sp	ANC 4654	No	Draft	3.4518	39.3	3258	1	1	1	1	1	1	1	2	1	1	1	1	1	1	1	0	0	0	0	0	1	1	1	1	1	1	1	0	1	1	1	1	1	1	1	1	7	26	mud from a seasonal creek	Environmental	Czech Republic	99.73
295	Acinetobacter sp	ANC 4779	No	Draft	3.38563	40.3	3209	1	1	3	1	1	1	1	1	1	1	0	0	0	1	1	0	0	0	1	1	1	1	1	1	1	1	1	1	0	1	1	1	1	1	1	1	4	16	mud of a forest creek bank	Environmental	Czech Republic	99.91
296	Acinetobacter sp	ANC 4862	No	Draft	3.32158	40.32	3166	1	1	1	1	1	1	1	2	1	1	0	0	0	1	1	0	0	1	1	1	1	1	1	1	1	1	1	1	1	1	1	1	1	1	1	1	4	27	water with organic detritus of a forest pool	Environmental	Czech Republic	99.86
297	Acinetobacter sp	ANC 4910	No	Draft	3.48102	40.47	3216	1	1	3	1	1	1	1	1	1	1	1	1	1	1	1	0	0	1	0	0	1	1	1	1	1	1	1	0	1	1	1	1	1	1	1	1	2	13	organic detritus of a blind river branch	Environmental	Czech Republic	99.73
298	Acinetobacter sp	ANC 4973	No	Draft	3.39105	39.1	3167	1	1	2	1	1	1	1	2	1	1	1	1	1	1	1	0	0	0	0	0	1	1	1	1	1	1	1	0	1	1	1	1	1	1	1	1	2	14	mud of a creek bank	Environmental	Czech Republic	99.73
299	Acinetobacter sp	ANC 4999	No	Draft	3.12961	38.1	2873	1	1	1	1	1	1	1	1	1	1	1	1	1	1	1	0	0	0	0	0	1	1	1	1	1	1	1	1	0	1	1	1	1	1	1	1	2	11	mud from a seasonal forest creek	Environmental	Czech Republic	100
300	Acinetobacter sp	ANC 5045	No	Draft	3.04809	41.1	2965	1	1	2	1	1	1	1	1	1	1	0	0	0	1	1	0	0	1	0	0	1	1	1	1	1	1	1	1	0	1	1	1	1	1	1	1	9	42	sediment with water of forest creek	Environmental	Czech Republic	99.93
301	Acinetobacter sp	ANC 5084	No	Draft	3.33678	41.1	3140	1	1	3	1	1	1	1	1	1	1	0	0	0	1	1	0	0	0	1	1	1	1	1	1	1	1	1	1	0	1	1	1	1	1	1	1	4	26	Soil of a dry creekbed	Environmental	Turkey	99.93
302	Acinetobacter sp	ANC 5378	No	Draft	3.20583	40.3	3046	1	1	1	1	1	1	1	1	1	1	0	0	0	1	1	0	0	0	1	0	1	1	1	1	1	1	1	1	1	1	1	1	1	1	1	1	6	25	Mud of a seasonal forest creek	Environmental	Czech Republic	99.73
303	Acinetobacter sp	ANC 5380	No	Draft	3.69261	39.8	3478	1	1	1	1	1	1	1	2	1	1	0	0	0	1	1	0	0	0	1	1	1	1	1	1	1	1	1	1	1	1	1	1	1	1	1	1	2	34	Mud of a seasonal forest creek	Environmental	Czech Republic	100
304	Acinetobacter sp	ANC 5414	No	Draft	3.29868	40.4	3098	1	1	1	1	1	1	1	2	1	1	0	0	0	1	1	0	0	1	1	1	1	1	1	1	1	1	1	1	1	1	1	1	1	1	1	1	4	27	Soil of a forest pool bank	Environmental	Czech Republic	100
305	Acinetobacter sp	ANC 5600	No	Draft	3.44947	40.4	3256	1	1	1	1	1	1	1	1	1	1	0	0	0	1	1	0	0	1	0	0	1	1	1	1	1	1	1	1	0	1	1	1	1	1	1	1	4	27	Stool	Environmental	Lebanon	99.66
306	Acinetobacter sp	CFCC 11171	No	Draft	3.66656	40.3	3589	1	1	1	1	1	1	1	1	1	1	0	0	0	1	1	0	0	1	0	0	1	1	1	1	1	1	1	1	0	1	1	1	1	1	1	1	6	45	Poplar canker	Environmental	China	99.56
307	Acinetobacter sp	EKM10A	No	Draft	3.97658	38.9	3739	1	1	1	1	1	1	1	1	1	1	1	1	1	1	1	1	1	1	1	1	1	1	1	1	1	1	1	1	1	1	1	1	1	1	1	1	3	20	Seed mucilage	Environmental	Canada	100
308	Acinetobacter sp	Leaf130	No	Draft	4.04586	38.46	3649	2	1	1	1	1	1	1	1	1	1	1	1	1	1	1	1	1	1	1	1	1	1	1	1	1	1	1	1	1	1	1	1	1	1	1	1	1	15	Arabidopsis leaf	Environmental	Switzerland	100
309	Acinetobacter sp	MF4640	No	Draft	3.79448	41.2	3736	1	1	1	1	1	1	1	1	1	1	1	1	1	1	1	1	1	1	1	1	1	1	1	1	1	1	1	1	1	1	1	1	1	1	1	1	7	47	meat processing facility	Environmental	Norway	100
310	Acinetobacter sp	YH12227	No	Draft	3.61885	39.6	3500	1	1	0	0	0	1	1	1	1	1	0	0	0	1	1	1	1	1	0	0	1	1	1	1	1	1	1	1	0	1	1	1	1	1	1	1	1	37	Vegetable	Environmental	China	99.93
311	Acinetobacter sp	YH16032	No	Draft	3.50203	38.8	3392	1	1	0	1	1	1	1	2	1	1	0	0	0	1	1	1	1	1	0	0	1	1	1	1	1	1	1	1	0	1	1	1	1	1	1	1	3	27	Dust	Environmental	China	100
312	Acinetobacter sp	SK-43	No	Draft	3.54217	38.3	3421	2	1	1	1	1	1	1	2	1	1	0	0	0	1	1	1	1	1	0	0	1	1	1	1	1	1	1	0	1	1	1	1	1	1	1	1	5	18	Gold particles	Environmental	Australia	100
[truncated: 2 more columns]
