# Supplementary material for: A comprehensive genomic analysis provides insights on the high environmental adaptability of Acinetobacter strains
Source: Front Microbiol. 2023 Apr 17;14:1177951. doi: 10.3389/fmicb.2023.1177951 (PMC10149724; doi:10.3389/fmicb.2023.1177951)
Supplement: SUPPLEMENTARY TABLE S2 — Genes predicted to be involved in the central metabolism, nitrogen, phosphte, sulphate and energy metabolism in the Acinetobacter strains. [file Table_2.XLSX]

## Sheet: A Central carbon metabolism
Supplementary Table 2: Genes predicted to be involved in the central metabolism, nitrogen, phosphte, sulphate and energy metabolism in the Acinetobacter strains.
A: Carbon fixation, central carbon metabolism, synthesis of cell envelope polysaccharides
pathway	name	gene name	EC number	KO	Acinetobacter sp. BEC1-S18-ESBL-01	Acinetobacter sp. C16S1	A. chinensis WCHAc010005	A. pittii PHEA-2	Acinetobacter sp. ADP1	A. oleivorans DR1	A. wanghuae dk386	A. equi 114	A. shaoyimingii 323-1	A. lanii 185	A. larvae BRTC-1	A. dispersus NCCP 16014	A. wuhouensis WCHA60	A.baumannii TCDC-AB0715	A. baumannii MDR-TJ	A. baumannii AC30	A. baumannii AC12	A. cumulans WCHAc060092	A. baumannii ATCC 19606	A. baumannii AB0057	A. baumannii AB307-0294
Carbon fixation
Calvin-Benson-Bassham cycle	phosphoglycerate kinase	pgk	2.7.2.3	K00927	BBU18360.1	QER39417.1	AXY56501.1	ADY81519.1	CAG68755.1	ADI91074.1	QGA10949.1	ALH96174.1	QIO05720.1	QIO09167.1	AOA58015.1	QHH97366.1	AXQ22494.1	ADX92236.1	AFI95719.1	AHX64356.1	AHX27110.1	WP_106984804.1	QXV69639.1	ACJ41166.1	ATY44345.1
	fructose-1,6-bisphosphatase	fbp	3.1.3.11	K03841	BBU17345.1	QER39046.1	AXY56275.1	ADY82618.1	CAG69383.1	ADI89765.1	QGA11511.1	ALH96548.1	QIO06385.1	QIO08420.1	AOA57659.1	QHH97564.1	AXQ21968.1	ADX93434.1	AFI94499.1	AHX63974.1	AHX27424.1	WP_106985655.1	QXV68549.1	ACJ42344.1	ATY43321.1
	transketolase	tktA	2.2.1.1	K00615	BBU18387.1	QER39823.1	AXY56971.1	ADY80834.1	CAG68856.1	ADI91098.1	QGA10870.1	ALH96213.1	QIO06114.1	QIO08728.1	AOA58398.1	QHH97287.1	AXQ22747.1	ADX91496.1	AFI95743.1	AHX65872.1	AHX28578.1	WP_106985435.1	QXV69663.1	ACJ40837.1	ATY44369.1
	ribulose-phosphate 3-epimerase	rpe	5.1.3.1	K01783	BBU19436.1	QER40446.1	AXY55894.1	ADY84140.1	CAG67600.1	ADI92133.1	QGA10400.1	ALH94249.1	QIO05177.1	QIO09659.1	AOA57344.1	QHH98026.1	AXQ21437.1	ADX91117.1	AFI96704.1	AHX66890.1	AHX27717.1	WP_106985998.1	QXV70694.1	ACJ40552.1	ATY45308.1
	glyceraldehyde 3-phosphate dehydrogenase	gapA	1.2.1.12	K00134	BBU18804.1	QER39111.1	AXY57050.1	ADY81013.1	CAG68129.1	ADI91598.1	QGA10727.1	ALH96446.1	QIO05594.1	QIO08474.1	AOA57838.1	QHH96241.1	AXQ21898.1	ADX91771.1	AFI96148.1	AHX67109.1	AHX29649.1	WP_106986355.1	QXV70140.1	ACJ40335.1	ATY44803.1
	ribose 5-phosphate isomerase A	rpiA	5.3.1.6	K01807	BBU17990.1	QER39550.1	AXY56588.1	ADY81982.1	CAG68225.1	ADI90539.1	QGA10991.1	ALH96128.1	QIO06037.1	QIO08786.1	AOA58526.1	QHH96853.1	AXQ22640.1	ADX92662.1	AFI95288.1	AHX64797.1	AHX27898.1	WP_106984750.1	QXV69244.1	ACJ41621.1	ATY43956.1
	fructose-bisphosphate aldolase, class II	fbaA	4.1.2.13	K01624	BBU18358.1	QER39483.1	AXY56503.1	ADY81521.1	CAG68753.1	ADI91072.1	QGA10951.1	ALH96172.1	QIO05723.1	QIO09165.1	AOA58018.1	QHH96773.1	AXQ22492.1	ADX92238.1	AFI95717.1	AHX64358.1	AHX27112.1	WP_106984802.1	QXV69637.1	ACJ41168.1	ATY44343.1
	phosphoenolpyruvate carboxylase	ppc	4.1.1.31	K01595	BBU16498.1	QER38208.1	AXY58245.1	ADY83508.1	CAG70261.1	ADI88929.1	QGA12227.1	ALH94726.1	QIO04516.1	QIO10229.1	AOA56937.1	QHH98698.1	AXQ20740.1	ADX94271.1	AFI93702.1	AHX63678.1	AHX28115.1	WP_106985635.1	QXV71385.1	ACJ42834.1	ATY42502.1
	malate dehydrogenase	mdh	1.1.1.37	K00024	BBU16933.1	QER40601.1	AXY57839.1	ADY83071.1	CAG69844.1	ADI89374.1	QGA11866.1	ALH95135.1	QIO06937.1	QIO07946.1	AOA59390.1	QHH98195.1	AXQ21169.1	ADX93854.1	AFI94128.1	AHX66693.1	AHX27299.1	WP_067762865.1	QXV68186.1	ACJ42041.1	ATY42956.1
	triosephosphate isomerase	tpiA	5.3.1.1	K01803	BBU19764.1	QER40752.1	AXY55567.1	ADY83827.1	CAG67313.1	ADI92439.1	QGA12043.1	ALH95039.1	QIO07047.1	QIO09998.1	AOA57070.1	QHH98339.1	AXQ20970.1	ADX90813.1	AFI97007.1	AHX65337.1	AHX30383.1	WP_106983895.1	QXV70990.1	ACJ39837.1	ATY45591.1
central carbon metabolism
glycolyis/gluconeogenesis	phosphoglucomutase	pgm	5.4.2.2	K01835	BBU19239.1	QER40266.1	AXY55931.1	ADY80737.1	CAG67799.1	ADI91942.1	QGA10454.1	ALH95305.1	QIO05214.1	QIO09624.1	AOA59093.1	QHH97835.1	AXQ23223.1	ADX91303.1	AFI96515.1	AHX66071.1	AHX28380.1	WP_106985496.1	QXV70521.1	ACJ40727.1	ATY45135.1
	glucose-6-phosphate isomerase	pgi	5.3.1.9	K01810	BBU20005.1	QER40976.1	AXY55333.1	ADY83572.1	CAG67079.1	ADI92694.1	QGA12182.1	ALH94704.1	QIO04555.1	QIO10180.1	AOA59803.1	QHH98575.1	AXQ23903.1	ADX90537.1	AFI97293.1	AHX64639.1	AHX27590.1	WP_227865908.1	QXV71228.1	ACJ39544.1	ATY45819.1
	fructose 1,6-bisphosphatase	fbp	3.1.3.11	K03841	BBU17345.1	QER39046.1	AXY56275.1	ADY82618.1	CAG69383.1	ADI89765.1	QGA11511.1	ALH96548.1	QIO06385.1	QIO08420.1	AOA57659.1	QHH97564.1	AXQ21968.1	ADX93434.1	AFI94499.1	AHX63974.1	AHX27424.1	WP_106985655.1	QXV68549.1	ACJ42344.1	ATY43321.1
	glyceraldehyde-3-phosphate dehydrogenase	gapA	1.2.1.12	K00134	BBU17405.1	QER39111.1	AXY57050.1	ADY81013.1	CAG68129.1	ADI91598.1	QGA10727.1	ALH96446.1	QIO05594.1	QIO08474.1	AOA57838.1	QHH96241.1	AXQ22068.1	ADX91771.1	AFI96148.1	AHX67109.1	AHX29649.1	WP_106986355.1	QXV70140.1	ACJ40335.1	ATY44803.1
	triosephosphate isomerase	tpiA	5.3.1.1	K01803	BBU19764.1	QER40752.1	AXY55567.1	ADY83827.1	CAG67313.1	ADI92439.1	QGA12043.1	ALH95039.1	QIO07047.1	QIO09998.1	AOA57070.1	QHH98339.1	AXQ20970.1	ADX90813.1	AFI97007.1	AHX65337.1	AHX30383.1	WP_106983895.1	QXV70990.1	ACJ39837.1	ATY45591.1
	phosphoglycerate kinase	pgk	2.7.2.3	K00927	BBU18360.1	QER39417.1	AXY56501.1	ADY81519.1	CAG68755.1	ADI91074.1	QGA10949.1	ALH96174.1	QIO05720.1	QIO09167.1	AOA58015.1	QHH97366.1	AXQ22494.1	ADX92236.1	AFI95719.1	AHX64356.1	AHX27110.1	WP_106984804.1	QXV69639.1	ACJ41166.1	ATY44345.1
	2,3-bisphosphoglycerate-independent phosphoglycerate mutase	gpmI	5.4.2.12	K15633	BBU19855.1	QER40836.1	AXY55480.1	ADY83729.1	CAG67222.1	ADI92531.1		ALH94588.1	QIO07135.1	QIO10082.1	AOA59619.1	QHH98426.1	AXQ20935.1	ADX90722.1	AFI97099.1	AHX66568.1	AHX29009.1	WP_106983863.1	QXV71081.1	ACJ39747.1	ATY45681.1
	enolase	eno	4.2.1.11	K01689	BBU18009.1	QER39570.1	AXY56535.1	ADY81963.1	CAG68824.1	ADI90559.1	QGA11180.1	ALH96183.1	QIO06065.1	QIO08765.1	AOA58118.1	QHH96872.1	AXQ22533.1	ADX92643.1	AFI95307.1	AHX64778.1	AHX27917.1	WP_106985009.1	QXV69263.1	ACJ41603.1	ATY43975.1
	phosphoenolpyruvate carboxykinase (GTP)	pckA	4.1.1.32	K01596	BBU17270.1	QER40171.1	AXY56133.1	ADY82697.1	CAG69573.1	ADI89675.1	QGA10610.1	ALH94075.1	QIO06566.1	QIO08301.1	AOA57740.1	QHH96081.1	AXQ21554.1	ADX93556.1	AFI94430.1	AHX66963.1	AHX27353.1	WP_106985701.1	QXV68475.1	ACJ42417.1	ATY43246.1
	dihydrolipoamide dehydrogenase	lpd/pdhD	1.8.1.4	K00382	BBU18232.1	QER38911.1	AXY57831.1	ADY82733.1	CAG69602.1	ADI90938.1	QGA11857.1	ALH94150.1	QIO06928.1	QIO09496.1	AOA57769.1	QHH99485.1	AXQ22964.1	ADX93596.1	AFI95573.1	AHX64502.1	AHX28669.1	WP_106985722.1	QXV69501.1	ACJ41709.1	ATY44204.1
	acetyl-coenzyme A synthetase	acs	6.2.1.1	K01895	BBU19967.1	QER40946.1	AXY58147.1	ADY83362.1	CAG70124.1	ADI92644.1	QGA10011.1	ALH94917.1	QIO04643.1	QIO07728.1	AOA58036.1	QHH98548.1	AXQ23865.1	ADX94131.1	AFI97254.1	AHX64604.1	AHX27625.1	WP_106984217.1	QXV71187.1	ACJ43110.1	ATY45787.1
	pyruvate dehydrogenase E1 component	aceE	1.2.4.1	K00163	BBU16633.1	QER38307.1	AXY58166.1	ADY83380.1	CAG70153.1	ADI89053.1	QGA09994.1	ALH94903.1	QIO04617.1	QIO07711.1	AOA59651.1	QHH98811.1	AXQ20832.1	ADX94150.1	AFI93823.1	AHX63798.1	AHX27995.1	WP_106984199.1	QXV71505.1	ACJ43129.1	ATY42625.1
citrate cycle	citrate synthase	gltA	2.3.3.1	K01647	BBU17227.1	QER38904.1	AXY56086.1	ADY82743.1	CAG69609.1	ADI89635.1	QGA10584.1	ALH94156.1	QIO05361.1	QIO09502.1	AOA57789.1	QHH99477.1	AXQ23059.1	ADX93603.1	AFI94384.1	AHX66287.1	AHX28676.1	WP_106985728.1	QXV68436.1	ACJ41716.1	ATY43205.1
	isocitrate dehydrogenase (NADP)	icd	1.1.1.42	K00031	BBU17427.1	QER40133.1	AXY57183.1	ADY82532.1	CAG68064.1	ADI89848.1	QGA10797.1	ALH96479.1	QIO05500.1	QIO08462.1	AOA58581.1	QHH96121.1	AXQ21676.1	ADX93352.1	AFI94650.1	AHX63892.1	AHX27504.1	WP_106984627.1	QXV68632.1	ACJ42262.1	ATY43402.1
	2-oxoglutarate dehydrogenase E1 component	sucA	1.2.4.2	K00164	BBU17233.1	QER38909.1	AXY56091.1	ADY82735.1	CAG69604.1	ADI89642.1	QGA10589.1	ALH96635.1	QIO05366.1	QIO09498.1	AOA59879.1	QHH99483.1	AXQ24121.1	ADX93598.1	AFI94389.1	AHX66282.1	AHX28671.1	WP_106985739.1	QXV68441.1	ACJ41711.1	ATY43210.1
	2-oxoglutarate dehydrogenase E2 component	sucB	2.3.1.61	K00658	BBU17234.1	QER38910.1	AXY56092.1	ADY82734.1	CAG69603.1	ADI89643.1	QGA10590.1	K00658	QIO05367.1	QIO09497.1	AOA57793.1	QHH99484.1	AXQ23055.1	ADX93597.1	AFI94390.1	AHX66281.1	AHX28670.1	WP_106985723.1	QXV68442.1	ACJ41710.1	ATY43211.1
	succinyl-CoA synthetase (ADP-forming), alpha subunit	sucD	6.2.1.5	K01902	BBU17237.1	QER38913.1	AXY56095.1	ADY82731.1	CAG69600.1	ADI89646.1	QGA10593.1	ALH94148.1	QIO05370.1	QIO09494.1	AOA57796.1	QHH99487.1	AXQ23052.1	ADX93594.1	AFI94393.1	AHX66278.1	AHX28667.1	WP_106985720.1	QXV68445.1	ACJ41707.1	ATY43214.1
	succinyl-CoA synthetase (ADP-forming), beta subunit	sucC	6.2.1.5	K01903	BBU17236.1	QER38912.1	AXY56094.1	ADY82732.1	CAG69601.1	ADI89645.1	QGA10592.1	ALH94149.1	QIO05369.1	QIO09495.1	AOA57795.1	QHH99486.1	AXQ23053.1	ADX93595.1	AFI94392.1	AHX66279.1	AHX28668.1	WP_106985721.1	QXV68444.1	ACJ41708.1	ATY43213.1
	succinate dehydrogenase, subunit B	sdhB	1.3.5.1	K00240	BBU17232.1	QER38908.1	AXY56090.1	ADY82738.1	CAG69605.1	ADI89639.1	QGA10588.1	ALH94152.1	QIO05365.1	QIO09499.1	AOA57792.1	QHH99481.1	AXQ23056.1	ADX93599.1	AFI94388.1	AHX66283.1	AHX28672.1	WP_106985724.1	QXV68440.1	ACJ41712.1	ATY43209.1
	succinate dehydrogenase, subunit A	sdhA	1.3.5.1	K00239	BBU17231.1	QER38907.1	AXY56089.1	ADY82739.1	CAG69606.1	ADI89638.1	QGA10587.1	ALH94153.1	QIO05364.1	QIO09500.1	AOA57791.1	QHH99480.1	AXQ23057.1	ADX93600.1	AFI94387.1	AHX66284.1	AHX28673.1	WP_106985725.1	QXV68439.1	ACJ41713.1	ATY43208.1
	succinate dehydrogenase, hydrophobic membrane anchor protein	sdhD	1.3.5.1	K00242	BBU17230.1	QER38906.1	AXY56088.1	ADY82740.1	CAG69607.1	ADI89637.1	QGA10586.1	ALH94154.1	QIO05363.1	QIO09501.1	AOA57790.1	QHH99479.1	AXQ23058.1	ADX93601.1	AFI94386.1	AHX66285.1	AHX28674.1	WP_106985726.1	QXV68438.1	ACJ41714.1	ATY43207.1
	succinate dehydrogenase, subunit C	sdhC	1.3.5.1	K00241	BBU17229.1	QER38905.1	AXY56087.1	ADY82741.1	CAG69608.1	ADI89636.1	QGA10585.1	ALH94155.1	QIO05362.1	QIO10422.1	AOA59878.1	QHH99478.1	AXQ24122.1	ADX93602.1	AFI94385.1	AHX66286.1	AHX28675.1	WP_130125670.1	QXV68437.1	ACJ41715.2	ATY43206.1
	fumarase, class I	fumA/fumB	4.2.1.2	K01676	BBU19616.1	QER38601.1	AXY57855.1	ADY83979.1	CAG67464.1	ADI92289.1	QGA10266.1	ALH94363.1	QIO04986.1	QIO09819.1	AOA59330.1	QHH99130.1	AXQ21209.1	ADX90958.1	AFI96861.1	AHX64070.1	AHX27021.1	WP_106985152.1	QXV70834.1	ACJ40005.1	ATY45445.1
	malate dehydrogenase	mdh	1.1.1.37	K00024	BBU16933.1	QER40601.1	AXY57839.1	ADY83071.1	CAG69844.1	ADI89374.1	QGA11866.1	_ALH95135.1	QIO06937.1	QIO07946.1	AOA59390.1	QHH98195.1	AXQ21169.1	ADX93854.1	AFI94128.1	AHX66693.1	AHX27299.1	WP_067762865.1	QXV68186.1	ACJ42041.1	ATY42956.1
amino sugar and nucleotide sugar metabolism	glutamine--fructose-6-phosphate transaminase	glmS	2.6.1.16	K00820	BBU16563.1	QER38236.1	AXY55370.1	ADY83451.1	CAG70217.1	ADI88985.1	QGA12179.1	ALH94701.1	QIO07282.1	QIO07637.1	AOA59765.1	QHH98726.1	AXQ20768.1	ADX94218.1	AFI93755.1	AHX63731.1	AHX28062.1	WP_106985585.1	QXV71439.1	ACJ43196.1	ATY42559.1
	N-acetylmuramate 1-kinase	amgK	2.7.1.221	K07102	BBU18355.1	QER39486.1	AXY56937.1	ADY81524.1	CAG69148.1	ADI91069.1	QGA11297.1	ALH95979.1	QIO06190.1	QIO08610.1	AOA57951.1	QHH96776.1	AXQ22679.1	ADX92241.1	AFI95714.1	AHX64361.1	AHX27115.1	WP_106985817.1	QXV69634.1	ACJ41171.1	ATY44340.1
	N-acetyl-alpha-D-muramate 1-phosphate uridylyltransferase	murU	2.7.7.99	K00992	BBU18354.1	QER39487.1	AXY56936.1	ADY81525.1	CAG69147.1	ADI91068.1	QGA11296.1	ALH95980.1	QIO06189.1	QIO08611.1	AOA57952.1	QHH96777.1	AXQ22678.1	ADX92242.1	AFI95713.1	AHX64362.1	AHX27116.1	WP_106985816.1	QXV69633.1	ACJ41172.1	ATY44339.1
	UDP-N-acetylmuramate dehydrogenase	murB	1.3.1.98	K00075	BBU17857.1	QER39789.1	AXY57009.1	ADY82105.1	CAG68772.1	ADI90294.1	QGA11240.1	ALH96736.1	QIO07462.1	QIO10397.1	AOA58008.1	QHH97224.1	AXQ22721.1	ADX92865.1	AFI95109.1	AHX66185.1	AHX28810.1	WP_106984903.1	QXV69129.1	ACJ42484.1	ATY43841.1
	UDP-N-acetylglucosamine 1-carboxyvinyltransferase	murA	2.5.1.7	K00790	BBU19455.1	QER40466.1	AXY57721.1	ADY84120.1	CAG67578.1	ADI92152.1	QGA10379.1	ALH94264.1	QIO05155.1	QIO09680.1	AOA59377.1	QHH98047.1	AXQ21411.1	ADX91097.1	AFI96722.1	AHX67119.1	AHX30318.1	WP_106986018.1	QXV70713.1	ACJ40150.1	ATY45327.1
	phosphoglucosamine mutase	glmM	5.4.2.10	K03431	BBU16640.1	QER38315.1	AXY58160.1	ADY83373.1	CAG70148.1	ADI89060.1	QGA10001.1	ALH94907.1	QIO04624.1	QIO07717.1	AOA59646.1	QHH98818.1	AXQ20838.1	ADX94142.1	AFI93834.1	AHX63806.1	AHX27987.1	WP_106984205.1	QXV71513.1	ACJ43121.1	ATY42633.1
	glucose-6-phosphate isomerase	pgi	5.3.1.9	K01810	BBU20005.1	QER40976.1	AXY55333.1	ADY83572.1	CAG67079.1	ADI92694.1	QGA12182.1	ALH94704.1	QIO04555.1	QIO10180.1	AOA59803.1	QHH98575.1	AXQ23903.1	ADX90537.1	AFI97293.1	AHX64639.1	AHX27590.1	WP_227865908.1	QXV71228.1	ACJ39544.1	ATY45819.1
	UDPglucose 6-dehydrogenase	ugd	1.2.1.22	K00012	BBU20006.1	QER40977.1	AXY55784.1	ADY83571.1	CAG67052.1	ADI92695.1	QGA12183.1	ALH94705.1	QIO06861.1	QIO10181.1	AOA57002.1	QHH98576.1	AXQ23904.1	ADX90536.1	AFI97294.1	AHX64640.1	AHX27589.1	WP_106985602.1	QXV71229.1	ACJ39543.1	ATY45820.1
	phosphoglucomutase	pgm	5.4.2.2	K01835	BBU19239.1	QER40266.1	AXY55931.1	ADY80737.1	CAG67799.1	ADI91942.1	QGA10454.1	ALH95305.1	QIO05214.1	QIO09624.1	AOA59093.1	QHH97835.1	AXQ23223.1	ADX91303.1	AFI96515.1	AHX66071.1	AHX28380.1	WP_106985496.1	QXV70521.1	ACJ40727.1	ATY45135.1
	phosphomannomutase	manB	5.4.2.8	K01840	BBU20004.1	QER40974.1	AXY55335.1	ADY83576.1	CAG67082.1	ADI92690.1	QGA12180.1	ALH94702.1	QIO04557.1	QIO10178.1	AOA57004.1	QHH98573.1	AXQ24181.1	ADX90539.1	AFI97291.1	AHX64637.1	AHX27592.1	WP_106985586.1	QXV71226.1	ACJ39546.1	ATY45818.1
	bifunctional UDP-N-acetylglucosamine pyrophosphorylase / glucosamine-1-phosphate N-acetyltransferase	glmU	2.7.7.23	K04042	BBU16564.1	QER38237.1		ADY83450.1	CAG70216.1	ADI88986.1	QGA12178.1	ALH94700.1	QIO07281.1	QIO07638.1	AOA59766.1	QHH98727.1	AXQ20769.1	ADX94217.1	AFI93756.1	AHX63732.1	AHX28061.1	WP_106985584.1	QXV71440.1	ACJ43195.2	ATY42560.1
	N-acetyl-D-muramate 6-phosphate phosphatase	mupP	3.1.3.105	K22292	BBU20040.1	QER41194.1	AXY55301.1	ADY83538.1	CAG67025.1	ADI92728.1	QGA09918.1	ALH94810.1	QIO04524.1	QIO10220.1	AOA59801.1	QHH98610.1	AXQ23943.1	ADX90503.1	AFI97327.1	AHX64669.1	AHX27560.1	WP_106984131.1	QXV71307.1	ACJ39506.1	ATY45850.1
synthesis of cell envelope polysaccharides
peptidoglycan	UDP-N-acetylglucosamine 1-carboxyvinyltransferase	murA	2.5.1.7	K00790	BBU19455.1	QER40466.1	AXY57721.1	ADY84120.1	CAG67578.1	ADI92152.1	QGA10379.1	ALH94264.1	QIO05155.1	QIO09680.1	AOA59377.1	QHH98047.1	AXQ21411.1	ADX91097.1	AFI96722.1	AHX67119.1	AHX30318.1	WP_106986018.1	QXV70713.1	ACJ40150.1	ATY45327.1
	UDP-N-acetylmuramate dehydrogenase	murB	1.3.1.98	K00075	BBU17857.1	QER39789.1	AXY57009.1	ADY82105.1	CAG68772.1	ADI90294.1	QGA11240.1	ALH96736.1	QIO07462.1	QIO10397.1	AOA58008.1	QHH97224.1	AXQ22721.1	ADX92865.1	AFI95109.1	AHX66185.1	AHX28810.1	WP_106984903.1	QXV69129.1	ACJ42484.1	ATY43841.1
	UDP-N-acetylmuramate--L-alanine ligase	murC	6.3.2.8	K01924	BBU16625.1	QER38300.1	AXY58174.1	ADY83388.1	CAG70161.1	ADI89045.1	QGA09986.1	ALH94895.1	QIO04610.1	QIO07703.1	AOA59659.1	QHH98803.1	AXQ20824.1	ADX94158.1	AFI93815.1	AHX63790.1	AHX28003.1	WP_106984192.1	QXV71497.1	ACJ43138.1	ATY42617.1
	UDP-N-acetylmuramoyl-L-alanyl-D-glutamate--2,6-diaminopimelate ligase	murE	6.3.2.13	K01928	BBU16758.1	QER38410.1	AXY58068.1	ADY83253.1	CAG70031.1	ADI89192.1	QGA12017.1	ALH94983.1	QIO04732.1	QIO07798.1	AOA59449.1	QHH98930.1	AXQ23716.1	ADX94030.1	AFI93952.1	AHX65502.1	AHX29506.1	WP_106983922.1	QXV68012.1	ACJ43015.1	ATY42779.1
	UDP-N-acetylmuramoylalanine--D-glutamate ligase	murD	6.3.2.9	K01925	BBU19842.1	QER40823.1	AXY55493.1	ADY83742.1	CAG67235.1		QGA12067.1	ALH94576.1	QIO07121.1	QIO10070.1	AOA59558.1	QHH98411.1	AXQ23768.1	ADX90735.1	AFI97086.1	AHX66581.1	AHX29022.1	WP_106983873.1	QXV71068.1	ACJ39760.1	ATY45668.1
	UDP-N-acetylmuramoyl-tripeptide--D-alanyl-D-alanine ligase	murF	6.3.2.10	K01929	BBU16759.1	QER38411.1	AXY58067.1	ADY83252.1	CAG70030.1	ADI89193.1	QGA12016.1	ALH94984.1	QIO04733.1	QIO07799.1	AOA59448.1	QHH98931.1	AXQ23715.1	ADX94029.1	AFI93953.1	AHX65501.1	AHX29505.1	WP_106983923.1	QXV68013.1	ACJ43014.1	ATY42780.1
	D-alanine-D-alanine ligase	ddl	6.3.2.4	K01921	BBU16626.1	QER38290.1	AXY58173.1	ADY83387.1	CAG70160.1	ADI89046.1	QGA09987.1	ALH95027.1	QIO04611.1	QIO07704.1	AOA59658.1	QHH98789.1	AXQ20825.1	ADX94157.1	AFI93816.1	AHX63791.1	AHX28002.1	WP_106984193.1	QXV71498.1	ACJ43137.1	ATY42618.1
	Phospho-N-acetylmuramoyl-pentapeptide-transferase	mraY	2.7.8.13	K01000	BBU16760.1	QER38412.1	AXY58066.1	ADY83251.1	CAG70029.1	ADI89194.1	QGA12015.1	ALH94985.1	QIO04734.1	QIO07800.1	AOA59447.1	QHH98932.1	AXQ23714.1	ADX94028.1	AFI93954.1	AHX65500.1	AHX29504.1	WP_106983924.1	QXV68014.1	ACJ43013.1	ATY42781.1
	UDP-N-acetylglucosamine-N-acetylmuramylpentapeptide N-acetylglucosamine transferase	murG	2.4.1.227	K02563	BBU16624.1	QER38299.1	AXY58175.1	ADY83389.1	CAG70162.1	ADI89044.1	QGA09985.1	ALH94894.1	QIO04609.1	QIO07702.1	AOA59660.1	QHH98802.1	AXQ20823.1	ADX94159.1	AFI93814.1	AHX63789.1	AHX28004.1	WP_106984191.1	QXV71496.1	ACJ43139.1	ATY42616.1
	monofunctional biosynthetic peptidoglycan transglycosylase	mtgA	2.4.1.-	K03814	BBU19044.1	QER40153.1	AXY57442.1	ADY80855.1	CAG67949.1	ADI91766.1	QGA10561.1	ALH96616.1	QIO05275.1	QIO09579.1	AOA59075.1	QHH96102.1	AXQ24125.1	ADX91515.1	AFI96413.1	AHX65855.1	AHX28596.1	WP_106985754.1	QXV70382.1	ACJ40855.1	ATY45029.1
	penicillin-binding protein 1A	mrcA	2.4.1.129	K05366	BBU16763.1	QER38414.1	AXY58064.1	ADY83248.1	CAG70027.1	ADI89197.1	QGA12013.1	ALH94987.1	QIO04736.1	QIO07801.1	AOA59445.1	QHH98934.1	AXQ23712.1	ADX94025.1	AFI93957.1	AHX65497.1	AHX29501.1	WP_106983926.1	QXV68017.1	ACJ43010.2	ATY42784.1
	D-alanyl-D-alanine carboxypeptidase	dacA/dacC/dacD	3.4.16.4	K07258	BBU17425.1	QER39218.1	AXY56374.1	ADY82491.1	CAG68062.1	ADI89846.1	QGA10753.1	ALH95566.1	QIO07447.1	QIO08441.1	AOA58069.1	QHH96115.1	AXQ22023.1	ADX93311.1	AFI94648.1	AHX66539.1	AHX27502.1	WP_106986363.1	QXV68676.1	ACJ42211.1	ATY43400.1
	penicillin-binding protein 2	mrdA	3.4.16.4	K05515	BBU19012.1	QER40095.1	AXY57355.1	ADY80888.1	CAG67985.1	ADI91735.1	QGA10624.1	ALH95530.1	QIO05372.1	QIO09487.1	AOA57801.1	QHH96166.1	AXQ23049.1	ADX91546.1	AFI96382.1	AHX67054.1	AHX29270.1	WP_106986144.1	QXV70351.1	ACJ40885.1	ATY44998.1
lipopolysaccharide	3-deoxy-8-phosphooctulonate synthase	kdsA	2.5.1.55	K01627	BBU18008.1	QER39569.1	AXY56534.1	ADY81964.1	CAG68825.1	ADI90558.1	QGA11181.1	ALH96184.1	QIO06066.1	QIO08764.1	AOA58117.1	QHH96871.1	AXQ22534.1	ADX92644.1	AFI95306.1	AHX64779.1	AHX27916.1	WP_106985008.1	QXV69262.1	ACJ41604.2	ATY43974.1
	3-deoxy-D-manno-octulosonate cytidylyltransferase	kdsB	2.7.7.38	K00979	BBU18346.1	QER39495.1	AXY56928.1	ADY81533.1	CAG69141.1	ADI91060.1	QGA11288.1	ALH95986.1	QIO06181.1	QIO08619.1	AOA57958.1	QHH96785.1	AXQ22671.1	ADX92250.1	AFI95705.1	AHX64370.1	AHX27124.1	WP_106985808.1	QXV69625.1	ASF49796.1	ATY44331.1
	arabinose-5-phosphate isomerase	kdsD	5.3.1.13	K06041	BBU18718.1	QER39138.1	AXY58462.1	ADY81107.1	CAG68341.1	ADI91493.1	QGA10879.1	ALH96329.1	QIO07457.1	QIO09240.1	AOA57959.1	QHH96280.1	AXQ24078.1	ADX91837.1	AFI96077.1	AHX64238.1	AHX28210.1	WP_106985468.1	QXV70015.1	ACJ40427.1	ATY44709.1
	3-deoxy-D-manno-octulosonate 8-phosphate phosphatase	kdsC	3.1.3.45	K03270	BBU18717.1	QER39139.1	AXY57120.1	ADY81108.1	CAG68342.1	ADI91492.1	QGA10880.1	ALH96328.1	QIO05662.1	QIO09239.1	AOA57905.1	QHH96281.1	AXQ22008.1	ADX91838.1	AFI96076.1	AHX64237.1	AHX28209.1	WP_106985443.1	QXV70014.1	ACJ40428.1	ATY44708.1
	UDP-N-acetylglucosamine acyltransferase	lpxA	2.3.1.129	K00677	BBU17928.1	QER39737.1	AXY56893.1	ADY82034.1	CAG68248.1	ADI90363.1	QGA10930.1	ALH96227.1	QIO06010.1	QIO08814.1	AOA58648.1	QHH97131.1	AXQ22242.1	ADX92718.1	AFI95230.1	AHX64856.1	AHX27839.1	WP_106984824.1	QXV69185.1	ACJ42426.1	ATY43898.1
	UDP-3-O-[3-hydroxymyristoyl] N-acetylglucosamine deacetylase	lpxC	3.5.1.108	K02535	BBU16630.1	QER38304.1	AXY58169.1	ADY83383.1	CAG70156.1	ADI89050.1	QGA09991.1	ALH94900.1	QIO04615.1	QIO07708.1	AOA59654.1	QHH98808.1	AXQ20829.1	ADX94153.1	AFI93820.1	AHX63795.1	AHX27998.1	WP_106984197.1	QXV71502.1	ASF49871.1	ATY42622.1
	UDP-3-O-[3-hydroxymyristoyl] glucosamine N-acyltransferase	lpxD	2.3.1.191	K02536	BBU17926.1	QER39739.1	AXY56895.1	ADY82036.1	CAG68246.1	ADI90361.1	QGA10928.1	ALH96229.1	QIO06012.1	QIO08812.1	AOA58649.1	QHH97133.1	AXQ22240.1	ADX92720.2	AFI95228.1	AHX64858.1	AHX27837.1	WP_106984826.1	QXV69183.1	ACJ42428.1	ATY43896.1
	UDP-2,3-diacylglucosamine hydrolase	lpxH	3.6.1.54	K03269	BBU17776.1	QER39941.1	AXY56506.1	ADY82181.1	CAG68750.1	ADI90217.1	QGA10956.1	ALH96166.1	QIO06051.1	QIO08774.1	AOA57979.1	QHH97435.1	AXQ22522.1	ADX92926.1		AHX66415.1	AHX30161.1	WP_106984792.1	QXV69063.1	ACJ42554.1	ATY43773.1
	lipid-A-disaccharide synthase	lpxB	2.4.1.182	K00748	BBU18266.1	QER39701.1	AXY56545.1	ADY81616.1	CAG69106.1	ADI90979.1	QGA11132.1	ALH96719.1	QIO05734.1	QIO09157.1	AOA59938.1	QHH97072.1	AXQ24085.1	ADX92340.1	AFI95613.1	AHX64462.1	AHX27216.1	WP_106984964.1	QXV69533.1	ACJ41272.1	ATY44239.1
	tetraacyldisaccharide 4'-kinase	lpxK	2.7.1.130	K00912	BBU18347.1	QER39494.1	AXY56929.1	ADY81532.1	CAG69142.1	ADI91061.1	QGA11289.1	ALH95985.1	QIO06182.1	QIO08618.1	AOA57957.1	QHH96784.1	AXQ22672.1	ADX92249.1	AFI95706.1	AHX64369.1	AHX27123.1	WP_106985809.1	QXV69626.1	ACJ41179.1	ATY44332.1
	3-deoxy-D-manno-octulosonic-acid transferase	kdtA/waaA	2.4.99.12	K02527	BBU16647.1	QER38322.1	AXY58152.1	ADY83366.1	CAG70128.1	ADI89067.1	QGA10008.1	ALH94914.1	QIO04640.1	QIO07725.1	AOA59639.1	QHH98824.1	AXQ23869.1	ADX94135.1	AFI93842.1	AHX63813.1	AHX27980.1	WP_106984213.1	QXV71520.1	ACJ43114.1	ATY42641.1
	Kdo2-lipid IVA lauroyltransferase/acyltransferase	lpxL/htrB	2.3.1.241	K02517	BBU17332.1	QER38700.1	AXY55689.1	ADY82632.1	CAG67413.1	ADI89752.1	QGA10220.1	ALH95098.1	QIO04917.1	QIO09432.1	AOA57213.1	QHH99268.1	AXQ21119.1	ADX90909.1	AFI94486.1	AHX63987.1	AHX27071.1	WP_106984638.1	QXV70894.1	ACJ39932.1	ATY43308.1
polysaccharide-associated transport systems
lipopolysacchraride export	lipopolysaccharide export LptBFGC system, permease protein LptF	lptF		K07091	BBU19857.1	QER40838.1	AXY55478.1	ADY83727.1	CAG67220.1	ADI92533.1	QGA12080.1	ALH94590.1	QIO07137.1	QIO10084.1	AOA59621.1	QHH98428.1	AXQ20933.1	ADX90720.1	AFI97101.1	AHX66566.1	AHX29007.1	WP_106983861.1	QXV71083.1	ACJ39745.1	ATY45683.1
	lipopolysaccharide export LptBFGC system, permease protein LptG	lptG		K11720	BBU19856.1	QER40837.1	AXY55479.1	ADY83728.1	CAG67221.1	ADI92532.1	QGA12079.1	ALH94589.1	QIO07136.1	QIO10083.1	AOA59620.1	QHH98427.1	AXQ20934.1	ADX90721.1	AFI97100.1	AHX66567.1	AHX29008.1	WP_106983862.1	QXV71082.1	ACJ39746.1	ATY45682.1
	ABC-type lipopolysaccharide export system, ATPase component LptB	lptB	3.6.3.-	K06861	BBU18714.1	QER39142.1	AXY57117.1	ADY81111.1	CAG68345.1	ADI91489.1	QGA10883.1	ALH96325.1	QIO05665.1	QIO09236.1	AOA57908.1	QHH96284.1	AXQ22011.1	ADX91841.1	AFI96073.1	AHX64234.1	AHX28206.1	WP_106985446.1	QXV70011.1	ACJ40431.1	ATY44705.1
	ABC-type polysaccharide/polyol phosphate export systems, permease component	lptA		K09774	BBU18715.1	QER39141.1	AXY57118.1	ADY81110.1	CAG68344.1	ADI91490.1	QGA10882.1	ALH96326.1	QIO05664.1	QIO09237.1	AOA57907.1	QHH97251.1	AXQ22010.1	ADX91840.1	AFI96074.1	AHX64235.1	AHX28207.1	WP_106985445.1	QXV70012.1	ACJ40430.1	ATY44706.1
	LPS assembly outer membrane protein LptD (organic solvent tolerance protein OstA	lptD		K04744	BBU18356.1	QER39485.1	AXY58446.1	ADY81523.1	CAG69149.1	ADI91070.1	QGA11298.1	ALH95978.1	QIO06191.1	QIO08609.1	AOA59899.1	QHH96775.1	AXQ22680.1	ADX92240.1	AFI95715.1	AHX64360.1	AHX27114.1	WP_106985837.1	QXV69635.1	ACJ41170.1	ATY44341.1
purine and pyrimidine metabolism
purine metabolism	ribonucleoside-diphosphate reductase class II	nrdA/ nrdE	1.17.4.1	K00525	BBU19374.1	QER40407.1	AXY56002.1	ADY80599.1	CAG67633.1	ADI92078.1	QGA11720.1	ALH94230.1	QIO06731.1	QIO08145.1	AOA59111.1	QHH97995.1	AXQ21369.1	ADX91171.1	AFI96648.1	AHX65050.1	AHX28337.1	WP_106985477.1	QXV70653.1	ACJ40593.1	ATY45267.1
	phosphoribosylamine--glycine ligase	purD	6.3.4.13	K01945	BBU17695.1	QER40001.1	AXY57082.1	ADY82262.1	CAG69220.1	ADI90138.1	QGA10907.1	ALH95808.1	QIO06268.1	QIO08540.1	AOA57986.1	QHH97499.1	AXQ22830.1	ADX93005.1	AFI94965.1	AHX66335.1	AHX29847.1	WP_106986710.1	QXV68985.1	ACJ42634.1	ATY43694.1
	phosphoribosylaminoimidazolecarboxamide formyltransferase/IMP cyclohydrolase	purH	2.1.2.3	K00602	BBU17696.1	QER40000.1	AXY58459.1	ADY82261.1	CAG69219.1	ADI90139.1	QGA10908.1	ALH95809.1	QIO06267.1	QIO08541.1	AOA57987.1	QHH97498.1	AXQ22829.1	ADX93004.1	AFI94966.1	AHX66336.1	AHX29848.1	WP_106986703.1	QXV68986.1	ACJ42633.1	ATY43695.1
	DNA polymerase III, delta subunit	holA/ holB	2.7.7.7	K02340	BBU19580.1	QER40563.1	AXY57799.1	ADY84036.1	CAG69800.1	ADI92235.1	QGA10289.1	ALH94331.1	QIO06895.1	QIO07985.1	AOA59222.1	QHH98150.1	AXQ23509.1	ADX91013.1	AFI96806.1	AHX65610.1	AHX29120.1	WP_106986078.1	QXV70798.1	ACJ40041.1	ATY45409.1
	ribose-phosphate pyrophosphokinase	prsA	2.7.6.1	K00948	BBU19288.1	QER40304.1	AXY56064.1	ADY80686.1	CAG69626.1	ADI91991.1	QGA11604.1	ALH95393.1	QIO05337.1	QIO09522.1	AOA57775.1	QHH97875.1	AXQ21525.1	ADX91254.1	AFI96566.1	AHX65133.1	AHX28254.1	WP_106984518.1	QXV70570.1	ACJ40676.1	ATY45183.1
	phosphoribosylaminoimidazole-succinocarboxamide synthase	purC	6.3.2.6	K01923	BBU16526.1	QER38232.1	AXY58224.1	ADY83479.1	CAG70227.1	ADI88956.1	QGA09931.1	ALH94831.1	QIO07305.1	QIO07631.1	AOA59672.1	QHH98721.1	AXQ23936.1	ADX94244.1	AFI93729.1	AHX63705.1	AHX28088.1	WP_106984142.1	QXV71412.1	ACJ42806.1	ATY42529.1
	DNA polymerase III, beta subunit	dnaN	2.7.7.7	K02338	BBU16474.1	QER38182.1	AXY55262.1	ADY83018.1	CAG66987.1	ADI88905.1	QGA09880.1	ALH94751.1	QIO07385.1	QIO07565.1	AOA56902.1	QHH98669.1	AXQ20702.1	ADX90450.1	AFI93678.1	AHX65545.1	AHX30129.1	WP_106986187.1	QXV71361.1	ACJ39451.1	ATY42478.1
	DNA polymerase III subunit alpha	dnaE	2.7.7.7	K02337	BBU18449.1	QER39440.1	AXY57089.1	ADY81432.1	CAG68898.1	ADI91161.1	QGA10900.1	ALH95803.1	QIO05681.1	QIO09217.1	AOA58458.1	QHH97342.1	AXQ22847.1	ADX92093.2	AFI95806.1	AHX66681.1	AHX29957.1	WP_106985462.1	QXV69736.1	ACJ41080.1	ATY44432.1
	DNA polymerase III subunit epsilon	dnaQ	2.7.7.7	K02342	BBU18980.1	QER40050.1	AXY56169.1	ADY80922.1	CAG68019.1	ADI91701.1	QGA10669.1	ALH95785.1	QIO06426.1	QIO09447.1	AOA58888.1	QHH96200.1	AXQ21723.1	ADX91694.1	AFI96220.1	AHX66448.1	AHX30263.1	WP_106985841.1	QXV70316.1	ACJ40159.1	ATY44895.1
	DNA polymerase III subunit gamma/tau	dnaX	2.7.7.7	K02343	BBU17848.1	QER39793.1	AXY57014.1	ADY82113.1	CAG68796.1	ADI90284.1	QGA11244.1	ALH96136.1	QIO05709.1	QIO09187.1	AOA58004.1	QHH97238.1	AXQ22726.1	ADX92872.1	AFI95102.1	AHX66191.1	AHX27125.1	WP_106984908.1	QXV69122.1	ACJ42490.1	ATY43834.1
	guanylate kinase	gmk	2.7.4.8	K00942	BBU16786.1	QER38438.1	AXY58023.1	ADY83223.1	CAG69995.1	ADI89221.1	QGA11991.1	ALH95008.1	QIO07029.1	QIO09981.1	AOA59461.1	QHH98959.1	AXQ20996.1	ADX94002.1	AFI93980.1	AHX65475.1	AHX29479.1	WP_106983957.1	QXV68039.1	ACJ42988.1	ATY42806.1
	DNA-directed RNA polymerase subunit beta	rpoB	2.7.7.6	K03043	BBU19807.1	QER40792.1	AXY55523.1	ADY83779.1	CAG67267.1	ADI92484.1	QGA10116.1	ALH94548.1	QIO07091.1	QIO10039.1	AOA59530.1	QHH98380.1	AXQ20901.1	ADX90770.1	AFI97051.1	AHX65380.1	AHX30426.1	WP_106985567.1	QXV71033.1	ACJ39795.1	ATY45633.1
	DNA-directed RNA polymerase subunit beta'	rpoC	2.7.7.6	K03046	BBU19806.1	QER40791.1	AXY55524.1	ADY83780.1	CAG67268.1	ADI92483.1	QGA10117.1	ALH94547.1	QIO07090.1	QIO10038.1	AOA59529.1	QHH98379.1	AXQ20902.1	ADX90771.1	AFI97050.1	AHX65379.1	AHX30425.1	WP_106985566.1	QXV71032.1	ACJ39796.1	ATY45632.1
	DNA-directed RNA polymerase subunit alpha	rpoA	2.7.7.6	K03040	BBU16903.1	QER38553.1	AXY57905.1	ADY83102.1	CAG69878.1	ADI89344.1	QGA11893.1		QIO04866.1	QIO07920.1	AOA57284.1		AXQ23572.1	ADX93885.1	AFI94096.1	AHX65694.1	AHX29363.1	WP_106984046.1	QXV68154.1	ACJ42872.1	ATY42924.1
	ADP-ribose pyrophosphatase (NTP pyrophosphohydrolases including oxidative damage repair enzymes)	nudF	3.6.1.13	K01515	BBU19837.1	QER40818.1	AXY55499.1	ADY83747.1	CAG67240.1	ADI92514.1	QGA12347.1	ALH94571.1	QIO07116.1	QIO10065.1	AOA59553.1	QHH98406.1	AXQ23763.1	ADX90740.1	AFI97081.1	AHX66586.1	AHX29027.1	WP_106983878.1	QXV71063.1	ACJ39765.1	ATY45663.1
	phosphoribosylformylglycinamidine synthase, single chain form	purL	6.3.5.3	K01952	BBU17357.1	QER39058.1	AXY56293.1	ADY82605.1	CAG69371.1	ADI89777.1		ALH96533.1	QIO05543.1	QIO09348.1	AOA57669.1	QHH97552.1	AXQ21983.1	ADX93422.1	AFI94511.1	AHX63962.1	AHX27436.1	WP_106985640.1	QXV68561.1	ACJ42333.1	ATY43333.1
	adenylosuccinate lyase	purB	4.3.2.2	K01756	BBU17462.1	QER39213.1	AXY56366.1	ADY81954.1	CAG68095.1	ADI89887.1	QGA10747.1	ALH95337.1	QIO06369.1	QIO08434.1	AOA58982.1	QHH96353.1	AXQ21903.1	ADX92637.1	AFI94689.1	AHX64771.1	AHX27924.1	WP_106984697.1	QXV69270.1	ACJ41596.1	ATY43448.1
	GTP diphosphokinase / guanosine-3',5'-bis(diphosphate) 3'-diphosphatase	spoT	2.7.6.5	K01139	BBU19502.1	QER40515.1	AXY58025.1	ADY83226.1	CAG69767.1	ADI89218.1	QGA11823.1	ALH95006.1	QIO07031.1	QIO09789.1	AOA59176.1	QHH98100.1	AXQ23479.1	ADX94004.1	AFI93978.1	AHX65477.1	AHX29481.1	WP_106983955.1	QXV68037.1	ACJ42990.1	ATY42804.1
	formyltetrahydrofolate-dependent phosphoribosylglycinamide formyltransferase	purN	2.1.2.2	K11175	BBU17335.1	QER39035.1	AXY56266.1	ADY82629.1	CAG69393.1	ADI89755.1	QGA11520.1	ALH96555.1	QIO05442.1	QIO09429.1	AOA57849.1	QHH97573.1	AXQ21874.1	ADX93495.1	AFI94489.1	AHX63984.1	AHX27414.1	WP_106985664.1	QXV68539.1	ACJ42354.2	ATY43311.1
	5-(carboxyamino)imidazole ribonucleotide synthase	purK	6.3.4.18	K01589	BBU20071.1	QER41047.1	AXY58277.1	ADY82996.1	CAG70287.1	ADI92759.1	QGA12246.1	ALH94776.1	QIO04480.1	QIO10253.1	AOA59679.1	QHH98643.1	AXQ23994.1	ADX90472.1	AFI97359.1	AHX65523.1	AHX30107.1	WP_106986166.1	QXV71338.1	ACJ39475.1	ATY45882.1
	5-(carboxyamino)imidazole ribonucleotide mutase	purE	5.4.99.18	K01588	BBU20072.1	QER41048.1	AXY58278.1	ADY82997.1	CAG70288.1	ADI92760.1	QGA12247.1	ALH94775.1	QIO04479.1	QIO10254.1	AOA59680.1	QHH98644.1	AXQ23995.1	ADX90471.1	AFI97360.1	AHX65524.1	AHX30108.1	WP_106986167.1	QXV71339.1	ACJ39474.1	ATY45883.1
	inosine-5'-monophosphate dehydrogenase	guaB	1.1.1.205	K00088	BBU16639.1	QER38314.1	AXY58161.1	ADY83374.1	CAG70149.1	ADI89059.1	QGA10000.1	ALH94906.1	QIO04623.1	QIO07716.1	AOA59647.1	QHH98644.1	AXQ20837.1	ADX94143.1	AFI93833.1	AHX63805.1	AHX27988.1	WP_106984204.1	QXV71512.1	ACJ43122.1	ATY42632.1
	GMP synthase (glutamine-hydrolyzing)	guaA	6.3.5.2	K01951	BBU19938.1	QER40933.1	AXY55382.1	ADY83641.1	CAG67125.1	ADI92620.1	QGA12161.1	ALH94656.1	QIO04573.1	QIO10160.1	AOA59833.1	QHH98525.1	AXQ23876.1	ADX90593.1	AFI97224.1	AHX64579.1	AHX26978.1	WP_106985275.1	QXV71163.1	ACJ39601.1	ATY45763.1
	5'-nucleotidase/ 3'-nucleotidase/ exopolyphosphatase	surE	3.1.3.5	K03787	BBU17471.1	QER39222.1	AXY58394.1	ADY82488.1	CAG68103.1	ADI89895.1	QGA10755.1	ALH96704.1	QIO06359.1	QIO08444.1		QHH96366.1	AXQ22026.1	ADX93308.1	AFI94697.1	AHX66536.1	AHX29240.1	WP_106984707.1	QXV68679.1	ACJ42208.1	ATY43456.1
	adenylosuccinate synthetase	purA	6.3.4.4	K01939	BBU18802.1	QER39977.1	AXY57040.1	ADY81015.1	CAG68132.1	ADI91595.1	QGA11376.1	ALH96482.1	QIO06324.1	QIO08479.1	AOA59008.1	QHH97470.1	AXQ22075.1	ADX91773.1	AFI96146.1	AHX67111.1	AHX29651.1	WP_106986359.1	QXV70138.1	ACJ40337.1	ATY44801.1
	nucleoside diphosphate kinase	ndk	2.7.4.6	K00940	BBU19600.1	QER38654.1	AXY57786.1	ADY83996.1	CAG67481.1	ADI92274.1	QGA10299.1	ALH94321.1	QIO06883.1	QIO07995.1	AOA59305.1	QHH99188.1	AXQ23498.1	ADX90974.1	AFI96845.1	AHX65571.1	AHX29159.1	WP_106986093.1	QXV70818.1	ACJ40021.1	ATY45429.1
	adenylate kinase	adk	2.7.4.3	K00939	BBU19009.1	QER40092.1	AXY57352.1	ADY80891.1	CAG67988.1	ADI91732.1	QGA10627.1	ALH95532.1	QIO05375.1	QIO09484.1	AOA57804.1	QHH96169.1	AXQ23046.1	ADX91549.1	AFI96379.1	AHX67057.1	AHX29273.1	WP_106986141.1	QXV70348.1	ACJ40888.1	ATY44995.1
	ribonucleotide reductase, beta subunit	nrdB/ nrdF	1.17.4	K00526	BBU19376.1	QER40409.1	AXY56000.1	ADY80597.1	CAG67632.1	ADI92079.1	QGA11721.1	ALH94231.1	QIO06732.1	QIO08144.1	AOA59112.1	QHH97997.1	AXQ21367.1	ADX91170.1	AFI96650.1	AHX65049.1	AHX28338.1	WP_106985476.1	QXV70655.1	ACJ40591.1	ATY45269.1
	amidophosphoribosyltransferase	purF	2.4.2.14	K00764	BBU17622.1	QER39427.1	AXY56482.1	ADY82330.1	CAG68193.1	ADI90054.1	QGA10824.1	ALH96367.1	QIO06289.1	QIO08514.1	AOA58079.1	QHH97357.1	AXQ22125.1	ADX93068.1	AFI94883.1	AHX65018.1	AHX27727.1	WP_106986036.1	QXV68907.1	ACJ42715.1	ATY43613.1
	polyribonucleotide nucleotidyltransferase	pnp	2.7.7.8	K00962	BBU19736.1	QER40721.1	AXY55594.1	ADY83857.1	CAG67346.1	ADI92410.1	QGA10145.1	ALH95068.1	QIO04771.1	QIO07832.1	AOA57174.1	QHH98308.1	AXQ21027.1	ADX90840.1	AFI96980.1	AHX65310.1	AHX29540.1	WP_171501795.1	QXV70963.1	ACJ39863.1	ATY45563.1
	dGTPase	dgt	3.1.5.1	K01129	BBU17356.1	QER39057.1	AXY56288.1	ADY82606.1	CAG69372.1	ADI89776.1	QGA11501.1	ALH96535.1	QIO06373.1	QIO08432.1	AOA57668.1	QHH97553.1	AXQ21980.1	ADX93423.1	AFI94510.1	AHX63963.1	AHX27435.1	WP_106985643.1	QXV68560.1	ACJ42334.1	ATY43332.1
	phosphoribosylglycinamide formyltransferase 2	purT	6.3.1.21	K08289	BBU18439.1	QER39451.1	AXY57001.1	ADY81442.1	CAG68887.1	ADI91151.1	QGA11358.1	ALH96303.1	QIO06162.1	QIO08639.1	AOA58448.1	QHH97328.1	AXQ22142.1	ADX92103.1	AFI95796.1	AHX66671.1	AHX29967.1	WP_171356361.1	QXV69726.1	ACJ41090.1	ATY44422.1
	phosphoribosylformylglycinamidine cyclo-ligase	purM	6.3.3.1	K01933	BBU17336.1	QER39036.1	AXY56267.1	ADY82628.1	CAG69392.1	ADI89756.1	QGA11519.1	ALH96554.1	QIO05443.1	QIO09428.1	AOA57850.1		AXQ21875.1	ADX93494.1	AFI94490.1	AHX63983.1	AHX27415.1	WP_106985663.1	QXV68540.1	ACJ42353.1	ATY43312.1
	exopolyphosphatase / guanosine-5'-triphosphate,3'-diphosphate pyrophosphatase	ppx-gppA	3.6.1.11	K01524	BBU19475.1	QER40485.1	AXY57743.1	ADY84100.1	CAG69737.1	ADI92172.1	QGA10363.1	ALH94282.1	QIO05070.1	QIO09759.1	AOA59151.1	QHH98067.1	AXQ21321.1	ADX91077.1	AFI96742.1	AHX65674.1	AHX29056.1	WP_106986220.1	QXV70733.1	ACJ40129.1	ATY45347.1
	XTP/dITP diphosphohydrolase	rdgB	3.6.1.66	K01519	BBU19628.1	QER38589.1	AXY57870.1	ADY83967.1	CAG67452.1	ADI92301.1	QGA10255.1	ALH94378.1	QIO04971.1	QIO09833.1	AOA59412.1	QHH99113.1	AXQ21193.1	ADX90946.1	AFI96873.1	AHX64082.1	AHX27033.1	WP_106985138.1	QXV70846.1	ACJ39993.1	ATY45457.1
	guanine deaminase	guaD	3.5.4.3	K01487	BBU20081.1	QER41059.1	AXY58291.1	ADY81246.1	CAG70296.1	ADI92767.1	QGA12253.1	ALH94767.1	QIO04464.1	QIO10263.1	AOA59784.1	QHH98658.1	AXQ22167.1	ADX91916.1	AFI97369.1	AHX64159.1	AHX28131.1	WP_106986176.1	QXV71348.1	ACJ40516.1	ATY45892.1
	hypoxanthine phosphoribosyltransferase	hprT	2.4.2.8	K00760	BBU20083.1	QER41060.1	AXY58292.1	ADY83007.1	CAG70297.1	ADI92768.1	QGA12254.1	ALH94766.1	QIO04463.1	QIO10264.1	AOA59783.1	QHH98659.1	AXQ24012.1	ADX90461.1	AFI97371.1	AHX65534.1	AHX30118.1	WP_106986177.1	QXV71350.1	ACJ39463.1	ATY45894.1
pyrimidine metabolism	orotate phosphoribosyltransferase	pyrE	2.4.2.10	K00762	BBU16617.1	QER38289.1	AXY58178.1	ADY83395.1	CAG70169.1	ADI89040.1	QGA09978.1	ALH94886.1	QIO04602.1	QIO07697.1	AOA59663.1	QHH98788.1	AXQ20818.1	ADX94163.1	AFI93810.1	AHX63785.1	AHX28008.1	WP_106984188.1	QXV71492.1	ACJ43143.1	ATY42612.1
	dihydroorotase	pyrC	3.5.2.3	K01465	BBU18696.1	QER39276.1	AXY55346.1	ADY81030.1	CAG68030.1	ADI91299.1	QGA10679.1	ALH96361.1	QIO06309.1	QIO08367.1	AOA58065.1	QHH96208.1	AXQ24060.1	ADX91703.1	AFI96130.1	AHX66439.1	AHX30272.1	WP_106986060.1	QXV70124.1	ACJ40174.1	ATY44787.1
	carbamoyl-phosphate synthase, small subunit	carA	6.3.5.5	K01956	BBU17254.1	QER38936.1	AXY56118.1	ADY82714.1	CAG69588.1	ADI89659.1	QGA11589.1	ALH94089.1	QIO06578.1	QIO08289.1	AOA57729.1	QHH96017.1	AXQ23078.1	ADX93572.1	AFI94414.1	AHX66979.1	AHX27337.1	WP_106984535.1	QXV68459.1	ACJ41686.1	ATY43230.1
	carbamoyl-phosphate synthase large subunit	carB	6.3.5.5	K01955	BBU17253.1	QER38935.1	AXY56117.1	ADY82715.1	CAG69589.1	ADI89658.1	QGA11590.1	ALH94090.1	QIO06579.1	QIO08288.1	AOA57728.1	QHH96016.1	AXQ23079.1	ADX93573.1	AFI94413.1	AHX66980.1	AHX27336.1	WP_106984534.1	QXV68458.1	ACJ41687.1	ATY43229.1
	uridylate kinase	pyrH	2.7.4.22	K09903	BBU17918.1	QER39747.1	AXY56903.1	ADY82045.1	CAG68238.1	ADI90353.1	QGA10920.1	ALH96237.1	QIO06019.1	QIO08805.1	AOA58657.1	QHH97140.1	AXQ22232.1	ADX92728.1	AFI95220.1	AHX64866.1	AHX27829.1	WP_106984833.1	QXV69175.1	ACJ42436.1	ATY43888.1
	CTP synthase	pyrG	6.3.4.2	K01937	BBU18007.1	QER39568.1	AXY56533.1	ADY81965.1	CAG68826.1	ADI90557.1	QGA11182.1	ALH96739.1	QIO06067.1	QIO08763.1	AOA58116.1	QHH96870.1	AXQ22535.1	ADX92645.1	AFI95305.1	AHX64780.1	AHX27915.1	WP_106985007.1	QXV69261.1	ACJ41605.1	ATY43973.1
	thymidylate synthase	thyA	2.1.1.45	K00560	BBU19639.1	QER40614.1	AXY58521.1	ADY83956.1	CAG67441.1	ADI92312.1	QGA10244.1	ALH95084.1	QIO04961.1	QIO09844.1	AOA59418.1	QHH98206.1	AXQ21182.1	ADX90936.1	AFI96884.1	AHX64093.1	AHX27044.1	WP_106985126.1	QXV70867.1	ACJ39962.1	ATY45468.1
	thymidylate kinase	tmk	2.7.4.9	K00943	BBU17380.1	QER39087.1	AXY56315.1	ADY82583.1	CAG69350.1	ADI89802.1	QGA11477.1	ALH96506.1	QIO05566.1	QIO09325.1	AOA57690.1	QHH97527.1	AXQ22995.1	ADX93401.1	AFI94533.1	AHX63941.1	AHX27457.1	WP_106985907.1	QXV68583.1	ACJ42312.1	ATY43355.1
	deoxyuridine 5'-triphosphate nucleotidohydrolase	dut	3.6.1.23	K01520	BBU19240.1	QER40267.1	AXY55930.1	ADY80736.1	CAG67798.1	ADI91943.1	QGA10453.1	ALH95304.1	QIO05213.1	QIO09625.1	AOA59108.1	QHH97836.1	AXQ23224.1	ADX91302.1	AFI96516.1	AHX66072.1	AHX28379.1	WP_106985495.1	QXV70522.1	ACJ40726.1	ATY45136.1
	dCTP deaminase	dcd	3.5.4.13	K01494	BBU19332.1	QER40364.1	AXY57516.1	ADY80640.1	CAG67679.1	ADI92035.1	QGA11678.1	ALH95436.1	QIO06685.1	QIO08191.1	AOA57402.1	QHH97948.1	AXQ23286.1	ADX91210.1	AFI96609.1	AHX65089.1	AHX28298.1	WP_067730924.1	QXV70614.1	ACJ40633.1	ATY45227.1
	cytidylate kinase	cmk	2.7.4.25	K00945	BBU18332.1	QER39506.1	AXY56914.1	ADY81547.1	CAG69127.1	ADI91046.1	QGA11274.1	ALH96724.1	QIO06169.1	QIO08632.1	AOA57971.1	QHH96799.1	AXQ22657.1	ADX92264.1	AFI95692.1	AHX64384.1	AHX27138.1	WP_106985836.1	QXV69611.1	ACJ41195.1	ATY44317.1
	orotidine-5'-phosphate decarboxylase	pyrF	4.1.1.23	K01591	BBU18328.1	QER39510.1	AXY58416.1	ADY81551.1	CAG69120.1	ADI91042.1	QGA11271.1	ALH96000.1	QIO06165.1	QIO08636.1	AOA57975.1	QHH96806.1	AXQ22650.1	ADX92268.1	AFI95688.1	AHX64388.1	AHX27142.1	WP_106985791.1	QXV69607.1	ACJ41200.1	ATY44313.1
	aspartate carbamoyltransferase catalytic subunit	pyrB	2.1.3.2	K00609	BBU18789.1	QER39359.1	AXY57022.1	ADY81029.1	CAG68144.1	ADI91582.1	QGA10805.1	ALH96411.1	QIO06310.1	QIO08493.1	AOA58064.1	QHH96594.1	AXQ22093.1	ADX91786.1	AFI96131.1	AHX66950.1	AHX30463.1	WP_106986061.1	QXV70125.1	ACJ40349.1	ATY44788.1
	dihydroorotate dehydrogenase	pyrD	1.3.5.2	K00254	BBU17620.1	QER39425.1	AXY56480.1	ADY82332.1	CAG68191.1	ADI90052.1	QGA10822.1	ALH96369.1	QIO07499.1	QIO10342.1	AOA58077.1	QHH99538.1	AXQ22123.1	ADX93070.1	AFI94881.1	AHX65016.1	AHX27729.1	WP_106986038.1	QXV68905.1	ACJ42717.1	ATY43611.1
	nucleoside-diphosphate kinase	ndk	2.7.4.6	K00940	BBU19600.1	QER38654.1	AXY57786.1	ADY83996.1	CAG67481.1	ADI92274.1	QGA10299.1	ALH94321.1	QIO06883.1	QIO07995.1	AOA59305.1	QHH99188.1	AXQ23498.1	ADX90974.1	AFI96845.1	AHX65571.1	AHX29159.1	WP_106986093.1	QXV70818.1	ACJ40021.1	ATY45429.1
	nucleoside triphosphate pyrophosphatase	yhdE	3.6.1.-	K06287	BBU17134.1	QER38824.1	AXY57576.1	ADY82817.1	CAG67730.1	ADI89563.1	QGA10520.1	ALH94131.1	QIO06631.1	QIO08242.1	AOA57600.1	QHH99391.1	AXQ21506.1	ADX93670.1	AFI94318.1	AHX66734.1	AHX28742.1	WP_106984451.1	QXV68371.1	ACJ41859.2	ATY43139.1

## Sheet: B Nitrogen, phosphate, sulphate
B: Uptake and assimilation of nitrogen, phosphate, sulfate
pathway	name	gene name	EC number	KO	Acinetobacter sp. BEC1-S18-ESBL-01	Acinetobacter sp. C16S1	A. chinensis WCHAc010005	A. pittii PHEA-2	Acinetobacter sp. ADP1	A. oleivorans DR1	A. wanghuae dk386	A. equi 114	A. shaoyimingii 323-1	A. lanii 185	A. larvae BRTC-1	A. dispersus NCCP 16014	A. wuhouensis WCHA60	A.baumannii TCDC-AB0715	A. baumannii MDR-TJ	A. baumannii AC30	A. baumannii AC12	A. cumulans WCHAc060092	A. baumannii ATCC 19606	A. baumannii AB0057	A. baumannii AB307-0294
nitrogen assimilation	nitrogen assimilation
ammonium assimilation	glutamine synthetase	glnA	6.3.1.2	K01915	BBU17527.1	QER40028.1	AXY57393.1	ADY82427.1	CAG69229.1	ADI89952.1	QGA10698.1	ALH95486.1	QIO06524.1	QIO08334.1	AOA59946.1	QHH96224.1	AXQ21962.1	ADX93163.1	AFI94785.1	AHX64921.1	AHX30073.1	WP_171356331.1	QXV68738.1	ACJ42133.2	ATY43518.1
nitrate assimilation	nitronate monooxygenase	ncd2/npd	1.13.12.16	K00459	BBU17413.1	QER40151.1	AXY57150.1	ADY82549.1	CAG69321.1	ADI89835.1	QGA10863.1	ALH95958.1	QIO05611.1	QIO09272.1	AOA58768.1	QHH96104.1	AXQ21793.1	ADX93368.1	AFI94636.1	AHX63908.1	AHX27490.1	WP_106985426.1	QXV68618.1	ACJ42279.1	ATY43388.1
	assimilatory nitrite reductase (NAD(P)H) large subunit	nirB	1.7.1.15	K00362	BBU17885.1	QER39775.1		ADY82078.1	CAG68737.1	ADI90322.1			QIO05652.1	QIO09014.1		QHH97196.1	AXQ21772.1	ADX92758.1	AFI95189.1	AHX64896.1	AHX30296.1	WP_106984345.1	QXV69145.1	ACJ42466.1	ATY43858.1
	ferredoxin-nitrate reductase	narB	1.7.7.2	K00367	BBU17887.1	QER39774.1		ADY82077.1	CAG68736.1	ADI90324.1			QIO05653.1	QIO09013.1		QHH97195.1	AXQ21773.1	ADX92757.1	AFI95191.1	AHX64895.1	AHX30295.1	WP_106984431.1	QXV69147.1	ACJ42465.1	ATY43859.1
	glutamate synthase (NADPH/NADH) large chain	gltB	1.4.1.13/1.4.1.14	K00265	BBU16772.1	QER38423.1	AXY58055.1	ADY83239.1	CAG70018.1	ADI89206.1	QGA12345.1	ALH94996.1	QIO04745.1	QIO07810.1	AOA57293.1	QHH98943.1	AXQ23703.1	ADX94016.1	AFI93966.1	AHX65488.1	AHX29492.1	WP_106983935.1	QXV68025.1	ACJ43001.2	ATY42793.1
	glutamate synthase (NADPH/NADH) small chain	gltD	1.4.1.13/1.4.1.14	K00266	BBU16773.1	QER38424.1	AXY58054.1	ADY83238.1	CAG70017.1	ADI89207.1	QGA12004.1	ALH94997.1	QIO04746.1	QIO07811.1	AOA57294.1	QHH98944.1	AXQ23702.1	ADX94015.1	AFI93967.1	AHX65487.1	AHX29491.1	WP_106983936.1	QXV68026.1	ACJ43000.1	ATY42794.1
uptake systems for nitrogen compounds	nitrogen uptake systems compounds
ammonium	ammonium transporter	amt		K03320	BBU17187.1	QER38863.1	AXY55469.1	ADY83718.1	CAG67211.1	ADI89592.1	QGA12089.1	ALH94599.1	QIO05029.1	QIO08261.1	AOA59630.1	QHH99433.1	AXQ23773.1	ADX90711.1	AFI97110.1	AHX66325.1	AHX28714.1	WP_106984470.1	QXV68400.1	ACJ39736.1	ATY43169.1
phosphate uptake	phosphate uptake
	phosphate ABC transporter substrate-binding protein	pstS		K02040	BBU17455.1	QER40103.1	AXY56357.1	ADY82503.1	CAG68089.1	ADI89879.1	QGA10738.1	ALH95554.1	QIO05533.1	QIO09353.1	AOA58991.1	QHH96156.1	AXQ22018.1	ADX93323.1	AFI94682.1	AHX63862.1	AHX27536.1	WP_106984685.1	QXV68664.1	ACJ42223.1	ATY43441.1
	phosphate ABC transporter membrane protein 1	pstA		K02038	BBU17457.1	QER40101.1	AXY56359.1	ADY82501.1	CAG68091.1	ADI89881.1	QGA10740.1	ALH95556.1	QIO05535.1	QIO09351.1	AOA58989.1	QHH96158.1	AXQ22020.1	ADX93321.1	AFI94684.1	AHX63860.1	AHX27538.1	WP_106984687.1	QXV68666.1	ACJ42221.1	ATY43443.1
	phosphate ABC transporter membrane protein 2	pstB		K02036	BBU17458.1	QER41151.1	AXY56360.1	ADY82500.1	CAG68092.1	ADI89882.1	QGA12289.1	ALH95557.1	QIO05536.1	QIO09350.1	AOA58988.1	QHH96159.1	AXQ22021.1	ADX93320.1	AFI94685.1	AHX63859.1	AHX27539.1	WP_106984688.1	QXV68667.1	ACJ42220.1	ATY43444.1
	phosphate ABC transporter ATP-binding protein	pstC		K02037	BBU17456.1	QER40102.1	AXY56358.1	ADY82502.1	CAG68090.1	ADI89880.1	QGA10739.1	ALH95555.1	QIO05534.1	QIO09352.1	AOA58990.1	QHH96157.1	AXQ22019.1	ADX93322.1	AFI94683.1	AHX63861.1	AHX27537.1	WP_106984686.1	QXV68665.1	ACJ42222.1	ATY43442.1
sulphate assimilation	sulfur assimilation and uptake
	sulfate adenylyltransferase small subunit	cysD	2.7.7.4	K00957	BBU19032.1	QER39129.1	AXY57431.1	ADY80868.1	CAG67959.1	ADI91754.1	QGA10598.1	ALH95503.1	QIO05287.1	QIO09569.1	AOA59872.1	QHH96257.1	AXQ23249.1	ADX91526.1	AFI96401.1	AHX67034.1	AHX29250.1	WP_106985716.1	QXV70370.1	ACJ40866.2	ATY45017.1
	thiosulfate/3-mercaptopyruvate sulfurtransferase	sseA	2.8.1.1	K01011	BBU16576.1	QER38250.1	AXY58211.1	ADY83438.1	CAG70203.1	ADI88999.1	QGA10646.1	ALH94844.1	QIO06056.1	QIO07647.1	AOA59778.1	QHH98741.1	AXQ20783.1	ADX94205.1	AFI93768.1	AHX63744.1	AHX28049.1	WP_106984157.1	QXV71454.1	ACJ43183.1	ATY42572.1
	sulfite reductase (NADPH) flavoprotein alpha-component	cysJ	1.8.1.2	K00380	BBU17113.1	QER38800.1	AXY57497.1	ADY82840.1	CAG67701.1	ADI89542.1	QGA11658.1	ALH95448.1	QIO06665.1	QIO08210.1	AOA59841.1	QHH99366.1	AXQ22255.1	ADX93692.1	AFI94297.1	AHX66810.1	AHX28356.1	WP_106985060.1	QXV68351.1	ACJ41879.1	ATY43119.1
	cysteine synthase A	cysK	2.5.1.47	K01738	BBU19899.1	QER40886.1	AXY58429.1	ADY83681.1	CAG68507.1	ADI92576.1	QGA11099.1	ALH96012.1	QIO05818.1	QIO09083.1	AOA58407.1	QHH98472.1	AXQ22508.1	ADX90634.1	AFI97183.1	AHX66854.1	AHX30359.1	WP_106985189.1	QXV71122.1	ACJ39642.1	ATY45722.1
	serine O-acetyltransferase	cysE	2.3.1.30	K00640	BBU18451.1	QER39438.1	AXY57029.1	ADY81376.1	CAG68602.1	ADI91163.1	QGA10898.1	ALH95802.1	QIO06686.1	QIO09219.1	AOA58460.1	QHH97344.1	AXQ22849.1	ADX92040.1	AFI95808.1	AHX66683.1	AHX29794.1	WP_106985460.1	QXV69738.1	ACJ41027.1	ATY44434.1
	3-(methylthio)propanoyl-CoA dehydrogenase	dmdC	1.3.8.-	K20035	BBU18561.1	QER39629.1	AXY55807.1	ADY82933.1	CAG67545.1	ADI91266.1	QGA10339.1	ALH95223.1	QIO06834.1	QIO08033.1	AOA57480.1	QHH99280.1	AXQ21294.1	ADX93772.1	AFI95907.1	AHX65250.1	AHX27673.1	WP_106986271.1	QXV69837.1	ACJ41960.1	ATY44531.1
	sulfate/thiosulfate transport system substrate-binding protein	sbp		K23163	BBU16754.1	QER39084.1	AXY56312.1	ADY83257.1	CAG70035.1	ADI89186.1	QGA11480.1	ALH96509.1	QIO04724.1	QIO09328.1	AOA57687.1	QHH97530.1	AXQ24117.1	ADX94034.1	AFI93948.1	AHX65506.1	AHX29510.1	WP_106985911.1	QXV68008.1	ACJ43019.1	ATY42775.1
	sulfate/thiosulfate transport system permease protein	cysU		K02046	BBU17375.1	QER39082.1	AXY56311.1	ADY82588.1	CAG69355.1	ADI89797.1	QGA11483.1	ALH96511.1	QIO05561.1	QIO09330.1	AOA57685.1	QHH97532.1	AXQ22999.1	ADX93406.1	AFI94528.1	AHX63946.1	AHX27452.1	WP_106985913.1	QXV68578.1	ACJ42317.2	ATY43350.1
	sulfate/thiosulfate transport system permease protein	cysW		K02047	BBU17374.1	QER39081.1	AXY56310.1	ADY82589.1	CAG69356.1	ADI89796.1	QGA11484.1	ALH96512.1	QIO05560.1	QIO09331.1	AOA57684.1	QHH97533.1	AXQ23000.1	ADX93407.1	AFI94527.1	AHX63947.1	AHX27451.1	WP_106985914.1	QXV68577.1	ACJ42318.1	ATY43349.1
	sulfate/thiosulfate transport system ATP-binding protein	cysA	7.3.2.3	K02045	BBU17373.1	QER39080.1	AXY56309.1	ADY82590.1	CAG69357.1	ADI89795.1	QGA11485.1	ALH96513.1	QIO05559.1	QIO09332.1	AOA57683.1	QHH97534.1	AXQ23001.1	ADX93408.1	AFI94526.1	AHX63948.1	AHX27450.1	WP_106985915.1	QXV68576.1	ACJ42319.1	ATY43348.1
	sulfonate transport system substrate-binding protein	ssuA		K15553	BBU20045.1	QER41016.1	AXY55294.1	ADY83532.1	CAG67019.1	ADI91428.1	QGA09911.1	ALH94803.1	QIO06948.1	QIO07610.1	AOA59800.1	QHH98614.1	AXQ23950.1	ADX90497.1	AFI97332.1	AHX64674.1	AHX27554.1	WP_106984125.1	QXV71312.1	ACJ39500.1	ATY45855.1
	sulfonate transport system permease protein	ssuC		K15554	BBU20048.1	QER41019.1	AXY55292.1	ADY83530.1	CAG67017.1	ADI92736.1	QGA09909.1	ALH94801.1	QIO07252.1	QIO07608.1	AOA56970.1	QHH98617.1	AXQ23952.1	ADX90495.1	AFI97335.1	AHX64677.1	AHX27552.1	WP_106984123.1	QXV71315.1	ACJ41324.1	ATY45858.1
	sulfonate transport system ATP-binding protein	ssuB	7.6.2.14	K15555	BBU20049.1	QER41020.1	AXY55291.1	ADY83529.1	CAG67016.1	ADI91430.1	QGA09908.1	ALH94800.1	QIO07253.1	QIO07607.1	AOA56969.1	QHH98618.1	AXQ23953.1	ADX90494.1	AFI97336.1	AHX64678.1	AHX28154.1	WP_106984122.1	QXV71316.1	ACJ41325.1	ATY45859.1
	alkanesulfonate monooxygenase	ssuD	1.14.14.5	K04091	BBU20047.1	QER41018.1	AXY55293.1	ADY83531.1	CAG67018.1	ADI92735.1	QGA09910.1	ALH94802.1	QIO07329.1	QIO07609.1	AOA56971.1	QHH98616.1	AXQ24186.1	ADX90496.1	AFI97334.1	AHX64676.1	AHX27553.1	WP_106984124.1	QXV71314.1	ACJ39499.1	ATY45857.1
	FMN reductase	ssuE	1.5.1.38	K00299	BBU16655.1	QER38327.1	AXY56721.1	ADY83357.1	CAG70119.1	ADI89075.1	QGA10016.1	ALH94926.1	QIO04648.1	QIO07731.1	AOA59502.1	QHH98832.1		ADX94127.1	AFI93851.1	AHX64349.1	AHX28883.1	WP_106984222.1	QXV71527.1	ACJ43106.1	ATY42649.1
	O-succinylhomoserine sulfhydrylase	metZ	2.5.1.-	K10764	BBU18257.1	QER39690.1	AXY56859.1	ADY81625.1	CAG69097.1	ADI90964.1	QGA11165.1	ALH95925.1	QIO05766.1	QIO10390.1	AOA58551.1	QHH97054.1	AXQ22711.1	ADX92358.1	AFI95595.1	AHX64480.1	AHX27234.1	WP_106985033.1	QXV69515.1	ACJ41285.2	ATY44226.1
	adenylyl-sulfate reductase (glutathione)	APR	1.8.4.9	K05907	BBU17138.1	QER38827.1		ADY82813.1	CAG67734.1	ADI89567.1	QGA10523.1	ALH94128.1	QIO06627.1	QIO08246.1	AOA57603.1		AXQ21509.1	ADX93666.1	AFI94322.1	AHX66731.1	AHX28739.1	WP_106984454.1	QXV68375.1	ACJ41855.1	ATY43143.1
	homoserine O-acetyltransferase/O-succinyltransferase	metX	2.3.1.31	K00641	BBU19625.1	QER38593.1	AXY57865.1	ADY83970.1	CAG67455.1	ADI92298.1	QGA10258.1	ALH94374.1	QIO04975.1	QIO09829.1	AOA59409.1	QHH99117.1	AXQ21197.1	ADX90949.1	AFI96870.1	AHX64079.1	AHX27030.1	WP_106985142.1	QXV70843.1	ACJ39996.1	ATY45454.1
	sulfite reductase (ferredoxin)	sir	1.8.7.1	K00392	BBU17059.1	QER38762.1	AXY55878.1	ADY82894.1	CAG69691.1	ADI89499.1	QGA11760.1	ALH95359.1	QIO06816.1	QIO08051.1	AOA57491.1	QHH99325.1	AXQ23453.1	ADX93735.1	AFI94250.1	AHX65827.1	AHX28968.1	WP_106985937.1	QXV68307.1	ACJ41925.1	ATY43073.1
Sulfur transfer	cysteine desulfurase	iscS	2.8.1.7	K04487	BBU18292.1	QER39388.1	AXY56873.1	ADY81588.1	CAG68269.1	ADI91006.1	QGA10974.1	ALH96200.1	QIO05988.1	QIO10355.1	AOA58129.1	QHH97397.1	AXQ22297.1	ADX92304.1	AFI95651.1	AHX64424.1	AHX27178.1	WP_106984771.1	QXV69571.1	ACJ41235.1	ATY44277.1
	tRNA 2-thiouridine synthesizing protein A	tusA/sirA	2.8.1.-	K04085	BBU19722.1	QER40709.1	AXY55611.1	ADY83871.1	CAG67360.1	ADI92395.1	QGA10155.1	ALH96474.1	QIO04785.1	QIO07846.1	AOA57192.1	QHH98293.1	AXQ23659.1	ADX90854.1	AFI96966.1	AHX65296.1	AHX29554.1	WP_106986756.1	QXV70949.1	ACJ39877.1	ATY45549.1
	tRNA 2-thiouridine synthesizing protein D	tusD/dsrE	2.8.1.-	K07235	BBU17901.1	QER39759.1	AXY56605.1	ADY82063.1	CAG68721.1	ADI90338.1	QGA11013.1	ALH96148.1	QIO05952.1	QIO08887.1	AOA58672.1	QHH97152.1	AXQ22314.1	ADX92743.1	AFI95205.1	AHX64881.1	AHX30281.1	WP_106984987.1	QXV69160.1	ACJ42450.1	ATY43873.1
	tRNA 2-thiouridine synthesizing protein E	tusE/dsrC	2.8.1.-	K11179	BBU17898.1	QER39762.1	AXY56602.1	ADY82066.1	CAG68724.1	ADI90335.1	QGA11011.1	ALH96151.1	QIO05955.1	QIO08884.1	AOA58675.1	QHH97155.1	AXQ22311.1	ADX92746.1	AFI95202.1	AHX64884.1	AHX30284.1	WP_106984984.1	QXV69157.1	ACJ42453.1	ATY43870.1
	tRNA-uridine 2-sulfurtransferase	mnmA/trmU	2.8.1.13	K00566	BBU17464.1	QER39215.1	AXY56368.1	ADY82494.1	CAG68097.1	ADI89889.1	QGA10749.1	ALH96702.1	QIO06367.1	QIO08436.1	AOA58980.1	QHH96355.1	AXQ21905.1	ADX93314.1	AFI94691.1	AHX66542.1	AHX29246.1	WP_106984747.1	QXV68673.1	ACJ42214.1	ATY43450.1

## Sheet: C Energy metabolism
C: Energy metabolism
pathway		gene name	EC number	KO	Acinetobacter sp. BEC1-S18-ESBL-01	Acinetobacter sp. C16S1	A. chinensis WCHAc010005	A. pittii PHEA-2	Acinetobacter sp. ADP1	A. oleivorans DR1	A. wanghuae dk386	A. equi 114	A. shaoyimingii 323-1	A. lanii 185	A. larvae BRTC-1	A. dispersus NCCP 16014	A. wuhouensis WCHA60	A.baumannii TCDC-AB0715	A. baumannii MDR-TJ	A. baumannii AC30	A. baumannii AC12	A. cumulans WCHAc060092	A. baumannii ATCC 19606	A. baumannii AB0057	A. baumannii AB307-0294
Ferrous iron oxidation
NADH dehydrogenase	subunit A	nuoA	1.6.5.3	K00330	BBU19369.1	QER40402.1	AXY57552.1	ADY80604.1	CAG67637.1	ADI92072.1	QGA11716.1	ALH94119.1	QIO06728.1	QIO08149.1	AOA57371.1	QHH97988.1	AXQ21373.1	ADX91176.1	AFI96643.1	AHX65056.1	AHX28331.1	WP_106985481.1	QXV70648.1	ACJ40598.1	ATY45262.1
	subunit B	nuoB	1.6.5.3	K00331	BBU19368.1	QER40401.1	AXY57551.1	ADY80605.1	CAG67638.1	ADI92071.1	QGA11715.1	ALH94118.1	QIO06727.1	QIO08150.1	AOA57372.1	QHH97987.1	AXQ21374.1	ADX91177.1	AFI96642.1	AHX65057.1	AHX28330.1	WP_086212662.1	QXV70647.1	ACJ40599.1	ATY45261.1
	subunit E	nuoE	1.6.5.3	K00334	BBU19366.1	QER40399.1	AXY57549.1	ADY80607.1	CAG67640.1	ADI92069.1	QGA11713.1	ALH94116.1	QIO06725.1	QIO08152.1	AOA57374.1	QHH97985.1	AXQ21376.1	ADX91179.1	AFI96640.1	AHX65059.1	AHX28328.1	WP_106985483.1	QXV70645.1	ACJ40601.1	ATY45259.1
	subunit F	nuoF	1.6.5.3	K00335	BBU19365.1	QER40398.1	AXY57548.1	ADY80608.1	CAG67641.1	ADI92068.1	QGA11712.1	ALH94115.1	QIO06724.1	QIO08153.1	AOA57375.1	QHH97984.1	AXQ21377.1	ADX91180.1	AFI96639.1	AHX65060.1	AHX28327.1	WP_106985484.1	QXV70644.1	ACJ40602.1	ATY45258.1
	subunit G	nuoG	1.6.5.3	K00336	BBU19364.1	QER40397.1	AXY57547.1	ADY80609.1	CAG67642.1	ADI92067.1	QGA11711.1	ALH94114.1	QIO06723.1	QIO08154.1	AOA57376.1	QHH97983.1	AXQ21378.1	ADX91181.2	AFI96638.1	AHX65061.1	AHX28326.1	WP_106985485.1	QXV70643.1	ACJ40603.1	ATY45257.1
	subunit H	nuoH	1.6.5.3	K00337	BBU19363.1	QER40396.1	AXY57546.1	ADY80610.1	CAG67643.1	ADI92066.1	QGA11710.1	ALH94113.1	QIO06722.1	QIO08155.1	AOA57377.1	QHH97982.1	AXQ21379.1	ADX91182.1	AFI96637.1	AHX65062.1	AHX28325.1	WP_106985486.1	QXV70642.1	ACJ40604.1	ATY45256.1
	subunit I	nuoI	1.6.5.3	K00338	BBU19362.1	QER40395.1	AXY57545.1	ADY80611.1	CAG67644.1	ADI92065.1	QGA11709.1	ALH94112.1	QIO06721.1	QIO08156.1	AOA57378.1	QHH97981.1	AXQ21380.1	ADX91183.1	AFI96636.1	AHX65063.1	AHX28324.1	WP_106985487.1	QXV70641.1	ACJ40605.1	ATY45255.1
	subunit J	nuoJ	1.6.5.3	K00339	BBU19361.1	QER40394.1	AXY57544.1	ADY80612.1	CAG67645.1	ADI92064.1	QGA11708.1	ALH94111.1	QIO06720.1	QIO08157.1	AOA57379.1	QHH97980.1	AXQ21381.1	ADX91184.1	AFI96635.1	AHX65064.1	AHX28323.1	WP_171406245.1	QXV70640.1	ACJ40606.1	ATY45254.1
	subunit K	nuoK	1.6.5.3	K00340	BBU19360.1	QER40393.1	AXY57543.1	ADY80613.1	CAG67646.1	ADI92063.1	QGA11707.1	ALH94110.1	QIO06719.1	QIO08158.1	AOA57380.1	QHH97979.1	AXQ21382.1	ADX91185.1	AFI96634.1	AHX65065.1	AHX28322.1	WP_005007970.1	QXV70639.1	ACJ40607.1	ATY45253.1
	subunit L	nuoL	1.6.5.3	K00341	BBU19359.1	QER40392.1	AXY57542.1	ADY80614.1	CAG67647.1	ADI92062.1	QGA11706.1	ALH94109.1	QIO06718.1	QIO08159.1	AOA57381.1	QHH97978.1	AXQ21383.1	ADX91186.1	AFI96633.1	AHX65066.1	AHX28321.1	WP_106985489.1	QXV70638.1	ACJ40608.1	ATY45252.1
	subunit M	nuoM	1.6.5.3	K00342	BBU19358.1	QER40391.1	AXY57541.1	ADY80615.1	CAG67648.1	ADI92061.1	QGA11705.1	ALH94108.1	QIO06717.1	QIO08160.1	AOA57382.1	QHH97977.1	AXQ21384.1	ADX91187.1	AFI96632.1	AHX65067.1	AHX28320.1	WP_106985490.1	QXV70637.1	ACJ40609.1	ATY45251.1
	subunit N	nuoN	1.6.5.3	K00343	BBU19357.1	QER40390.1	AXY57540.1	ADY80616.1	CAG67649.1	ADI92060.1	QGA11704.1	ALH94107.1	QIO06716.1	QIO08161.1	AOA57383.1	QHH97976.1	AXQ21385.1	ADX91188.1	AFI96631.1	AHX65068.1	AHX28319.1	WP_106985491.1	QXV70636.1	ACJ40610.1	ATY45250.1
polyphosphate kinase		ppk	2.7.4.1	K00937	BBU19043.1	QER40152.1	AXY58220.1	ADY80856.1	CAG67950.1	ADI91765.1	QGA10562.1	ALH96615.1	QIO05276.1	QIO09578.1	AOA58747.1	QHH96103.1	AXQ22274.1	ADX91516.1	AFI95515.1	AHX65854.1	AHX28597.1	WP_106985753.1	QXV69441.1	ACJ40856.1	ATY44148.1
inorganic pyrophosphatase		ppa	3.6.1.1	K01507	BBU19877.1	QER40867.1	AXY55461.1	ADY83707.1	CAG67205.1	ADI92554.1	QGA12095.1	ALH94605.1	QIO07168.1	QIO10099.1	AOA59316.1	QHH98443.1	AXQ23780.1	ADX90655.1	AFI97162.1	AHX66875.1	AHX30338.1	WP_106983845.1	QXV71101.1	ACJ39663.1	ATY45701.1
cytochrome bo3 ubiquinol oxidase	subunit II	cyoA	1.10.3.-	K02297	BBU17716.1	QER39959.1	AXY56398.1	ADY82240.1	CAG69198.1	ADI90158.1	QGA11222.1	ALH96396.1	QIO06243.1	QIO08561.1	AOA57932.1	QHH97452.1	AXQ22799.1	ADX92984.1	AFI94986.1	AHX66356.1	AHX29868.1	WP_106984884.1	QXV69006.1	ACJ42613.1	ATY43715.1
	subunit I	cyoB	1.10.3.-	K02298	BBU17715.1	QER39960.1	AXY56397.1	ADY82241.1	CAG69199.1	ADI90157.1		ALH96397.1	QIO06244.1	QIO08560.1	AOA57931.1	QHH97453.1	AXQ22800.1	ADX92985.1	AFI94985.1	AHX66355.1	AHX29867.1	WP_106984885.1	QXV69005.1	ACJ42614.1	ATY43714.1
	subunit III	cyoC	1.10.3.-	K02299	BBU17714.1	QER39961.1	AXY56396.1	ADY82242.1	CAG69200.1	ADI90156.1	QGA11223.1	ALH96398.1	QIO06245.1	QIO08559.1	AOA57930.1	QHH97454.1	AXQ22801.1	ADX92986.1	AFI94984.1	AHX66354.1	AHX29866.1	WP_106984886.1	QXV69004.1	ACJ42615.2	ATY43713.1
	subunit IV	cyoD	1.10.3.-	K02300	BBU17713.1	QER39962.1	AXY56395.1	ADY82243.1	CAG69201.1	ADI90155.1	QGA11224.1	ALH96399.1	QIO06246.1	QIO08558.1	AOA57929.1	QHH97455.1	AXQ22802.1	ADX92987.1	AFI94983.1	AHX66353.1	AHX29865.1	WP_171356355.1	QXV69003.1	ACJ42616.1	ATY43712.1
	heme o synthase	cyoE	2.5.1.141	K02257	BBU17712.1	QER39963.1	AXY56394.1	ADY82244.1	CAG69202.1	ADI90154.1	QGA11225.1	ALH96400.1	QIO06247.1	QIO08557.1	AOA57928.1	QHH97456.1	AXQ22803.1	ADX92988.1	AFI94982.1	AHX66352.1	AHX29864.1	WP_106984888.1	QXV69002.1	ACJ42617.1	ATY43711.1
cytochrome bd ubiquinol oxidase	subunit I	cydA	1.10.3.14	K00425	BBU17980.1	QER40149.1	AXY56572.1	ADY81405.1	CAG68590.1	ADI90427.1	QGA11172.1	ALH96038.1	QIO05792.1	QIO08985.1	AOA58755.1	QHH96548.1	AXQ22209.1	ADX92064.1	AFI95277.1	AHX66765.1	AHX27887.1	WP_106985017.1	QXV69232.1	ACJ41052.1	ATY43945.1
	subunit II	cydB	1.10.3.14	K00426	BBU18480.1	QER40150.1	AXY56571.1	ADY81404.1	CAG68589.1	ADI90426.1	QGA11173.1	ALH96037.1	QIO05791.1	QIO08984.1	AOA58756.1	QHH96547.1	AXQ22323.1	ADX92063.1	AFI95276.1	AHX66766.1	AHX27886.1	WP_106985016.1	QXV69765.1	ACJ41051.1	ATY44461.1
cytochrome c oxidase	F1 subcomplex beta subunit	atpD	3.6.3.14	K02112	BBU19916.1	QER40910.1	AXY55414.1	ADY83664.1	CAG67157.1	ADI92595.1	QGA12127.1	ALH94633.1	QIO07210.1	QIO10134.1	AOA57104.1	QHH98499.1	AXQ23830.1	ADX90616.1	AFI97201.1	AHX64555.1	AHX27002.1	WP_106985313.1	QXV71140.1	ACJ39624.1	ATY45740.1
	F1 subcomplex gamma subunit	atpG	3.6.3.14	K02115	BBU19917.1	QER40911.1	AXY55413.1	ADY83663.1	CAG67156.1	ADI92596.1		ALH94634.1	QIO07211.1	QIO10135.1	AOA57103.1	QHH98500.1	AXQ23831.1	ADX90615.1	AFI97202.1	AHX64556.1	AHX27001.1	WP_106985312.1	QXV71141.1	ACJ39623.2	ATY45741.1
	F1 alpha subunit	atpA	3.6.3.14	K02111	BBU19918.1	QER40912.1	AXY55412.1	ADY83662.1	CAG67155.1	ADI92597.1	QGA12128.1	ALH94635.1	QIO07211.1	QIO10136.1	AOA57102.1	QHH98501.1	AXQ23832.1	ADX90614.1	AFI97203.1	AHX64557.1	AHX27000.1	WP_106985311.1	QXV71142.1	ACJ39622.1	ATY45742.1
	F1 delta subunit	atpH	3.6.3.14	K02113	BBU19919.1	QER40913.1	AXY55411.1	ADY83661.1	CAG67154.1	ADI92598.1	QGA12129.1	ALH94636.1	QIO07213.1	QIO10137.1	AOA57101.1	QHH98502.1	AXQ23833.1	ADX90613.1	AFI97204.1	AHX64558.1	AHX26999.1	WP_106985310.1	QXV71143.1	ACJ39621.2	ATY45743.1
	F0 subunit b	atpF	3.6.3.14	K02109	BBU19920.1	QER40914.1	AXY55410.1	ADY83660.1	CAG67153.1	ADI92599.1	QGA12130.1	ALH94637.1	QIO07214.1	QIO10138.1	AOA57100.1	QHH98503.1	AXQ23834.1	ADX90612.1	AFI97205.1	AHX64559.1	AHX26998.1	WP_106985309.1	QXV71144.1	ACJ39620.1	ATY45744.1
	F0 subunit c	atpE	3.6.3.14	K02110	BBU19921.1	QER40915.1	AXY55409.1	ADY83659.1	CAG67152.1	ADI92600.1	QGA12131.1	ALH94638.1	QIO07215.1	QIO10139.1	AOA57099.1	QHH98504.1	AXQ23835.1	ADX90611.1	AFI97206.1	AHX64560.1	AHX26997.1	WP_000424060.1	QXV71145.1	ACJ39619.1	ATY45745.1
	F0 subunit a	atpB	3.6.3.14	K02108	BBU19922.1	QER40916.1	AXY55408.1	ADY83658.1	CAG67151.1	ADI92602.1	QGA12132.1	ALH94639.1	QIO07216.1	QIO10140.1	AOA57098.1	QHH98505.1	AXQ23836.1	ADX90610.1	AFI97207.1	AHX64561.1	AHX26996.1	WP_106985308.1	QXV71146.1	ACJ39618.1	ATY45746.1
