# Supplementary material for: A comprehensive genomic analysis provides insights on the high environmental adaptability of Acinetobacter strains
Source: Front Microbiol. 2023 Apr 17;14:1177951. doi: 10.3389/fmicb.2023.1177951 (PMC10149724; doi:10.3389/fmicb.2023.1177951)
Supplement: SUPPLEMENTARY TABLE S3 — Prediction of 21 Acinetobacter complete genome secondary metabolite biosynthetic gene clusters. [file Table_3.XLSX]

## Sheet: Sheet1
Supplementary Table 3: Prediction of 21 Acinetobacter complete genome secondary metabolite biosynthetic gene clusters.
sample name	Type	From	To	Most similar	Cluster	Similarity
Acinetobacter cumulans WCHAc060092	siderophore	1927885	1943026	acinetoferrin	NRP	0.7
Acinetobacter cumulans WCHAc060092	arylpolyene	2710777	2752006	berninamycin A	RiPP	0.26
Acinetobacter cumulans WCHAc060092	betalactone	3049058	3080234	-	-	-
Acinetobacter baumannii ATCC 19606	arylpolyene,NRPS,hserlactone	147317	229467	-	-	-
Acinetobacter baumannii ATCC 19606	arylpolyene	881474	922703	berninamycin A	RiPP	0.26
Acinetobacter baumannii ATCC 19606	betalactone	1705371	1734452	mycosubtilin	NRP + Polyketide	0.2
Acinetobacter baumannii ATCC 19606	siderophore	1994904	2013347	acinetoferrin	NRP	0.3
Acinetobacter baumannii ATCC 19606	redox-cofactor	2116839	2139029	lankacidin C	NRP + Polyketide	0.13
Acinetobacter baumannii ATCC 19606	NAPAA	3122247	3156245	-	-	-
Acinetobacter baumannii AB0057	NRPS,hserlactone	151228	195187	-	-	-
Acinetobacter baumannii AB0057	arylpolyene	947486	988715	berninamycin A	RiPP	0.26
Acinetobacter baumannii AB0057	betalactone	1676652	1705732	fengycin	NRP	0.13
Acinetobacter baumannii AB0057	siderophore	1951683	1970126	acinetoferrin	NRP	0.3
Acinetobacter baumannii AB0057	redox-cofactor	2071586	2093776	lankacidin C	NRP + Polyketide	0.13
Acinetobacter baumannii AB0057	NAPAA	3146932	3180930	-	-	-
Acinetobacter baumannii AB307-0294	NAPAA	880756	914754	-	-	-
Acinetobacter baumannii AB307-0294	redox-cofactor	1850274	1872464	lankacidin C	NRP + Polyketide	0.13
Acinetobacter baumannii AB307-0294	siderophore	1973930	1992373	acinetoferrin	NRP	0.3
Acinetobacter baumannii AB307-0294	betalactone	2238063	2267143	mycosubtilin	NRP + Polyketide	0.2
Acinetobacter baumannii AB307-0294	arylpolyene	2903959	2945188	berninamycin A	RiPP	0.26
Acinetobacter baumannii AB307-0294	NRPS,hserlactone	3593536	3637495	-	-	-
Acinetobacter baumannii AC12	siderophore	219268	237711	acinetoferrin	NRP	0.3
Acinetobacter baumannii AC12	NAPAA	414956	448954	-	-	-
Acinetobacter baumannii AC12	arylpolyene,NRPS-like,hserlactone,betalactone	676596	778350	mycosubtilin	NRP + Polyketide	0.3
Acinetobacter baumannii AC12	arylpolyene	2320792	2363285	APE Vf	Other	0.45
Acinetobacter baumannii AC12	arylpolyene	2931401	2972630	berninamycin A	RiPP	0.2
Acinetobacter baumannii AC12	redox-cofactor	3309702	3331892	lankacidin C	NRP + Polyketide	0.13
Acinetobacter baumannii AC30	NAPAA	380540	414538	-	-	-
Acinetobacter baumannii AC30	siderophore	841220	859663	acinetoferrin	NRP	0.3
Acinetobacter baumannii AC30	NRPS-like,hserlactone,arylpolyene	985114	1061999	K53 capsular polysaccharide	Saccharide	0.1
Acinetobacter baumannii AC30	betalactone	1718235	1747316	mycosubtilin	NRP + Polyketide	0.2
Acinetobacter baumannii AC30	arylpolyene	2092878	2135371	APE Vf	Other	0.45
Acinetobacter baumannii AC30	arylpolyene	2694541	2735770	berninamycin A	RiPP	0.2
Acinetobacter baumannii AC30	redox-cofactor	3521238	3543428	lankacidin C	NRP + Polyketide	0.13
Acinetobacter baumannii MDR-TJ	NAPAA	840280	874278	-	-	-
Acinetobacter baumannii MDR-TJ	redox-cofactor	1965475	1987665	lankacidin C	NRP + Polyketide	0.13
Acinetobacter baumannii MDR-TJ	siderophore	2096162	2114605	acinetoferrin	NRP	0.3
Acinetobacter baumannii MDR-TJ	betalactone	2361684	2390765	mycosubtilin	NRP + Polyketide	0.2
Acinetobacter baumannii MDR-TJ	arylpolyene	3010577	3050766	berninamycin A	RiPP	0.26
Acinetobacter baumannii MDR-TJ	arylpolyene	3330066	3373668	APE Vf	Other	0.45
Acinetobacter baumannii MDR-TJ	NRPS,hserlactone	3782819	3826778	-	-	-
Acinetobacter baumannii TCDC-AB0715	arylpolyene,NRPS,hserlactone	102976	178342	K53 capsular polysaccharide	Saccharide	0.1
Acinetobacter baumannii TCDC-AB0715	arylpolyene	598802	641295	APE Vf	Other	0.45
Acinetobacter baumannii TCDC-AB0715	arylpolyene	920705	961934	berninamycin A	RiPP	0.2
Acinetobacter baumannii TCDC-AB0715	betalactone	1688145	1717226	mycosubtilin	NRP + Polyketide	0.2
Acinetobacter baumannii TCDC-AB0715	siderophore	1997749	2016192	acinetoferrin	NRP	0.3
Acinetobacter baumannii TCDC-AB0715	redox-cofactor	2123843	2146033	lankacidin C	NRP + Polyketide	0.13
Acinetobacter baumannii TCDC-AB0715	NAPAA	3291182	3325180	-	-	-
Acinetobacter wuhouensis WCHA60	betalactone	413576	445085	-	-	-
Acinetobacter wuhouensis WCHA60	arylpolyene	867205	908437	berninamycin A	RiPP	0.26
Acinetobacter wuhouensis WCHA60	RiPP-like	1744323	1755435	-	-	-
Acinetobacter wuhouensis WCHA60	thiopeptide	1947164	1979013	-	-	-
Acinetobacter wuhouensis WCHA60	siderophore	2007521	2022599	acinetoferrin	NRP	0.7
Acinetobacter dispersus NCCP 16014	betalactone	567107	596195	fengycin	NRP	0.13
Acinetobacter dispersus NCCP 16014	RiPP-like	1092098	1102958	-	-	-
Acinetobacter dispersus NCCP 16014	siderophore	1273158	1291599	acinetoferrin	NRP	0.3
Acinetobacter dispersus NCCP 16014	NAPAA	1887319	1921317	-	-	-
Acinetobacter dispersus NCCP 16014	arylpolyene	2135956	2177185	berninamycin A	RiPP	0.26
Acinetobacter larvae BRTC-1	NRPS	491666	535034	fimsbactin A	NRP:NRP siderophore	0.17
Acinetobacter larvae BRTC-1	arylpolyene	555621	596255	-	-	-
Acinetobacter larvae BRTC-1	arylpolyene	3023912	3067560	APE Vf	Other	0.45
Acinetobacter larvae BRTC-1	betalactone	3660852	3689987	plipastatin	NRP	0.15
Acinetobacter lanii 185	redox-cofactor	665163	687350	-	-	-
Acinetobacter lanii 185	betalactone	1856865	1881999	fengycin	NRP	0.13
Acinetobacter lanii 185	siderophore	1921284	1936599	acinetoferrin	NRP	0.7
Acinetobacter lanii 185	arylpolyene	2628053	2669282	berninamycin A	RiPP	0.26
Acinetobacter lanii 185	betalactone	2942386	2973764	-	-	-
Acinetobacter shaoyimingii 323-1	arylpolyene	856285	897514	berninamycin A	RiPP	0.26
Acinetobacter shaoyimingii 323-1	betalactone	1671785	1700923	fengycin	NRP	0.13
Acinetobacter shaoyimingii 323-1	NRPS	2056312	2103517	vanchrobactin	NRP	0.3
Acinetobacter shaoyimingii 323-1	redox-cofactor	2445667	2467854	lankacidin C	NRP + Polyketide	0.13
Acinetobacter equi 114	betalactone	425518	456723	-	-	-
Acinetobacter equi 114	arylpolyene	1344524	1386322	APE Vf	Other	0.5
Acinetobacter equi 114	arylpolyene	1454193	1493033	berninamycin A	RiPP	0.26
Acinetobacter equi 114	thiopeptide	1849360	1879657	-	-	-
Acinetobacter equi 114	ladderane,arylpolyene	2007877	2050432	-	-	-
Acinetobacter wanghuae dk386	betalactone	356396	387913	-	-	-
Acinetobacter wanghuae dk386	arylpolyene	637351	678580	berninamycin A	RiPP	0.26
Acinetobacter oleivorans DR1	NAPAA	864744	898742	-	-	-
Acinetobacter oleivorans DR1	siderophore	1540082	1556455	staphylobactin	Other	0.12
Acinetobacter oleivorans DR1	redox-cofactor,NRPS	2112491	2166819	lankacidin C	NRP + Polyketide	0.13
Acinetobacter oleivorans DR1	betalactone	2526225	2555304	mycosubtilin	NRP + Polyketide	0.2
Acinetobacter oleivorans DR1	RiPP-like	2685271	2696134	-	-	-
Acinetobacter oleivorans DR1	arylpolyene	3257524	3297084	berninamycin A	RiPP	0.26
Acinetobacter oleivorans DR1	arylpolyene	3560791	3604393	APE Vf	Other	0.45
Acinetobacter oleivorans DR1	NRPS,hserlactone	3972186	4016145	-	-	-
Acinetobacter baylyi ADP1	arylpolyene	551263	594396	APE Vf	Other	0.45
Acinetobacter baylyi ADP1	arylpolyene	841789	883018	berninamycin A	RiPP	0.26
Acinetobacter baylyi ADP1	RiPP-like	913230	919973	-	-	-
Acinetobacter baylyi ADP1	siderophore	2101771	2120202	acinetoferrin	NRP	0.4
Acinetobacter baylyi ADP1	redox-cofactor,RiPP-like	2451135	2473331	bacillomycin D	Polyketide + NRP:Lipopeptide	0.4
Acinetobacter baylyi ADP1	NRPS	2695557	2738802	fimsbactin A	NRP:NRP siderophore	1
Acinetobacter baylyi ADP1	NAPAA	3297334	3331326	-	-	-
Acinetobacter pittii PHEA-2	arylpolyene	113999	152985	berninamycin A	RiPP	0.26
Acinetobacter pittii PHEA-2	RiPP-like	615597	626403	-	-	-
Acinetobacter pittii PHEA-2	betalactone	782859	811938	mycosubtilin	NRP + Polyketide	0.2
Acinetobacter pittii PHEA-2	redox-cofactor	1169694	1191884	lankacidin C	NRP + Polyketide	0.13
Acinetobacter pittii PHEA-2	siderophore	1599883	1616256	staphylobactin	Other	0.12
Acinetobacter pittii PHEA-2	NRPS,hserlactone	3246015	3289974	-	-	-
Acinetobacter pittii PHEA-2	arylpolyene	3666921	3710523	APE Vf	Other	0.45
Acinetobacter chinensis WCHAc010005	betalactone	438256	469520	-	-	-
Acinetobacter chinensis WCHAc010005	arylpolyene	754972	796201	berninamycin A	RiPP	0.26
Acinetobacter sp. C16S1	arylpolyene	550754	593278	APE Vf	Other	0.45
Acinetobacter sp. C16S1	betalactone	1663816	1692897	fengycin	NRP	0.13
Acinetobacter sp. C16S1	siderophore	1774523	1792972	acinetoferrin	NRP	0.3
Acinetobacter sp. C16S1	arylpolyene	2463225	2504454	berninamycin A	RiPP	0.26
Acinetobacter sp. C16S1	ectoine	2766751	2777164	ectoine	Other	0.75
Acinetobacter sp. C16S1	redox-cofactor,RiPP-like	2928067	2957350	lankacidin C	NRP + Polyketide	0.13
Acinetobacter sp. BEC1-S18-ESBL-01	siderophore	1558550	1574923	staphylobactin	Other	0.12
Acinetobacter sp. BEC1-S18-ESBL-01	redox-cofactor	1874033	1896223	lankacidin C	NRP + Polyketide	0.13
Acinetobacter sp. BEC1-S18-ESBL-01	betalactone	2254588	2284995	mycosubtilin	NRP + Polyketide	0.2
Acinetobacter sp. BEC1-S18-ESBL-01	RiPP-like	2392214	2403077	-	-	-
Acinetobacter sp. BEC1-S18-ESBL-01	arylpolyene	2986715	3027944	berninamycin A	RiPP	0.26
Acinetobacter sp. BEC1-S18-ESBL-01	NRPS,hserlactone	3750114	3794073	-	-	-
