# Supplementary material for: A comprehensive genomic analysis provides insights on the high environmental adaptability of Acinetobacter strains
Source: Front Microbiol. 2023 Apr 17;14:1177951. doi: 10.3389/fmicb.2023.1177951 (PMC10149724; doi:10.3389/fmicb.2023.1177951)
Supplement: SUPPLEMENTARY TABLE S4 — Prediction of antibiotic resistance genes in 312 Acinetobacter strains. [file Table_4.XLSX]

## Sheet: Sheet 1
Supplementary Table 4: Prediction of antibiotic resistance genes in 312 Acinetobacter strains.
Sample Name	Contig	Start	Stop	Orientation	Cut_Off	Pass_Bitscore	Best_Hit_Bitscore	Best_Hit_ARO	Best_Identities	ARO	Drug Class	Resistance Mechanism	AMR Gene Family
Acinetobacter cumulans WCHAc060092	NZ_CP035934.2_1251	1318360	1318614	-	Loose	100	95.5	rsmA	89.09	3005069	fluoroquinolone antibiotic; diaminopyrimidine antibiotic; phenicol antibiotic	antibiotic efflux	resistance-nodulation-cell division (RND) antibiotic efflux pump
Acinetobacter cumulans WCHAc060092	NZ_CP035934.2_241	265546	267765	+	Loose	1400	1249.2	Acinetobacter baumannii parC conferring resistance to fluoroquinolones	85.79	3003818	fluoroquinolone antibiotic	antibiotic target alteration	fluoroquinolone resistant parC
Acinetobacter cumulans WCHAc060092	NZ_CP035934.2_902	972325	975504	-	Loose	2000	1748	adeJ	84.61	3000781	macrolide antibiotic; fluoroquinolone antibiotic; lincosamide antibiotic; carbapenem; cephalosporin; tetracycline antibiotic; rifamycin antibiotic; diaminopyrimidine antibiotic; phenicol antibiotic; penem	antibiotic efflux	resistance-nodulation-cell division (RND) antibiotic efflux pump
Acinetobacter cumulans WCHAc060092	NZ_CP035934.2_2590	2724325	2725515	-	Loose	700	662.1	Escherichia coli EF-Tu mutants conferring resistance to Pulvomycin	83.25	3003369	elfamycin antibiotic	antibiotic target alteration	elfamycin resistant EF-Tu
Acinetobacter cumulans WCHAc060092	NZ_CP035934.2_3005	3176974	3178164	-	Loose	700	661.4	Escherichia coli EF-Tu mutants conferring resistance to Pulvomycin	82.99	3003369	elfamycin antibiotic	antibiotic target alteration	elfamycin resistant EF-Tu
Acinetobacter cumulans WCHAc060092	NZ_CP035934.2_901	970877	972325	-	Loose	950	739.6	adeK	80.08	3000782	macrolide antibiotic; fluoroquinolone antibiotic; lincosamide antibiotic; carbapenem; cephalosporin; tetracycline antibiotic; rifamycin antibiotic; diaminopyrimidine antibiotic; phenicol antibiotic; penem	antibiotic efflux	resistance-nodulation-cell division (RND) antibiotic efflux pump
Acinetobacter cumulans WCHAc060092	NZ_CP035934.2_2856	3013247	3014356	+	Loose	700	602.4	LpsB	79.23	3005051	peptide antibiotic	reduced permeability to antibiotic	Intrinsic peptide antibiotic resistant Lps
Acinetobacter cumulans WCHAc060092	NZ_CP035934.2_903	975517	976764	-	Loose	800	575.9	adeI	73.98	3000780	macrolide antibiotic; fluoroquinolone antibiotic; lincosamide antibiotic; carbapenem; cephalosporin; tetracycline antibiotic; rifamycin antibiotic; diaminopyrimidine antibiotic; phenicol antibiotic; penem	antibiotic efflux	resistance-nodulation-cell division (RND) antibiotic efflux pump
Acinetobacter cumulans WCHAc060092	NZ_CP035934.2_415	452576	453922	-	Loose	850	625.2	abeM	72.04	3000753	fluoroquinolone antibiotic; disinfecting agents and antiseptics	antibiotic efflux	multidrug and toxic compound extrusion (MATE) transporter
Acinetobacter baumannii ATCC 19606	CP058289.1_487	508915	510369	-	Perfect	950	923.3	adeK	100	3000782	macrolide antibiotic; fluoroquinolone antibiotic; lincosamide antibiotic; carbapenem; cephalosporin; tetracycline antibiotic; rifamycin antibiotic; diaminopyrimidine antibiotic; phenicol antibiotic; penem	antibiotic efflux	resistance-nodulation-cell division (RND) antibiotic efflux pump
Acinetobacter baumannii ATCC 19606	CP058289.1_489	513558	514808	-	Perfect	800	761.1	adeI	100	3000780	macrolide antibiotic; fluoroquinolone antibiotic; lincosamide antibiotic; carbapenem; cephalosporin; tetracycline antibiotic; rifamycin antibiotic; diaminopyrimidine antibiotic; phenicol antibiotic; penem	antibiotic efflux	resistance-nodulation-cell division (RND) antibiotic efflux pump
Acinetobacter baumannii ATCC 19606	CP058289.1_808	898905	900056	-	Perfect	700	776.9	ADC-158	100	3006332	cephalosporin	antibiotic inactivation	ADC beta-lactamases pending classification for carbapenemase activity
Acinetobacter baumannii ATCC 19606	CP058289.1_942	1020264	1021277	+	Perfect	650	681.8	adeL	100	3000620	fluoroquinolone antibiotic; tetracycline antibiotic	antibiotic efflux	resistance-nodulation-cell division (RND) antibiotic efflux pump
Acinetobacter baumannii ATCC 19606	CP058289.1_1767	1884014	1884838	+	Perfect	500	552	OXA-98	100	3001646	carbapenem; cephalosporin; penam	antibiotic inactivation	OXA beta-lactamase
Acinetobacter baumannii ATCC 19606	CP058289.1_2012	2145153	2146442	+	Perfect	700	839	Acinetobacter baumannii AbaF	100	3004573	fosfomycin	antibiotic efflux	major facilitator superfamily (MFS) antibiotic efflux pump
Acinetobacter baumannii ATCC 19606	CP058289.1_3018	3196337	3197437	+	Perfect	700	735.7	LpsB	100	3005051	peptide antibiotic	reduced permeability to antibiotic	Intrinsic peptide antibiotic resistant Lps
Acinetobacter baumannii ATCC 19606	CP058289.1_3056	3238786	3240132	+	Perfect	850	842.4	abeM	100	3000753	fluoroquinolone antibiotic; disinfecting agents and antiseptics	antibiotic efflux	multidrug and toxic compound extrusion (MATE) transporter
Acinetobacter baumannii ATCC 19606	CP058289.1_3402	3616372	3617187	+	Perfect	500	517.3	sul2	100	3000412	sulfonamide antibiotic	antibiotic target replacement	sulfonamide resistant sul
Acinetobacter baumannii ATCC 19606	CP058289.1_488	510369	513545	-	Strict	2000	2003.4	adeJ	99.91	3000781	macrolide antibiotic; fluoroquinolone antibiotic; lincosamide antibiotic; carbapenem; cephalosporin; tetracycline antibiotic; rifamycin antibiotic; diaminopyrimidine antibiotic; phenicol antibiotic; penem	antibiotic efflux	resistance-nodulation-cell division (RND) antibiotic efflux pump
Acinetobacter baumannii ATCC 19606	CP058289.1_940	1015642	1018821	-	Strict	750	1981.8	adeF	99.81	3000777	fluoroquinolone antibiotic; tetracycline antibiotic	antibiotic efflux	resistance-nodulation-cell division (RND) antibiotic efflux pump
Acinetobacter baumannii ATCC 19606	CP058289.1_3229	3431492	3433711	-	Strict	1400	1417.9	Acinetobacter baumannii parC conferring resistance to fluoroquinolones	99.73	3003818	fluoroquinolone antibiotic	antibiotic target alteration	fluoroquinolone resistant parC
Acinetobacter baumannii ATCC 19606	CP058289.1_1514	1618580	1621690	+	Strict	2000	1913.3	adeB	99.61	3000775	glycylcycline; tetracycline antibiotic	antibiotic efflux	resistance-nodulation-cell division (RND) antibiotic efflux pump
Acinetobacter baumannii ATCC 19606	CP058289.1_1512	1616504	1617247	-	Strict	480	488	adeR	99.6	3000553	glycylcycline; tetracycline antibiotic	antibiotic efflux	resistance-nodulation-cell division (RND) antibiotic efflux pump
Acinetobacter baumannii ATCC 19606	CP058289.1_1411	1506061	1507365	+	Strict	600	846.7	Acinetobacter baumannii AbaQ	99.54	3004574	fluoroquinolone antibiotic	antibiotic efflux	major facilitator superfamily (MFS) antibiotic efflux pump
Acinetobacter baumannii ATCC 19606	CP058289.1_1513	1617393	1618583	+	Strict	750	746.5	adeA	99.49	3000774	glycylcycline; tetracycline antibiotic	antibiotic efflux	resistance-nodulation-cell division (RND) antibiotic efflux pump
Acinetobacter baumannii ATCC 19606	CP058289.1_939	1014181	1015629	-	Strict	900	899.4	adeH	99.38	3000779	fluoroquinolone antibiotic; tetracycline antibiotic	antibiotic efflux	resistance-nodulation-cell division (RND) antibiotic efflux pump
Acinetobacter baumannii ATCC 19606	CP058289.1_941	1018828	1020048	-	Strict	800	753.4	adeG	99.26	3000778	fluoroquinolone antibiotic; tetracycline antibiotic	antibiotic efflux	resistance-nodulation-cell division (RND) antibiotic efflux pump
Acinetobacter baumannii ATCC 19606	CP058289.1_947	1024586	1024915	-	Strict	175	201.1	abeS	99.08	3000768	macrolide antibiotic; aminocoumarin antibiotic	antibiotic efflux	small multidrug resistance (SMR) antibiotic efflux pump
Acinetobacter baumannii ATCC 19606	CP058289.1_1209	1297476	1298954	+	Strict	600	900.2	Acinetobacter baumannii AmvA	98.98	3004577	macrolide antibiotic; disinfecting agents and antiseptics	antibiotic efflux	major facilitator superfamily (MFS) antibiotic efflux pump
Acinetobacter baumannii ATCC 19606	CP058289.1_1263	1353022	1353675	-	Strict	420	441.8	adeN	98.62	3000559	macrolide antibiotic; fluoroquinolone antibiotic; lincosamide antibiotic; carbapenem; cephalosporin; tetracycline antibiotic; rifamycin antibiotic; diaminopyrimidine antibiotic; phenicol antibiotic; penem	antibiotic efflux	resistance-nodulation-cell division (RND) antibiotic efflux pump
Acinetobacter baumannii ATCC 19606	CP058289.1_1511	1615399	1616472	-	Strict	700	677.9	adeS	97.2	3000549	glycylcycline; tetracycline antibiotic	antibiotic efflux	resistance-nodulation-cell division (RND) antibiotic efflux pump
Acinetobacter baumannii ATCC 19606	CP058289.1_2314	2438651	2438905	+	Loose	100	95.5	rsmA	89.09	3005069	fluoroquinolone antibiotic; diaminopyrimidine antibiotic; phenicol antibiotic	antibiotic efflux	resistance-nodulation-cell division (RND) antibiotic efflux pump
Acinetobacter baumannii ATCC 19606	CP058289.1_2659	2809775	2810965	-	Loose	700	676	Escherichia coli EF-Tu mutants conferring resistance to Pulvomycin	84.77	3003369	elfamycin antibiotic	antibiotic target alteration	elfamycin resistant EF-Tu
Acinetobacter baumannii ATCC 19606	CP058289.1_3164	3362727	3363917	-	Loose	700	676	Escherichia coli EF-Tu mutants conferring resistance to Pulvomycin	84.77	3003369	elfamycin antibiotic	antibiotic target alteration	elfamycin resistant EF-Tu
Acinetobacter baumannii AB0057	CP001182.2_10	7866	9032	+	Perfect	700	787.3	ADC-176	100	3006348	cephalosporin	antibiotic inactivation	ADC beta-lactamases pending classification for carbapenemase activity
Acinetobacter baumannii AB0057	CP001182.2_265	283631	284470	+	Perfect	500	548.9	sul1	100	3000410	sulfonamide antibiotic	antibiotic target replacement	sulfonamide resistant sul
Acinetobacter baumannii AB0057	CP001182.2_278	291954	293228	+	Strict	700	800.4	tet(A)	100	3000165	tetracycline antibiotic	antibiotic efflux	major facilitator superfamily (MFS) antibiotic efflux pump
Acinetobacter baumannii AB0057	CP001182.2_282	297074	297733	-	Perfect	400	470.7	catI	100	3002683	phenicol antibiotic	antibiotic inactivation	chloramphenicol acetyltransferase (CAT)
Acinetobacter baumannii AB0057	CP001182.2_286	302629	303489	+	Perfect	500	571.6	TEM-1	100	3000873	monobactam; cephalosporin; penam; penem	antibiotic inactivation	TEM beta-lactamase
Acinetobacter baumannii AB0057	CP001182.2_291	309263	310078	-	Perfect	500	577.4	APH(3')-Ia	100	3002641	aminoglycoside antibiotic	antibiotic inactivation	APH(3')
Acinetobacter baumannii AB0057	CP001182.2_299	315151	315498	+	Perfect	190	224.9	qacEdelta1	100	3005010	disinfecting agents and antiseptics	antibiotic efflux	major facilitator superfamily (MFS) antibiotic efflux pump
Acinetobacter baumannii AB0057	CP001182.2_300	315492	316331	+	Perfect	500	549.7	sul1	100	3000410	sulfonamide antibiotic	antibiotic target replacement	sulfonamide resistant sul
Acinetobacter baumannii AB0057	CP001182.2_555	585563	586384	+	Perfect	500	550.4	OXA-23	100	3001418	carbapenem; cephalosporin; penam	antibiotic inactivation	OXA beta-lactamase
Acinetobacter baumannii AB0057	CP001182.2_1742	1844595	1845419	-	Perfect	500	554.3	OXA-69	100	3001617	carbapenem; cephalosporin; penam	antibiotic inactivation	OXA beta-lactamase
Acinetobacter baumannii AB0057	CP001182.2_2078	2163460	2164203	+	Perfect	480	490.7	adeR	100	3000553	glycylcycline; tetracycline antibiotic	antibiotic efflux	resistance-nodulation-cell division (RND) antibiotic efflux pump
Acinetobacter baumannii AB0057	CP001182.2_2171	2255585	2256889	-	Perfect	600	850.1	Acinetobacter baumannii AbaQ	100	3004574	fluoroquinolone antibiotic	antibiotic efflux	major facilitator superfamily (MFS) antibiotic efflux pump
Acinetobacter baumannii AB0057	CP001182.2_2369	2464197	2465675	-	Perfect	600	905.6	Acinetobacter baumannii AmvA	100	3004577	macrolide antibiotic; disinfecting agents and antiseptics	antibiotic efflux	major facilitator superfamily (MFS) antibiotic efflux pump
Acinetobacter baumannii AB0057	CP001182.2_2386	2480776	2481597	-	Perfect	500	550.4	OXA-23	100	3001418	carbapenem; cephalosporin; penam	antibiotic inactivation	OXA beta-lactamase
Acinetobacter baumannii AB0057	CP001182.2_2644	2748233	2748562	+	Perfect	175	203	abeS	100	3000768	macrolide antibiotic; aminocoumarin antibiotic	antibiotic efflux	small multidrug resistance (SMR) antibiotic efflux pump
Acinetobacter baumannii AB0057	CP001182.2_2652	2753100	2754320	+	Perfect	800	759.6	adeG	100	3000778	fluoroquinolone antibiotic; tetracycline antibiotic	antibiotic efflux	resistance-nodulation-cell division (RND) antibiotic efflux pump
Acinetobacter baumannii AB0057	CP001182.2_2653	2754327	2757506	+	Perfect	750	1985.3	adeF	100	3000777	fluoroquinolone antibiotic; tetracycline antibiotic	antibiotic efflux	resistance-nodulation-cell division (RND) antibiotic efflux pump
Acinetobacter baumannii AB0057	CP001182.2_2796	2877549	2878700	+	Perfect	700	778.5	ADC-11	100	3004615	cephalosporin	antibiotic inactivation	ADC beta-lactamase without carbapenemase activity
Acinetobacter baumannii AB0057	CP001182.2_3138	3283427	3284677	+	Perfect	800	761.1	adeI	100	3000780	macrolide antibiotic; fluoroquinolone antibiotic; lincosamide antibiotic; carbapenem; cephalosporin; tetracycline antibiotic; rifamycin antibiotic; diaminopyrimidine antibiotic; phenicol antibiotic; penem	antibiotic efflux	resistance-nodulation-cell division (RND) antibiotic efflux pump
Acinetobacter baumannii AB0057	CP001182.2_3140	3287866	3289320	+	Perfect	950	923.3	adeK	100	3000782	macrolide antibiotic; fluoroquinolone antibiotic; lincosamide antibiotic; carbapenem; cephalosporin; tetracycline antibiotic; rifamycin antibiotic; diaminopyrimidine antibiotic; phenicol antibiotic; penem	antibiotic efflux	resistance-nodulation-cell division (RND) antibiotic efflux pump
Acinetobacter baumannii AB0057	CP001182.2_232	250587	252806	+	Strict	1400	1423.7	Acinetobacter baumannii parC conferring resistance to fluoroquinolones	100	3003818	fluoroquinolone antibiotic	antibiotic target alteration	fluoroquinolone resistant parC
Acinetobacter baumannii AB0057	CP001182.2_3139	3284690	3287866	+	Strict	2000	2003.4	adeJ	99.91	3000781	macrolide antibiotic; fluoroquinolone antibiotic; lincosamide antibiotic; carbapenem; cephalosporin; tetracycline antibiotic; rifamycin antibiotic; diaminopyrimidine antibiotic; phenicol antibiotic; penem	antibiotic efflux	resistance-nodulation-cell division (RND) antibiotic efflux pump
Acinetobacter baumannii AB0057	CP001182.2_2654	2757519	2758967	+	Strict	900	902.5	adeH	99.79	3000779	fluoroquinolone antibiotic; tetracycline antibiotic	antibiotic efflux	resistance-nodulation-cell division (RND) antibiotic efflux pump
Acinetobacter baumannii AB0057	CP001182.2_3027	3134316	3137030	-	Strict	1500	1730.3	Acinetobacter baumannii gyrA conferring resistance to fluoroquinolones	99.78	3003817	fluoroquinolone antibiotic	antibiotic target alteration	fluoroquinolone resistant gyrA
Acinetobacter baumannii AB0057	CP001182.2_1505	1596955	1598244	-	Strict	700	837	Acinetobacter baumannii AbaF	99.77	3004573	fosfomycin	antibiotic efflux	major facilitator superfamily (MFS) antibiotic efflux pump
Acinetobacter baumannii AB0057	CP001182.2_2079	2164235	2165320	+	Strict	700	699.1	adeS	99.72	3000549	glycylcycline; tetracycline antibiotic	antibiotic efflux	resistance-nodulation-cell division (RND) antibiotic efflux pump
Acinetobacter baumannii AB0057	CP001182.2_2650	2751871	2752902	-	Strict	650	680.6	adeL	99.7	3000620	fluoroquinolone antibiotic; tetracycline antibiotic	antibiotic efflux	resistance-nodulation-cell division (RND) antibiotic efflux pump
Acinetobacter baumannii AB0057	CP001182.2_298	314208	314987	+	Strict	450	514.6	aadA	99.61	3002601	aminoglycoside antibiotic	antibiotic inactivation	ANT(3'')
Acinetobacter baumannii AB0057	CP001182.2_478	508015	509361	-	Strict	850	840.5	abeM	99.55	3000753	fluoroquinolone antibiotic; disinfecting agents and antiseptics	antibiotic efflux	multidrug and toxic compound extrusion (MATE) transporter
Acinetobacter baumannii AB0057	CP001182.2_2076	2159017	2162127	-	Strict	2000	1911.3	adeB	99.52	3000775	glycylcycline; tetracycline antibiotic	antibiotic efflux	resistance-nodulation-cell division (RND) antibiotic efflux pump
Acinetobacter baumannii AB0057	CP001182.2_2318	2409530	2410183	+	Strict	420	444.9	adeN	99.08	3000559	macrolide antibiotic; fluoroquinolone antibiotic; lincosamide antibiotic; carbapenem; cephalosporin; tetracycline antibiotic; rifamycin antibiotic; diaminopyrimidine antibiotic; phenicol antibiotic; penem	antibiotic efflux	resistance-nodulation-cell division (RND) antibiotic efflux pump
Acinetobacter baumannii AB0057	CP001182.2_2077	2162124	2163314	-	Strict	750	744.2	adeA	98.99	3000774	glycylcycline; tetracycline antibiotic	antibiotic efflux	resistance-nodulation-cell division (RND) antibiotic efflux pump
Acinetobacter baumannii AB0057	CP001182.2_295	312619	313152	+	Strict	300	305.4	AAC(3)-Ia	98.7	3002528	aminoglycoside antibiotic	antibiotic inactivation	AAC(3)
Acinetobacter baumannii AB0057	CP001182.2_514	549631	550731	-	Strict	700	721.8	LpsB	98.09	3005051	peptide antibiotic	reduced permeability to antibiotic	Intrinsic peptide antibiotic resistant Lps
Acinetobacter baumannii AB0057	CP001182.2_2075	2157543	2158940	-	Strict	850	876.3	adeC	97.2	3003811	glycylcycline; tetracycline antibiotic	antibiotic efflux	resistance-nodulation-cell division (RND) antibiotic efflux pump
Acinetobacter baumannii AB0057	CP001182.2_1213	1312789	1313043	-	Loose	100	95.5	rsmA	89.09	3005069	fluoroquinolone antibiotic; diaminopyrimidine antibiotic; phenicol antibiotic	antibiotic efflux	resistance-nodulation-cell division (RND) antibiotic efflux pump
Acinetobacter baumannii AB0057	CP001182.2_369	383389	384579	+	Loose	700	676	Escherichia coli EF-Tu mutants conferring resistance to Pulvomycin	84.77	3003369	elfamycin antibiotic	antibiotic target alteration	elfamycin resistant EF-Tu
Acinetobacter baumannii AB0057	CP001182.2_910	973954	975144	+	Loose	700	676	Escherichia coli EF-Tu mutants conferring resistance to Pulvomycin	84.77	3003369	elfamycin antibiotic	antibiotic target alteration	elfamycin resistant EF-Tu
Acinetobacter baumannii AB307-0294	CP001172.2_716	763847	765301	-	Perfect	950	923.3	adeK	100	3000782	macrolide antibiotic; fluoroquinolone antibiotic; lincosamide antibiotic; carbapenem; cephalosporin; tetracycline antibiotic; rifamycin antibiotic; diaminopyrimidine antibiotic; phenicol antibiotic; penem	antibiotic efflux	resistance-nodulation-cell division (RND) antibiotic efflux pump
Acinetobacter baumannii AB307-0294	CP001172.2_718	768490	769740	-	Perfect	800	761.1	adeI	100	3000780	macrolide antibiotic; fluoroquinolone antibiotic; lincosamide antibiotic; carbapenem; cephalosporin; tetracycline antibiotic; rifamycin antibiotic; diaminopyrimidine antibiotic; phenicol antibiotic; penem	antibiotic efflux	resistance-nodulation-cell division (RND) antibiotic efflux pump
Acinetobacter baumannii AB307-0294	CP001172.2_1045	1168389	1169540	-	Perfect	700	778.5	ADC-11	100	3004615	cephalosporin	antibiotic inactivation	ADC beta-lactamase without carbapenemase activity
Acinetobacter baumannii AB307-0294	CP001172.2_1103	1238006	1241185	-	Perfect	750	1985.3	adeF	100	3000777	fluoroquinolone antibiotic; tetracycline antibiotic	antibiotic efflux	resistance-nodulation-cell division (RND) antibiotic efflux pump
Acinetobacter baumannii AB307-0294	CP001172.2_1104	1241192	1242412	-	Perfect	800	759.6	adeG	100	3000778	fluoroquinolone antibiotic; tetracycline antibiotic	antibiotic efflux	resistance-nodulation-cell division (RND) antibiotic efflux pump
Acinetobacter baumannii AB307-0294	CP001172.2_1110	1246950	1247279	-	Perfect	175	203	abeS	100	3000768	macrolide antibiotic; aminocoumarin antibiotic	antibiotic efflux	small multidrug resistance (SMR) antibiotic efflux pump
Acinetobacter baumannii AB307-0294	CP001172.2_1379	1525304	1526782	+	Perfect	600	905.6	Acinetobacter baumannii AmvA	100	3004577	macrolide antibiotic; disinfecting agents and antiseptics	antibiotic efflux	major facilitator superfamily (MFS) antibiotic efflux pump
Acinetobacter baumannii AB307-0294	CP001172.2_1576	1734168	1735472	+	Perfect	600	850.1	Acinetobacter baumannii AbaQ	100	3004574	fluoroquinolone antibiotic	antibiotic efflux	major facilitator superfamily (MFS) antibiotic efflux pump
Acinetobacter baumannii AB307-0294	CP001172.2_1925	2098640	2099464	+	Perfect	500	554.3	OXA-69	100	3001617	carbapenem; cephalosporin; penam	antibiotic inactivation	OXA beta-lactamase
Acinetobacter baumannii AB307-0294	CP001172.2_717	765301	768477	-	Strict	2000	2003.4	adeJ	99.91	3000781	macrolide antibiotic; fluoroquinolone antibiotic; lincosamide antibiotic; carbapenem; cephalosporin; tetracycline antibiotic; rifamycin antibiotic; diaminopyrimidine antibiotic; phenicol antibiotic; penem	antibiotic efflux	resistance-nodulation-cell division (RND) antibiotic efflux pump
Acinetobacter baumannii AB307-0294	CP001172.2_828	924654	927368	+	Strict	1500	1731.8	Acinetobacter baumannii gyrA conferring resistance to fluoroquinolones	99.89	3003817	fluoroquinolone antibiotic	antibiotic target alteration	fluoroquinolone resistant gyrA
Acinetobacter baumannii AB307-0294	CP001172.2_1102	1236545	1237993	-	Strict	900	902.5	adeH	99.79	3000779	fluoroquinolone antibiotic; tetracycline antibiotic	antibiotic efflux	resistance-nodulation-cell division (RND) antibiotic efflux pump
Acinetobacter baumannii AB307-0294	CP001172.2_2162	2346254	2347543	+	Strict	700	837	Acinetobacter baumannii AbaF	99.77	3004573	fosfomycin	antibiotic efflux	major facilitator superfamily (MFS) antibiotic efflux pump
Acinetobacter baumannii AB307-0294	CP001172.2_3272	3535765	3537984	-	Strict	1400	1417.9	Acinetobacter baumannii parC conferring resistance to fluoroquinolones	99.73	3003818	fluoroquinolone antibiotic	antibiotic target alteration	fluoroquinolone resistant parC
Acinetobacter baumannii AB307-0294	CP001172.2_1105	1242610	1243641	+	Strict	650	680.6	adeL	99.7	3000620	fluoroquinolone antibiotic; tetracycline antibiotic	antibiotic efflux	resistance-nodulation-cell division (RND) antibiotic efflux pump
Acinetobacter baumannii AB307-0294	CP001172.2_1667	1826853	1827596	-	Strict	480	489.2	adeR	99.6	3000553	glycylcycline; tetracycline antibiotic	antibiotic efflux	resistance-nodulation-cell division (RND) antibiotic efflux pump
Acinetobacter baumannii AB307-0294	CP001172.2_3098	3342037	3343383	+	Strict	850	840.5	abeM	99.55	3000753	fluoroquinolone antibiotic; disinfecting agents and antiseptics	antibiotic efflux	multidrug and toxic compound extrusion (MATE) transporter
Acinetobacter baumannii AB307-0294	CP001172.2_1669	1828929	1832039	+	Strict	2000	1911.3	adeB	99.52	3000775	glycylcycline; tetracycline antibiotic	antibiotic efflux	resistance-nodulation-cell division (RND) antibiotic efflux pump
Acinetobacter baumannii AB307-0294	CP001172.2_1666	1825736	1826821	-	Strict	700	697.6	adeS	99.45	3000549	glycylcycline; tetracycline antibiotic	antibiotic efflux	resistance-nodulation-cell division (RND) antibiotic efflux pump
Acinetobacter baumannii AB307-0294	CP001172.2_1430	1580874	1581527	-	Strict	420	444.9	adeN	99.08	3000559	macrolide antibiotic; fluoroquinolone antibiotic; lincosamide antibiotic; carbapenem; cephalosporin; tetracycline antibiotic; rifamycin antibiotic; diaminopyrimidine antibiotic; phenicol antibiotic; penem	antibiotic efflux	resistance-nodulation-cell division (RND) antibiotic efflux pump
Acinetobacter baumannii AB307-0294	CP001172.2_1668	1827742	1828932	+	Strict	750	744.2	adeA	98.99	3000774	glycylcycline; tetracycline antibiotic	antibiotic efflux	resistance-nodulation-cell division (RND) antibiotic efflux pump
Acinetobacter baumannii AB307-0294	CP001172.2_3062	3300569	3301669	+	Strict	700	721.8	LpsB	98.09	3005051	peptide antibiotic	reduced permeability to antibiotic	Intrinsic peptide antibiotic resistant Lps
Acinetobacter baumannii AB307-0294	CP001172.2_1670	1832116	1833513	+	Strict	850	876.3	adeC	97.2	3003811	glycylcycline; tetracycline antibiotic	antibiotic efflux	resistance-nodulation-cell division (RND) antibiotic efflux pump
Acinetobacter baumannii AB307-0294	CP001172.2_2368	2552643	2552897	+	Loose	100	95.5	rsmA	89.09	3005069	fluoroquinolone antibiotic; diaminopyrimidine antibiotic; phenicol antibiotic	antibiotic efflux	resistance-nodulation-cell division (RND) antibiotic efflux pump
Acinetobacter baumannii AB307-0294	CP001172.2_2715	2917530	2918720	-	Loose	700	676	Escherichia coli EF-Tu mutants conferring resistance to Pulvomycin	84.77	3003369	elfamycin antibiotic	antibiotic target alteration	elfamycin resistant EF-Tu
Acinetobacter baumannii AB307-0294	CP001172.2_3207	3466987	3468177	-	Loose	700	676	Escherichia coli EF-Tu mutants conferring resistance to Pulvomycin	84.77	3003369	elfamycin antibiotic	antibiotic target alteration	elfamycin resistant EF-Tu
Acinetobacter baumannii AB307-0294	CP001172.2_3331	3597191	3597979	-	Strict	200	372.9	ANT(3'')-IIc	69.77	3004091	aminoglycoside antibiotic	antibiotic inactivation	ANT(3'')
Acinetobacter baumannii AC12	CP007549.3_816	880706	881035	+	Perfect	175	203	abeS	100	3000768	macrolide antibiotic; aminocoumarin antibiotic	antibiotic efflux	small multidrug resistance (SMR) antibiotic efflux pump
Acinetobacter baumannii AC12	CP007549.3_821	884344	885357	-	Perfect	650	681.8	adeL	100	3000620	fluoroquinolone antibiotic; tetracycline antibiotic	antibiotic efflux	resistance-nodulation-cell division (RND) antibiotic efflux pump
Acinetobacter baumannii AC12	CP007549.3_823	885573	886793	+	Perfect	800	759.6	adeG	100	3000778	fluoroquinolone antibiotic; tetracycline antibiotic	antibiotic efflux	resistance-nodulation-cell division (RND) antibiotic efflux pump
Acinetobacter baumannii AC12	CP007549.3_1021	1093253	1094557	+	Perfect	600	850.1	Acinetobacter baumannii AbaQ	100	3004574	fluoroquinolone antibiotic	antibiotic efflux	major facilitator superfamily (MFS) antibiotic efflux pump
Acinetobacter baumannii AC12	CP007549.3_1697	1806129	1806902	+	Perfect	450	516.5	armA	100	3000858	aminoglycoside antibiotic	antibiotic target alteration	16S rRNA methyltransferase (G1405)
Acinetobacter baumannii AC12	CP007549.3_1700	1809201	1810676	+	Perfect	950	941.4	msrE	100	3003109	macrolide antibiotic; streptogramin antibiotic	antibiotic target protection	msr-type ABC-F protein
Acinetobacter baumannii AC12	CP007549.3_1701	1810732	1811616	+	Perfect	500	587.8	mphE	100	3003741	macrolide antibiotic	antibiotic inactivation	macrolide phosphotransferase (MPH)
Acinetobacter baumannii AC12	CP007549.3_1773	1893798	1895048	+	Perfect	800	761.1	adeI	100	3000780	macrolide antibiotic; fluoroquinolone antibiotic; lincosamide antibiotic; carbapenem; cephalosporin; tetracycline antibiotic; rifamycin antibiotic; diaminopyrimidine antibiotic; phenicol antibiotic; penem	antibiotic efflux	resistance-nodulation-cell division (RND) antibiotic efflux pump
Acinetobacter baumannii AC12	CP007549.3_1775	1898237	1899691	+	Perfect	950	923.3	adeK	100	3000782	macrolide antibiotic; fluoroquinolone antibiotic; lincosamide antibiotic; carbapenem; cephalosporin; tetracycline antibiotic; rifamycin antibiotic; diaminopyrimidine antibiotic; phenicol antibiotic; penem	antibiotic efflux	resistance-nodulation-cell division (RND) antibiotic efflux pump
Acinetobacter baumannii AC12	CP007549.3_2257	2382691	2383842	+	Perfect	680	773.5	ADC-73	100	3004634	cephalosporin	antibiotic inactivation	ADC beta-lactamase without carbapenemase activity
Acinetobacter baumannii AC12	CP007549.3_2383	2528246	2529643	-	Perfect	850	897.5	adeC	100	3003811	glycylcycline; tetracycline antibiotic	antibiotic efflux	resistance-nodulation-cell division (RND) antibiotic efflux pump
Acinetobacter baumannii AC12	CP007549.3_2384	2529720	2532830	-	Strict	2000	1920.6	adeB	100	3000775	glycylcycline; tetracycline antibiotic	antibiotic efflux	resistance-nodulation-cell division (RND) antibiotic efflux pump
Acinetobacter baumannii AC12	CP007549.3_2385	2532827	2534017	-	Perfect	750	748.8	adeA	100	3000774	glycylcycline; tetracycline antibiotic	antibiotic efflux	resistance-nodulation-cell division (RND) antibiotic efflux pump
Acinetobacter baumannii AC12	CP007549.3_3128	3282658	3283482	-	Perfect	500	551.6	OXA-66	100	3001615	carbapenem; cephalosporin; penam	antibiotic inactivation	OXA beta-lactamase
Acinetobacter baumannii AC12	CP007549.3_3330	3500280	3501569	+	Perfect	700	839	Acinetobacter baumannii AbaF	100	3004573	fosfomycin	antibiotic efflux	major facilitator superfamily (MFS) antibiotic efflux pump
Acinetobacter baumannii AC12	CP007549.3_3616	3804734	3805549	+	Perfect	500	577.4	APH(3')-Ia	100	3002641	aminoglycoside antibiotic	antibiotic inactivation	APH(3')
Acinetobacter baumannii AC12	CP007549.3_3639	3830798	3831619	+	Perfect	500	550.4	OXA-23	100	3001418	carbapenem; cephalosporin; penam	antibiotic inactivation	OXA beta-lactamase
Acinetobacter baumannii AC12	CP007549.3_3647	3840113	3840973	+	Perfect	500	571.6	TEM-1	100	3000873	monobactam; cephalosporin; penam; penem	antibiotic inactivation	TEM beta-lactamase
Acinetobacter baumannii AC12	CP007549.3_3475	3646676	3648895	-	Strict	1400	1423.7	Acinetobacter baumannii parC conferring resistance to fluoroquinolones	100	3003818	fluoroquinolone antibiotic	antibiotic target alteration	fluoroquinolone resistant parC
Acinetobacter baumannii AC12	CP007549.3_2071	2187614	2188237	+	Strict	400	425.6	tetR	100	3003479	tetracycline antibiotic	antibiotic target alteration; antibiotic efflux	major facilitator superfamily (MFS) antibiotic efflux pump
Acinetobacter baumannii AC12	CP007549.3_1774	1895061	1898237	+	Strict	2000	2003.4	adeJ	99.91	3000781	macrolide antibiotic; fluoroquinolone antibiotic; lincosamide antibiotic; carbapenem; cephalosporin; tetracycline antibiotic; rifamycin antibiotic; diaminopyrimidine antibiotic; phenicol antibiotic; penem	antibiotic efflux	resistance-nodulation-cell division (RND) antibiotic efflux pump
Acinetobacter baumannii AC12	CP007549.3_824	886800	889979	+	Strict	750	1982.2	adeF	99.81	3000777	fluoroquinolone antibiotic; tetracycline antibiotic	antibiotic efflux	resistance-nodulation-cell division (RND) antibiotic efflux pump
Acinetobacter baumannii AC12	CP007549.3_2670	2822931	2824277	-	Strict	850	841.6	abeM	99.78	3000753	fluoroquinolone antibiotic; disinfecting agents and antiseptics	antibiotic efflux	multidrug and toxic compound extrusion (MATE) transporter
Acinetobacter baumannii AC12	CP007549.3_430	459276	461990	+	Strict	1500	1730.3	Acinetobacter baumannii gyrA conferring resistance to fluoroquinolones	99.78	3003817	fluoroquinolone antibiotic	antibiotic target alteration	fluoroquinolone resistant gyrA
Acinetobacter baumannii AC12	CP007549.3_2075	2190905	2191741	-	Strict	500	563.5	APH(6)-Id	99.64	3002660	aminoglycoside antibiotic	antibiotic inactivation	APH(6)
Acinetobacter baumannii AC12	CP007549.3_825	889992	891440	+	Strict	900	900.2	adeH	99.59	3000779	fluoroquinolone antibiotic; tetracycline antibiotic	antibiotic efflux	resistance-nodulation-cell division (RND) antibiotic efflux pump
Acinetobacter baumannii AC12	CP007549.3_2070	2186315	2187532	-	Strict	700	760.8	tet(B)	99.5	3000166	tetracycline antibiotic	antibiotic efflux	major facilitator superfamily (MFS) antibiotic efflux pump
Acinetobacter baumannii AC12	CP007549.3_2076	2191741	2192586	-	Strict	500	552.4	APH(3'')-Ib	99.25	3002639	aminoglycoside antibiotic	antibiotic inactivation	APH(3'')
Acinetobacter baumannii AC12	CP007549.3_2386	2534163	2534906	+	Strict	480	488.8	adeR	99.19	3000553	glycylcycline; tetracycline antibiotic	antibiotic efflux	resistance-nodulation-cell division (RND) antibiotic efflux pump
Acinetobacter baumannii AC12	CP007549.3_871	939417	940070	-	Strict	420	444.9	adeN	99.08	3000559	macrolide antibiotic; fluoroquinolone antibiotic; lincosamide antibiotic; carbapenem; cephalosporin; tetracycline antibiotic; rifamycin antibiotic; diaminopyrimidine antibiotic; phenicol antibiotic; penem	antibiotic efflux	resistance-nodulation-cell division (RND) antibiotic efflux pump
Acinetobacter baumannii AC12	CP007549.3_3591	3774887	3776365	+	Strict	600	900.2	Acinetobacter baumannii AmvA	98.98	3004577	macrolide antibiotic; disinfecting agents and antiseptics	antibiotic efflux	major facilitator superfamily (MFS) antibiotic efflux pump
Acinetobacter baumannii AC12	CP007549.3_104	98680	99780	+	Strict	700	718.8	LpsB	97.81	3005051	peptide antibiotic	reduced permeability to antibiotic	Intrinsic peptide antibiotic resistant Lps
Acinetobacter baumannii AC12	CP007549.3_2387	2534938	2536011	+	Strict	700	670.6	adeS	96.36	3000549	glycylcycline; tetracycline antibiotic	antibiotic efflux	resistance-nodulation-cell division (RND) antibiotic efflux pump
Acinetobacter baumannii AC12	CP007549.3_2748	2912436	2912690	-	Loose	100	95.5	rsmA	89.09	3005069	fluoroquinolone antibiotic; diaminopyrimidine antibiotic; phenicol antibiotic	antibiotic efflux	resistance-nodulation-cell division (RND) antibiotic efflux pump
Acinetobacter baumannii AC12	CP007549.3_3645	3837670	3838932	+	Loose	700	652.1	Escherichia coli EF-Tu mutants conferring resistance to Pulvomycin	84.25	3003369	elfamycin antibiotic	antibiotic target alteration	elfamycin resistant EF-Tu
Acinetobacter baumannii AC12	CP007549.3_10	7672	8460	+	Strict	200	374.4	ANT(3'')-IIc	70.16	3004091	aminoglycoside antibiotic	antibiotic inactivation	ANT(3'')
Acinetobacter baumannii AC30	CP007577.1_1070	1140408	1141697	+	Perfect	700	839	Acinetobacter baumannii AbaF	100	3004573	fosfomycin	antibiotic efflux	major facilitator superfamily (MFS) antibiotic efflux pump
Acinetobacter baumannii AC30	CP007577.1_1083	1152295	1153599	-	Perfect	600	850.1	Acinetobacter baumannii AbaQ	100	3004574	fluoroquinolone antibiotic	antibiotic efflux	major facilitator superfamily (MFS) antibiotic efflux pump
Acinetobacter baumannii AC30	CP007577.1_1336	1417210	1418430	-	Perfect	800	759.6	adeG	100	3000778	fluoroquinolone antibiotic; tetracycline antibiotic	antibiotic efflux	resistance-nodulation-cell division (RND) antibiotic efflux pump
Acinetobacter baumannii AC30	CP007577.1_1338	1418646	1419659	+	Perfect	650	681.8	adeL	100	3000620	fluoroquinolone antibiotic; tetracycline antibiotic	antibiotic efflux	resistance-nodulation-cell division (RND) antibiotic efflux pump
Acinetobacter baumannii AC30	CP007577.1_1343	1422968	1423297	-	Perfect	175	203	abeS	100	3000768	macrolide antibiotic; aminocoumarin antibiotic	antibiotic efflux	small multidrug resistance (SMR) antibiotic efflux pump
Acinetobacter baumannii AC30	CP007577.1_1564	1652600	1653790	+	Perfect	750	748.8	adeA	100	3000774	glycylcycline; tetracycline antibiotic	antibiotic efflux	resistance-nodulation-cell division (RND) antibiotic efflux pump
Acinetobacter baumannii AC30	CP007577.1_1565	1653787	1656897	+	Strict	2000	1920.6	adeB	100	3000775	glycylcycline; tetracycline antibiotic	antibiotic efflux	resistance-nodulation-cell division (RND) antibiotic efflux pump
Acinetobacter baumannii AC30	CP007577.1_1566	1656974	1658371	+	Perfect	850	897.5	adeC	100	3003811	glycylcycline; tetracycline antibiotic	antibiotic efflux	resistance-nodulation-cell division (RND) antibiotic efflux pump
Acinetobacter baumannii AC30	CP007577.1_2721	2849370	2850620	+	Perfect	800	761.1	adeI	100	3000780	macrolide antibiotic; fluoroquinolone antibiotic; lincosamide antibiotic; carbapenem; cephalosporin; tetracycline antibiotic; rifamycin antibiotic; diaminopyrimidine antibiotic; phenicol antibiotic; penem	antibiotic efflux	resistance-nodulation-cell division (RND) antibiotic efflux pump
Acinetobacter baumannii AC30	CP007577.1_2723	2853809	2855263	+	Perfect	950	923.3	adeK	100	3000782	macrolide antibiotic; fluoroquinolone antibiotic; lincosamide antibiotic; carbapenem; cephalosporin; tetracycline antibiotic; rifamycin antibiotic; diaminopyrimidine antibiotic; phenicol antibiotic; penem	antibiotic efflux	resistance-nodulation-cell division (RND) antibiotic efflux pump
Acinetobacter baumannii AC30	CP007577.1_2880	3027199	3028350	+	Perfect	680	773.5	ADC-73	100	3004634	cephalosporin	antibiotic inactivation	ADC beta-lactamase without carbapenemase activity
Acinetobacter baumannii AC30	CP007577.1_3046	3207503	3208327	+	Perfect	500	551.6	OXA-66	100	3001615	carbapenem; cephalosporin; penam	antibiotic inactivation	OXA beta-lactamase
Acinetobacter baumannii AC30	CP007577.1_3473	3658536	3659357	+	Perfect	500	550.4	OXA-23	100	3001418	carbapenem; cephalosporin; penam	antibiotic inactivation	OXA beta-lactamase
Acinetobacter baumannii AC30	CP007577.1_3649	3823231	3824091	-	Perfect	500	571.6	TEM-1	100	3000873	monobactam; cephalosporin; penam; penem	antibiotic inactivation	TEM beta-lactamase
Acinetobacter baumannii AC30	CP007577.1_3302	3472349	3474568	+	Strict	1400	1423.7	Acinetobacter baumannii parC conferring resistance to fluoroquinolones	100	3003818	fluoroquinolone antibiotic	antibiotic target alteration	fluoroquinolone resistant parC
Acinetobacter baumannii AC30	CP007577.1_2966	3125525	3126148	+	Strict	400	425.6	tetR	100	3003479	tetracycline antibiotic	antibiotic target alteration; antibiotic efflux	major facilitator superfamily (MFS) antibiotic efflux pump
Acinetobacter baumannii AC30	CP007577.1_2722	2850633	2853809	+	Strict	2000	2003.4	adeJ	99.91	3000781	macrolide antibiotic; fluoroquinolone antibiotic; lincosamide antibiotic; carbapenem; cephalosporin; tetracycline antibiotic; rifamycin antibiotic; diaminopyrimidine antibiotic; phenicol antibiotic; penem	antibiotic efflux	resistance-nodulation-cell division (RND) antibiotic efflux pump
Acinetobacter baumannii AC30	CP007577.1_1335	1414024	1417203	-	Strict	750	1982.2	adeF	99.81	3000777	fluoroquinolone antibiotic; tetracycline antibiotic	antibiotic efflux	resistance-nodulation-cell division (RND) antibiotic efflux pump
Acinetobacter baumannii AC30	CP007577.1_1657	1755829	1757175	+	Strict	850	841.6	abeM	99.78	3000753	fluoroquinolone antibiotic; disinfecting agents and antiseptics	antibiotic efflux	multidrug and toxic compound extrusion (MATE) transporter
Acinetobacter baumannii AC30	CP007577.1_342	367504	370218	-	Strict	1500	1730.3	Acinetobacter baumannii gyrA conferring resistance to fluoroquinolones	99.78	3003817	fluoroquinolone antibiotic	antibiotic target alteration	fluoroquinolone resistant gyrA
Acinetobacter baumannii AC30	CP007577.1_2970	3128816	3129652	-	Strict	500	563.5	APH(6)-Id	99.64	3002660	aminoglycoside antibiotic	antibiotic inactivation	APH(6)
Acinetobacter baumannii AC30	CP007577.1_1334	1412563	1414011	-	Strict	900	900.2	adeH	99.59	3000779	fluoroquinolone antibiotic; tetracycline antibiotic	antibiotic efflux	resistance-nodulation-cell division (RND) antibiotic efflux pump
Acinetobacter baumannii AC30	CP007577.1_2965	3124226	3125443	-	Strict	700	760.8	tet(B)	99.5	3000166	tetracycline antibiotic	antibiotic efflux	major facilitator superfamily (MFS) antibiotic efflux pump
Acinetobacter baumannii AC30	CP007577.1_2971	3129652	3130497	-	Strict	500	552.4	APH(3'')-Ib	99.25	3002639	aminoglycoside antibiotic	antibiotic inactivation	APH(3'')
Acinetobacter baumannii AC30	CP007577.1_1563	1651711	1652454	-	Strict	480	488.8	adeR	99.19	3000553	glycylcycline; tetracycline antibiotic	antibiotic efflux	resistance-nodulation-cell division (RND) antibiotic efflux pump
Acinetobacter baumannii AC30	CP007577.1_1234	1306782	1307435	+	Strict	420	444.9	adeN	99.08	3000559	macrolide antibiotic; fluoroquinolone antibiotic; lincosamide antibiotic; carbapenem; cephalosporin; tetracycline antibiotic; rifamycin antibiotic; diaminopyrimidine antibiotic; phenicol antibiotic; penem	antibiotic efflux	resistance-nodulation-cell division (RND) antibiotic efflux pump
Acinetobacter baumannii AC30	CP007577.1_2596	2742782	2744260	-	Strict	600	900.2	Acinetobacter baumannii AmvA	98.98	3004577	macrolide antibiotic; disinfecting agents and antiseptics	antibiotic efflux	major facilitator superfamily (MFS) antibiotic efflux pump
Acinetobacter baumannii AC30	CP007577.1_460	507656	508756	+	Strict	700	718.8	LpsB	97.81	3005051	peptide antibiotic	reduced permeability to antibiotic	Intrinsic peptide antibiotic resistant Lps
Acinetobacter baumannii AC30	CP007577.1_1562	1650606	1651679	-	Strict	700	670.6	adeS	96.36	3000549	glycylcycline; tetracycline antibiotic	antibiotic efflux	resistance-nodulation-cell division (RND) antibiotic efflux pump
Acinetobacter baumannii AC30	CP007577.1_3549	3733188	3733442	-	Loose	100	95.5	rsmA	89.09	3005069	fluoroquinolone antibiotic; diaminopyrimidine antibiotic; phenicol antibiotic	antibiotic efflux	resistance-nodulation-cell division (RND) antibiotic efflux pump
Acinetobacter baumannii AC30	CP007577.1_3652	3825406	3826503	+	Loose	700	626.7	Escherichia coli EF-Tu mutants conferring resistance to Pulvomycin	84.43	3003369	elfamycin antibiotic	antibiotic target alteration	elfamycin resistant EF-Tu
Acinetobacter baumannii AC30	CP007577.1_932	988761	989549	-	Strict	200	374.4	ANT(3'')-IIc	70.16	3004091	aminoglycoside antibiotic	antibiotic inactivation	ANT(3'')
Acinetobacter baumannii MDR-TJ	CP003500.1_703	738562	740016	-	Perfect	950	923.3	adeK	100	3000782	macrolide antibiotic; fluoroquinolone antibiotic; lincosamide antibiotic; carbapenem; cephalosporin; tetracycline antibiotic; rifamycin antibiotic; diaminopyrimidine antibiotic; phenicol antibiotic; penem	antibiotic efflux	resistance-nodulation-cell division (RND) antibiotic efflux pump
Acinetobacter baumannii MDR-TJ	CP003500.1_705	743205	744455	-	Perfect	800	761.1	adeI	100	3000780	macrolide antibiotic; fluoroquinolone antibiotic; lincosamide antibiotic; carbapenem; cephalosporin; tetracycline antibiotic; rifamycin antibiotic; diaminopyrimidine antibiotic; phenicol antibiotic; penem	antibiotic efflux	resistance-nodulation-cell division (RND) antibiotic efflux pump
Acinetobacter baumannii MDR-TJ	CP003500.1_1122	1196033	1197184	-	Perfect	700	773.9	ADC-82	100	3003888	cephalosporin	antibiotic inactivation	ADC beta-lactamase without carbapenemase activity
Acinetobacter baumannii MDR-TJ	CP003500.1_1184	1270767	1271987	-	Perfect	800	759.6	adeG	100	3000778	fluoroquinolone antibiotic; tetracycline antibiotic	antibiotic efflux	resistance-nodulation-cell division (RND) antibiotic efflux pump
Acinetobacter baumannii MDR-TJ	CP003500.1_1186	1272203	1273216	+	Perfect	650	681.8	adeL	100	3000620	fluoroquinolone antibiotic; tetracycline antibiotic	antibiotic efflux	resistance-nodulation-cell division (RND) antibiotic efflux pump
Acinetobacter baumannii MDR-TJ	CP003500.1_1191	1276525	1276854	-	Perfect	175	203	abeS	100	3000768	macrolide antibiotic; aminocoumarin antibiotic	antibiotic efflux	small multidrug resistance (SMR) antibiotic efflux pump
Acinetobacter baumannii MDR-TJ	CP003500.1_1293	1378669	1379301	+	Perfect	400	446.4	catB8	100	3002680	phenicol antibiotic	antibiotic inactivation	chloramphenicol acetyltransferase (CAT)
Acinetobacter baumannii MDR-TJ	CP003500.1_1295	1380314	1380661	+	Perfect	190	224.9	qacEdelta1	100	3005010	disinfecting agents and antiseptics	antibiotic efflux	major facilitator superfamily (MFS) antibiotic efflux pump
Acinetobacter baumannii MDR-TJ	CP003500.1_1296	1380655	1381494	+	Perfect	500	549.7	sul1	100	3000410	sulfonamide antibiotic	antibiotic target replacement	sulfonamide resistant sul
Acinetobacter baumannii MDR-TJ	CP003500.1_1299	1384839	1385612	+	Perfect	450	516.5	armA	100	3000858	aminoglycoside antibiotic	antibiotic target alteration	16S rRNA methyltransferase (G1405)
Acinetobacter baumannii MDR-TJ	CP003500.1_1302	1387911	1389386	+	Perfect	950	941.4	msrE	100	3003109	macrolide antibiotic; streptogramin antibiotic	antibiotic target protection	msr-type ABC-F protein
Acinetobacter baumannii MDR-TJ	CP003500.1_1303	1389442	1390326	+	Perfect	500	587.8	mphE	100	3003741	macrolide antibiotic	antibiotic inactivation	macrolide phosphotransferase (MPH)
Acinetobacter baumannii MDR-TJ	CP003500.1_1731	1807573	1808877	+	Perfect	600	850.1	Acinetobacter baumannii AbaQ	100	3004574	fluoroquinolone antibiotic	antibiotic efflux	major facilitator superfamily (MFS) antibiotic efflux pump
Acinetobacter baumannii MDR-TJ	CP003500.1_1856	1939522	1940712	+	Perfect	750	748.8	adeA	100	3000774	glycylcycline; tetracycline antibiotic	antibiotic efflux	resistance-nodulation-cell division (RND) antibiotic efflux pump
Acinetobacter baumannii MDR-TJ	CP003500.1_1857	1940709	1943819	+	Strict	2000	1920.6	adeB	100	3000775	glycylcycline; tetracycline antibiotic	antibiotic efflux	resistance-nodulation-cell division (RND) antibiotic efflux pump
Acinetobacter baumannii MDR-TJ	CP003500.1_1858	1943896	1945293	+	Perfect	850	897.5	adeC	100	3003811	glycylcycline; tetracycline antibiotic	antibiotic efflux	resistance-nodulation-cell division (RND) antibiotic efflux pump
Acinetobacter baumannii MDR-TJ	CP003500.1_2126	2221153	2221977	+	Perfect	500	551.6	OXA-66	100	3001615	carbapenem; cephalosporin; penam	antibiotic inactivation	OXA beta-lactamase
Acinetobacter baumannii MDR-TJ	CP003500.1_2355	2459658	2460947	+	Perfect	700	839	Acinetobacter baumannii AbaF	100	3004573	fosfomycin	antibiotic efflux	major facilitator superfamily (MFS) antibiotic efflux pump
Acinetobacter baumannii MDR-TJ	CP003500.1_2563	2668780	2669127	+	Perfect	190	224.9	qacEdelta1	100	3005010	disinfecting agents and antiseptics	antibiotic efflux	major facilitator superfamily (MFS) antibiotic efflux pump
Acinetobacter baumannii MDR-TJ	CP003500.1_2564	2669121	2669960	+	Perfect	500	549.7	sul1	100	3000410	sulfonamide antibiotic	antibiotic target replacement	sulfonamide resistant sul
Acinetobacter baumannii MDR-TJ	CP003500.1_3540	3693865	3694680	-	Perfect	500	516.9	sul2	100	3000412	sulfonamide antibiotic	antibiotic target replacement	sulfonamide resistant sul
Acinetobacter baumannii MDR-TJ	CP003500.1_3573	3725048	3727267	-	Strict	1400	1423.7	Acinetobacter baumannii parC conferring resistance to fluoroquinolones	100	3003818	fluoroquinolone antibiotic	antibiotic target alteration	fluoroquinolone resistant parC
Acinetobacter baumannii MDR-TJ	CP003500.1_3527	3679337	3679960	-	Strict	400	425.6	tetR	100	3003479	tetracycline antibiotic	antibiotic target alteration; antibiotic efflux	major facilitator superfamily (MFS) antibiotic efflux pump
Acinetobacter baumannii MDR-TJ	CP003500.1_704	740016	743192	-	Strict	2000	2003.4	adeJ	99.91	3000781	macrolide antibiotic; fluoroquinolone antibiotic; lincosamide antibiotic; carbapenem; cephalosporin; tetracycline antibiotic; rifamycin antibiotic; diaminopyrimidine antibiotic; phenicol antibiotic; penem	antibiotic efflux	resistance-nodulation-cell division (RND) antibiotic efflux pump
Acinetobacter baumannii MDR-TJ	CP003500.1_1183	1267581	1270760	-	Strict	750	1982.2	adeF	99.81	3000777	fluoroquinolone antibiotic; tetracycline antibiotic	antibiotic efflux	resistance-nodulation-cell division (RND) antibiotic efflux pump
Acinetobacter baumannii MDR-TJ	CP003500.1_3355	3489766	3491112	+	Strict	850	841.6	abeM	99.78	3000753	fluoroquinolone antibiotic; disinfecting agents and antiseptics	antibiotic efflux	multidrug and toxic compound extrusion (MATE) transporter
Acinetobacter baumannii MDR-TJ	CP003500.1_821	884596	887310	+	Strict	1500	1730.3	Acinetobacter baumannii gyrA conferring resistance to fluoroquinolones	99.78	3003817	fluoroquinolone antibiotic	antibiotic target alteration	fluoroquinolone resistant gyrA
Acinetobacter baumannii MDR-TJ	CP003500.1_3523	3675833	3676669	+	Strict	500	563.5	APH(6)-Id	99.64	3002660	aminoglycoside antibiotic	antibiotic inactivation	APH(6)
Acinetobacter baumannii MDR-TJ	CP003500.1_1294	1379371	1380150	+	Strict	450	514.6	aadA	99.61	3002601	aminoglycoside antibiotic	antibiotic inactivation	ANT(3'')
Acinetobacter baumannii MDR-TJ	CP003500.1_2562	2667837	2668616	+	Strict	450	514.6	aadA	99.61	3002601	aminoglycoside antibiotic	antibiotic inactivation	ANT(3'')
Acinetobacter baumannii MDR-TJ	CP003500.1_1182	1266120	1267568	-	Strict	900	900.2	adeH	99.59	3000779	fluoroquinolone antibiotic; tetracycline antibiotic	antibiotic efflux	resistance-nodulation-cell division (RND) antibiotic efflux pump
Acinetobacter baumannii MDR-TJ	CP003500.1_3528	3680042	3681259	+	Strict	700	760.8	tet(B)	99.5	3000166	tetracycline antibiotic	antibiotic efflux	major facilitator superfamily (MFS) antibiotic efflux pump
Acinetobacter baumannii MDR-TJ	CP003500.1_3522	3675075	3675833	+	Strict	500	518.8	APH(3'')-Ib	99.21	3002639	aminoglycoside antibiotic	antibiotic inactivation	APH(3'')
Acinetobacter baumannii MDR-TJ	CP003500.1_1855	1938633	1939376	-	Strict	480	488.8	adeR	99.19	3000553	glycylcycline; tetracycline antibiotic	antibiotic efflux	resistance-nodulation-cell division (RND) antibiotic efflux pump
Acinetobacter baumannii MDR-TJ	CP003500.1_1581	1653730	1654383	-	Strict	420	444.9	adeN	99.08	3000559	macrolide antibiotic; fluoroquinolone antibiotic; lincosamide antibiotic; carbapenem; cephalosporin; tetracycline antibiotic; rifamycin antibiotic; diaminopyrimidine antibiotic; phenicol antibiotic; penem	antibiotic efflux	resistance-nodulation-cell division (RND) antibiotic efflux pump
Acinetobacter baumannii MDR-TJ	CP003500.1_1462	1555507	1556985	+	Strict	600	900.2	Acinetobacter baumannii AmvA	98.98	3004577	macrolide antibiotic; disinfecting agents and antiseptics	antibiotic efflux	major facilitator superfamily (MFS) antibiotic efflux pump
Acinetobacter baumannii MDR-TJ	CP003500.1_2557	2665172	2665705	+	Strict	300	305.4	AAC(3)-Ia	98.7	3002528	aminoglycoside antibiotic	antibiotic inactivation	AAC(3)
Acinetobacter baumannii MDR-TJ	CP003500.1_3317	3447316	3448416	+	Strict	700	718.8	LpsB	97.81	3005051	peptide antibiotic	reduced permeability to antibiotic	Intrinsic peptide antibiotic resistant Lps
Acinetobacter baumannii MDR-TJ	CP003500.1_1854	1937528	1938601	-	Strict	700	670.6	adeS	96.36	3000549	glycylcycline; tetracycline antibiotic	antibiotic efflux	resistance-nodulation-cell division (RND) antibiotic efflux pump
Acinetobacter baumannii MDR-TJ	CP003500.1_1292	1377944	1378576	+	Strict	275	404.1	AAC(6')-Ib9	96.19	3002580	aminoglycoside antibiotic	antibiotic inactivation	AAC(6')
Acinetobacter baumannii MDR-TJ	CP003500.1_2536	2646982	2647236	+	Loose	100	95.5	rsmA	89.09	3005069	fluoroquinolone antibiotic; diaminopyrimidine antibiotic; phenicol antibiotic	antibiotic efflux	resistance-nodulation-cell division (RND) antibiotic efflux pump
Acinetobacter baumannii MDR-TJ	CP003500.1_2930	3023221	3024411	-	Loose	700	676	Escherichia coli EF-Tu mutants conferring resistance to Pulvomycin	84.77	3003369	elfamycin antibiotic	antibiotic target alteration	elfamycin resistant EF-Tu
Acinetobacter baumannii MDR-TJ	CP003500.1_3464	3614633	3615823	-	Loose	700	676	Escherichia coli EF-Tu mutants conferring resistance to Pulvomycin	84.77	3003369	elfamycin antibiotic	antibiotic target alteration	elfamycin resistant EF-Tu
Acinetobacter baumannii TCDC-AB0715	CP002522.2_240	258624	259484	+	Perfect	500	571.6	TEM-1	100	3000873	monobactam; cephalosporin; penam; penem	antibiotic inactivation	TEM beta-lactamase
Acinetobacter baumannii TCDC-AB0715	CP002522.2_242	260372	261187	-	Perfect	500	577.4	APH(3')-Ia	100	3002641	aminoglycoside antibiotic	antibiotic inactivation	APH(3')
Acinetobacter baumannii TCDC-AB0715	CP002522.2_249	266134	266766	+	Perfect	400	446.4	catB8	100	3002680	phenicol antibiotic	antibiotic inactivation	chloramphenicol acetyltransferase (CAT)
Acinetobacter baumannii TCDC-AB0715	CP002522.2_251	267779	268126	+	Perfect	190	224.9	qacEdelta1	100	3005010	disinfecting agents and antiseptics	antibiotic efflux	major facilitator superfamily (MFS) antibiotic efflux pump
Acinetobacter baumannii TCDC-AB0715	CP002522.2_252	268120	268959	+	Perfect	500	549.7	sul1	100	3000410	sulfonamide antibiotic	antibiotic target replacement	sulfonamide resistant sul
Acinetobacter baumannii TCDC-AB0715	CP002522.2_257	271044	271859	-	Perfect	500	577.4	APH(3')-Ia	100	3002641	aminoglycoside antibiotic	antibiotic inactivation	APH(3')
Acinetobacter baumannii TCDC-AB0715	CP002522.2_267	278613	278960	+	Perfect	190	224.9	qacEdelta1	100	3005010	disinfecting agents and antiseptics	antibiotic efflux	major facilitator superfamily (MFS) antibiotic efflux pump
Acinetobacter baumannii TCDC-AB0715	CP002522.2_268	278954	279793	+	Perfect	500	549.7	sul1	100	3000410	sulfonamide antibiotic	antibiotic target replacement	sulfonamide resistant sul
Acinetobacter baumannii TCDC-AB0715	CP002522.2_1281	1328008	1328832	-	Perfect	500	551.6	OXA-66	100	3001615	carbapenem; cephalosporin; penam	antibiotic inactivation	OXA beta-lactamase
Acinetobacter baumannii TCDC-AB0715	CP002522.2_1568	1617963	1619252	-	Perfect	700	839	Acinetobacter baumannii AbaF	100	3004573	fosfomycin	antibiotic efflux	major facilitator superfamily (MFS) antibiotic efflux pump
Acinetobacter baumannii TCDC-AB0715	CP002522.2_1827	1874344	1875168	-	Perfect	500	551.6	OXA-66	100	3001615	carbapenem; cephalosporin; penam	antibiotic inactivation	OXA beta-lactamase
Acinetobacter baumannii TCDC-AB0715	CP002522.2_2122	2165976	2167373	-	Perfect	850	897.5	adeC	100	3003811	glycylcycline; tetracycline antibiotic	antibiotic efflux	resistance-nodulation-cell division (RND) antibiotic efflux pump
Acinetobacter baumannii TCDC-AB0715	CP002522.2_2123	2167450	2170560	-	Strict	2000	1920.6	adeB	100	3000775	glycylcycline; tetracycline antibiotic	antibiotic efflux	resistance-nodulation-cell division (RND) antibiotic efflux pump
Acinetobacter baumannii TCDC-AB0715	CP002522.2_2124	2170557	2171747	-	Perfect	750	748.8	adeA	100	3000774	glycylcycline; tetracycline antibiotic	antibiotic efflux	resistance-nodulation-cell division (RND) antibiotic efflux pump
Acinetobacter baumannii TCDC-AB0715	CP002522.2_2252	2303231	2304535	-	Perfect	600	850.1	Acinetobacter baumannii AbaQ	100	3004574	fluoroquinolone antibiotic	antibiotic efflux	major facilitator superfamily (MFS) antibiotic efflux pump
Acinetobacter baumannii TCDC-AB0715	CP002522.2_2535	2570722	2571537	+	Perfect	500	517.3	sul2	100	3000412	sulfonamide antibiotic	antibiotic target replacement	sulfonamide resistant sul
Acinetobacter baumannii TCDC-AB0715	CP002522.2_2711	2760689	2761510	-	Perfect	500	550.4	OXA-23	100	3001418	carbapenem; cephalosporin; penam	antibiotic inactivation	OXA beta-lactamase
Acinetobacter baumannii TCDC-AB0715	CP002522.2_2804	2855740	2856069	+	Perfect	175	203	abeS	100	3000768	macrolide antibiotic; aminocoumarin antibiotic	antibiotic efflux	small multidrug resistance (SMR) antibiotic efflux pump
Acinetobacter baumannii TCDC-AB0715	CP002522.2_2809	2859378	2860391	-	Perfect	650	681.8	adeL	100	3000620	fluoroquinolone antibiotic; tetracycline antibiotic	antibiotic efflux	resistance-nodulation-cell division (RND) antibiotic efflux pump
Acinetobacter baumannii TCDC-AB0715	CP002522.2_2811	2860607	2861827	+	Perfect	800	759.6	adeG	100	3000778	fluoroquinolone antibiotic; tetracycline antibiotic	antibiotic efflux	resistance-nodulation-cell division (RND) antibiotic efflux pump
Acinetobacter baumannii TCDC-AB0715	CP002522.2_2935	2983628	2984779	+	Perfect	500	774.6	ADC-30	100	3004617	cephalosporin	antibiotic inactivation	ADC beta-lactamase without carbapenemase activity
Acinetobacter baumannii TCDC-AB0715	CP002522.2_3341	3426666	3427916	+	Perfect	800	761.1	adeI	100	3000780	macrolide antibiotic; fluoroquinolone antibiotic; lincosamide antibiotic; carbapenem; cephalosporin; tetracycline antibiotic; rifamycin antibiotic; diaminopyrimidine antibiotic; phenicol antibiotic; penem	antibiotic efflux	resistance-nodulation-cell division (RND) antibiotic efflux pump
Acinetobacter baumannii TCDC-AB0715	CP002522.2_3343	3431105	3432559	+	Perfect	950	923.3	adeK	100	3000782	macrolide antibiotic; fluoroquinolone antibiotic; lincosamide antibiotic; carbapenem; cephalosporin; tetracycline antibiotic; rifamycin antibiotic; diaminopyrimidine antibiotic; phenicol antibiotic; penem	antibiotic efflux	resistance-nodulation-cell division (RND) antibiotic efflux pump
Acinetobacter baumannii TCDC-AB0715	CP002522.2_217	233732	235951	+	Strict	1400	1423.7	Acinetobacter baumannii parC conferring resistance to fluoroquinolones	100	3003818	fluoroquinolone antibiotic	antibiotic target alteration	fluoroquinolone resistant parC
Acinetobacter baumannii TCDC-AB0715	CP002522.2_279	288976	289599	+	Strict	400	425.6	tetR	100	3003479	tetracycline antibiotic	antibiotic target alteration; antibiotic efflux	major facilitator superfamily (MFS) antibiotic efflux pump
Acinetobacter baumannii TCDC-AB0715	CP002522.2_3342	3427929	3431105	+	Strict	2000	2003.4	adeJ	99.91	3000781	macrolide antibiotic; fluoroquinolone antibiotic; lincosamide antibiotic; carbapenem; cephalosporin; tetracycline antibiotic; rifamycin antibiotic; diaminopyrimidine antibiotic; phenicol antibiotic; penem	antibiotic efflux	resistance-nodulation-cell division (RND) antibiotic efflux pump
Acinetobacter baumannii TCDC-AB0715	CP002522.2_2812	2861834	2865013	+	Strict	750	1982.2	adeF	99.81	3000777	fluoroquinolone antibiotic; tetracycline antibiotic	antibiotic efflux	resistance-nodulation-cell division (RND) antibiotic efflux pump
Acinetobacter baumannii TCDC-AB0715	CP002522.2_453	478053	479399	-	Strict	850	841.6	abeM	99.78	3000753	fluoroquinolone antibiotic; disinfecting agents and antiseptics	antibiotic efflux	multidrug and toxic compound extrusion (MATE) transporter
Acinetobacter baumannii TCDC-AB0715	CP002522.2_3220	3278146	3280860	-	Strict	1500	1730.3	Acinetobacter baumannii gyrA conferring resistance to fluoroquinolones	99.78	3003817	fluoroquinolone antibiotic	antibiotic target alteration	fluoroquinolone resistant gyrA
Acinetobacter baumannii TCDC-AB0715	CP002522.2_283	292267	293103	-	Strict	500	563.5	APH(6)-Id	99.64	3002660	aminoglycoside antibiotic	antibiotic inactivation	APH(6)
Acinetobacter baumannii TCDC-AB0715	CP002522.2_250	266836	267615	+	Strict	450	514.6	aadA	99.61	3002601	aminoglycoside antibiotic	antibiotic inactivation	ANT(3'')
Acinetobacter baumannii TCDC-AB0715	CP002522.2_266	277670	278449	+	Strict	450	514.6	aadA	99.61	3002601	aminoglycoside antibiotic	antibiotic inactivation	ANT(3'')
Acinetobacter baumannii TCDC-AB0715	CP002522.2_2813	2865026	2866474	+	Strict	900	900.2	adeH	99.59	3000779	fluoroquinolone antibiotic; tetracycline antibiotic	antibiotic efflux	resistance-nodulation-cell division (RND) antibiotic efflux pump
Acinetobacter baumannii TCDC-AB0715	CP002522.2_278	287677	288894	-	Strict	700	760.8	tet(B)	99.5	3000166	tetracycline antibiotic	antibiotic efflux	major facilitator superfamily (MFS) antibiotic efflux pump
Acinetobacter baumannii TCDC-AB0715	CP002522.2_284	293103	293948	-	Strict	500	552.4	APH(3'')-Ib	99.25	3002639	aminoglycoside antibiotic	antibiotic inactivation	APH(3'')
Acinetobacter baumannii TCDC-AB0715	CP002522.2_2125	2171893	2172636	+	Strict	480	488.8	adeR	99.19	3000553	glycylcycline; tetracycline antibiotic	antibiotic efflux	resistance-nodulation-cell division (RND) antibiotic efflux pump
Acinetobacter baumannii TCDC-AB0715	CP002522.2_2406	2457135	2457788	+	Strict	420	444.9	adeN	99.08	3000559	macrolide antibiotic; fluoroquinolone antibiotic; lincosamide antibiotic; carbapenem; cephalosporin; tetracycline antibiotic; rifamycin antibiotic; diaminopyrimidine antibiotic; phenicol antibiotic; penem	antibiotic efflux	resistance-nodulation-cell division (RND) antibiotic efflux pump
Acinetobacter baumannii TCDC-AB0715	CP002522.2_2558	2594596	2596074	-	Strict	600	900.2	Acinetobacter baumannii AmvA	98.98	3004577	macrolide antibiotic; disinfecting agents and antiseptics	antibiotic efflux	major facilitator superfamily (MFS) antibiotic efflux pump
Acinetobacter baumannii TCDC-AB0715	CP002522.2_263	276081	276614	+	Strict	300	305.4	AAC(3)-Ia	98.7	3002528	aminoglycoside antibiotic	antibiotic inactivation	AAC(3)
Acinetobacter baumannii TCDC-AB0715	CP002522.2_494	523513	524613	-	Strict	700	718.8	LpsB	97.81	3005051	peptide antibiotic	reduced permeability to antibiotic	Intrinsic peptide antibiotic resistant Lps
Acinetobacter baumannii TCDC-AB0715	CP002522.2_2126	2172668	2173741	+	Strict	700	670.6	adeS	96.36	3000549	glycylcycline; tetracycline antibiotic	antibiotic efflux	resistance-nodulation-cell division (RND) antibiotic efflux pump
Acinetobacter baumannii TCDC-AB0715	CP002522.2_248	265409	266041	+	Strict	275	404.4	AAC(6')-Ib10	96.19	3002581	aminoglycoside antibiotic	antibiotic inactivation	AAC(6')
Acinetobacter baumannii TCDC-AB0715	CP002522.2_1394	1435243	1435497	-	Loose	100	95.5	rsmA	89.09	3005069	fluoroquinolone antibiotic; diaminopyrimidine antibiotic; phenicol antibiotic	antibiotic efflux	resistance-nodulation-cell division (RND) antibiotic efflux pump
Acinetobacter baumannii TCDC-AB0715	CP002522.2_341	353083	354273	+	Loose	700	676	Escherichia coli EF-Tu mutants conferring resistance to Pulvomycin	84.77	3003369	elfamycin antibiotic	antibiotic target alteration	elfamycin resistant EF-Tu
Acinetobacter wuhouensis WCHA60	NZ_CP031716.1_1503	1612565	1612816	-	Loose	100	95.5	rsmA	89.09	3005069	fluoroquinolone antibiotic; diaminopyrimidine antibiotic; phenicol antibiotic	antibiotic efflux	resistance-nodulation-cell division (RND) antibiotic efflux pump
Acinetobacter wuhouensis WCHA60	NZ_CP031716.1_3413	3556553	3558772	-	Loose	1400	1243.8	Acinetobacter baumannii parC conferring resistance to fluoroquinolones	85.79	3003818	fluoroquinolone antibiotic	antibiotic target alteration	fluoroquinolone resistant parC
Acinetobacter wuhouensis WCHA60	NZ_CP031716.1_2693	2816548	2819766	+	Loose	2000	1750.7	adeJ	84.42	3000781	macrolide antibiotic; fluoroquinolone antibiotic; lincosamide antibiotic; carbapenem; cephalosporin; tetracycline antibiotic; rifamycin antibiotic; diaminopyrimidine antibiotic; phenicol antibiotic; penem	antibiotic efflux	resistance-nodulation-cell division (RND) antibiotic efflux pump
Acinetobacter wuhouensis WCHA60	NZ_CP031716.1_207	226402	227592	+	Loose	700	655.2	Escherichia coli EF-Tu mutants conferring resistance to Pulvomycin	81.98	3003369	elfamycin antibiotic	antibiotic target alteration	elfamycin resistant EF-Tu
Acinetobacter wuhouensis WCHA60	NZ_CP031716.1_835	894397	895587	+	Loose	700	655.2	Escherichia coli EF-Tu mutants conferring resistance to Pulvomycin	81.98	3003369	elfamycin antibiotic	antibiotic target alteration	elfamycin resistant EF-Tu
Acinetobacter wuhouensis WCHA60	NZ_CP031716.1_2694	2819766	2821220	+	Loose	950	748	adeK	80.91	3000782	macrolide antibiotic; fluoroquinolone antibiotic; lincosamide antibiotic; carbapenem; cephalosporin; tetracycline antibiotic; rifamycin antibiotic; diaminopyrimidine antibiotic; phenicol antibiotic; penem	antibiotic efflux	resistance-nodulation-cell division (RND) antibiotic efflux pump
Acinetobacter wuhouensis WCHA60	NZ_CP031716.1_2692	2815261	2816535	+	Loose	800	597.4	adeI	77.41	3000780	macrolide antibiotic; fluoroquinolone antibiotic; lincosamide antibiotic; carbapenem; cephalosporin; tetracycline antibiotic; rifamycin antibiotic; diaminopyrimidine antibiotic; phenicol antibiotic; penem	antibiotic efflux	resistance-nodulation-cell division (RND) antibiotic efflux pump
Acinetobacter wuhouensis WCHA60	NZ_CP031716.1_3253	3386114	3387472	+	Loose	850	646.7	abeM	76.7	3000753	fluoroquinolone antibiotic; disinfecting agents and antiseptics	antibiotic efflux	multidrug and toxic compound extrusion (MATE) transporter
Acinetobacter wuhouensis WCHA60	NZ_CP031716.1_3432	3577571	3578392	-	Loose	550	428.3	OXA-300	75.82	3001755	carbapenem; cephalosporin; penam	antibiotic inactivation	OXA beta-lactamase
Acinetobacter wuhouensis WCHA60	NZ_CP031716.1_626	675295	676464	-	Loose	700	571.2	ugd	70.36	3003577	peptide antibiotic	antibiotic target alteration	pmr phosphoethanolamine transferase
Acinetobacter dispersus NCCP 16014	CP041970.1_3046	3281280	3282116	+	Strict	530	547	OXA-291	99.28	3001746	carbapenem; cephalosporin; penam	antibiotic inactivation	OXA beta-lactamase
Acinetobacter dispersus NCCP 16014	CP041970.1_101	135321	135761	+	Strict	275	295.4	AAC(6')-Ix	98.63	3002568	aminoglycoside antibiotic	antibiotic inactivation	AAC(6')
Acinetobacter dispersus NCCP 16014	CP041970.1_1863	1993084	1996263	+	Strict	750	1920.2	adeF	96.13	3000777	fluoroquinolone antibiotic; tetracycline antibiotic	antibiotic efflux	resistance-nodulation-cell division (RND) antibiotic efflux pump
Acinetobacter dispersus NCCP 16014	CP041970.1_606	712831	715941	-	Loose	2000	1822	adeB	93.41	3000775	glycylcycline; tetracycline antibiotic	antibiotic efflux	resistance-nodulation-cell division (RND) antibiotic efflux pump
Acinetobacter dispersus NCCP 16014	CP041970.1_2630	2834472	2836691	-	Loose	1400	1318.1	Acinetobacter baumannii parC conferring resistance to fluoroquinolones	91.2	3003818	fluoroquinolone antibiotic	antibiotic target alteration	fluoroquinolone resistant parC
Acinetobacter dispersus NCCP 16014	CP041970.1_1589	1688435	1688698	+	Loose	100	95.5	rsmA	89.09	3005069	fluoroquinolone antibiotic; diaminopyrimidine antibiotic; phenicol antibiotic	antibiotic efflux	resistance-nodulation-cell division (RND) antibiotic efflux pump
Acinetobacter dispersus NCCP 16014	CP041970.1_1861	1990628	1991659	-	Loose	650	617.1	adeL	89.02	3000620	fluoroquinolone antibiotic; tetracycline antibiotic	antibiotic efflux	resistance-nodulation-cell division (RND) antibiotic efflux pump
Acinetobacter dispersus NCCP 16014	CP041970.1_607	715941	717191	-	Loose	750	647.5	adeA	87.77	3000774	glycylcycline; tetracycline antibiotic	antibiotic efflux	resistance-nodulation-cell division (RND) antibiotic efflux pump
Acinetobacter dispersus NCCP 16014	CP041970.1_2708	2920019	2920807	-	Strict	200	456.1	ANT(3'')-IIc	87.16	3004091	aminoglycoside antibiotic	antibiotic inactivation	ANT(3'')
Acinetobacter dispersus NCCP 16014	CP041970.1_3714	3968945	3972118	-	Loose	2000	1768.8	adeJ	86.19	3000781	macrolide antibiotic; fluoroquinolone antibiotic; lincosamide antibiotic; carbapenem; cephalosporin; tetracycline antibiotic; rifamycin antibiotic; diaminopyrimidine antibiotic; phenicol antibiotic; penem	antibiotic efflux	resistance-nodulation-cell division (RND) antibiotic efflux pump
Acinetobacter dispersus NCCP 16014	CP041970.1_1862	1991855	1993078	+	Loose	800	656.4	adeG	86	3000778	fluoroquinolone antibiotic; tetracycline antibiotic	antibiotic efflux	resistance-nodulation-cell division (RND) antibiotic efflux pump
Acinetobacter dispersus NCCP 16014	CP041970.1_1864	1996274	1997746	+	Loose	900	783.1	adeH	85.29	3000779	fluoroquinolone antibiotic; tetracycline antibiotic	antibiotic efflux	resistance-nodulation-cell division (RND) antibiotic efflux pump
Acinetobacter dispersus NCCP 16014	CP041970.1_3713	3967476	3968939	-	Loose	950	799.3	adeK	85.24	3000782	macrolide antibiotic; fluoroquinolone antibiotic; lincosamide antibiotic; carbapenem; cephalosporin; tetracycline antibiotic; rifamycin antibiotic; diaminopyrimidine antibiotic; phenicol antibiotic; penem	antibiotic efflux	resistance-nodulation-cell division (RND) antibiotic efflux pump
Acinetobacter dispersus NCCP 16014	CP041970.1_2004	2149557	2150747	-	Loose	700	671.8	Escherichia coli EF-Tu mutants conferring resistance to Pulvomycin	83.76	3003369	elfamycin antibiotic	antibiotic target alteration	elfamycin resistant EF-Tu
Acinetobacter dispersus NCCP 16014	CP041970.1_2566	2768545	2769735	-	Loose	700	671.8	Escherichia coli EF-Tu mutants conferring resistance to Pulvomycin	83.76	3003369	elfamycin antibiotic	antibiotic target alteration	elfamycin resistant EF-Tu
Acinetobacter dispersus NCCP 16014	CP041970.1_608	717230	717958	+	Loose	480	398.7	adeR	82.16	3000553	glycylcycline; tetracycline antibiotic	antibiotic efflux	resistance-nodulation-cell division (RND) antibiotic efflux pump
Acinetobacter dispersus NCCP 16014	CP041970.1_2449	2634681	2636042	+	Loose	850	686.8	abeM	80.98	3000753	fluoroquinolone antibiotic; disinfecting agents and antiseptics	antibiotic efflux	multidrug and toxic compound extrusion (MATE) transporter
Acinetobacter dispersus NCCP 16014	CP041970.1_605	711348	712751	-	Loose	850	712.2	adeC	78.02	3003811	glycylcycline; tetracycline antibiotic	antibiotic efflux	resistance-nodulation-cell division (RND) antibiotic efflux pump
Acinetobacter dispersus NCCP 16014	CP041970.1_3715	3972131	3973384	-	Loose	800	605.1	adeI	77.94	3000780	macrolide antibiotic; fluoroquinolone antibiotic; lincosamide antibiotic; carbapenem; cephalosporin; tetracycline antibiotic; rifamycin antibiotic; diaminopyrimidine antibiotic; phenicol antibiotic; penem	antibiotic efflux	resistance-nodulation-cell division (RND) antibiotic efflux pump
Acinetobacter dispersus NCCP 16014	CP041970.1_1874	2010581	2013664	+	Loose	1900	1491.5	MexI	76.58	3000808	fluoroquinolone antibiotic; tetracycline antibiotic; disinfecting agents and antiseptics	antibiotic efflux	resistance-nodulation-cell division (RND) antibiotic efflux pump
Acinetobacter dispersus NCCP 16014	CP041970.1_610	718359	719429	+	Loose	700	528.1	adeS	75.92	3000549	glycylcycline; tetracycline antibiotic	antibiotic efflux	resistance-nodulation-cell division (RND) antibiotic efflux pump
Acinetobacter dispersus NCCP 16014	CP041970.1_3502	3745594	3746763	-	Loose	700	580.5	ugd	71.65	3003577	peptide antibiotic	antibiotic target alteration	pmr phosphoethanolamine transferase
Acinetobacter lwoffii NCTC 5866	APQS01000019.1_92	107441	108271	+	Perfect	550	530.8	OXA-282	100	3001737	carbapenem; cephalosporin; penam	antibiotic inactivation	OXA beta-lactamase
Acinetobacter lwoffii NCTC 5866	APQS01000023.1_328	305096	305350	+	Loose	100	95.5	rsmA	89.09	3005069	fluoroquinolone antibiotic; diaminopyrimidine antibiotic; phenicol antibiotic	antibiotic efflux	resistance-nodulation-cell division (RND) antibiotic efflux pump
Acinetobacter lwoffii NCTC 5866	APQS01000018.1_61	60661	62880	-	Loose	1400	1242.3	Acinetobacter baumannii parC conferring resistance to fluoroquinolones	84.98	3003818	fluoroquinolone antibiotic	antibiotic target alteration	fluoroquinolone resistant parC
Acinetobacter lwoffii NCTC 5866	APQS01000023.1_594	576415	579591	+	Loose	2000	1738	adeJ	84.14	3000781	macrolide antibiotic; fluoroquinolone antibiotic; lincosamide antibiotic; carbapenem; cephalosporin; tetracycline antibiotic; rifamycin antibiotic; diaminopyrimidine antibiotic; phenicol antibiotic; penem	antibiotic efflux	resistance-nodulation-cell division (RND) antibiotic efflux pump
Acinetobacter lwoffii NCTC 5866	APQS01000019.1_349	384350	385540	+	Loose	700	658.3	Escherichia coli EF-Tu mutants conferring resistance to Pulvomycin	82.74	3003369	elfamycin antibiotic	antibiotic target alteration	elfamycin resistant EF-Tu
Acinetobacter lwoffii NCTC 5866	APQS01000021.1_99	105882	107072	+	Loose	700	658.3	Escherichia coli EF-Tu mutants conferring resistance to Pulvomycin	82.74	3003369	elfamycin antibiotic	antibiotic target alteration	elfamycin resistant EF-Tu
Acinetobacter lwoffii NCTC 5866	APQS01000023.1_595	579591	581063	+	Loose	950	721.5	adeK	77.94	3000782	macrolide antibiotic; fluoroquinolone antibiotic; lincosamide antibiotic; carbapenem; cephalosporin; tetracycline antibiotic; rifamycin antibiotic; diaminopyrimidine antibiotic; phenicol antibiotic; penem	antibiotic efflux	resistance-nodulation-cell division (RND) antibiotic efflux pump
Acinetobacter lwoffii NCTC 5866	APQS01000017.1_83	72647	74023	+	Loose	850	645.6	abeM	74.39	3000753	fluoroquinolone antibiotic; disinfecting agents and antiseptics	antibiotic efflux	multidrug and toxic compound extrusion (MATE) transporter
Acinetobacter lwoffii NCTC 5866	APQS01000023.1_593	575136	576401	+	Loose	800	570.5	adeI	72.92	3000780	macrolide antibiotic; fluoroquinolone antibiotic; lincosamide antibiotic; carbapenem; cephalosporin; tetracycline antibiotic; rifamycin antibiotic; diaminopyrimidine antibiotic; phenicol antibiotic; penem	antibiotic efflux	resistance-nodulation-cell division (RND) antibiotic efflux pump
Acinetobacter modestus CCM 8639	BMDV01000023.1_1	4	489	-	Strict	300	343.2	lnuA	99.38	3002835	lincosamide antibiotic	antibiotic inactivation	lincosamide nucleotidyltransferase (LNU)
Acinetobacter modestus CCM 8639	BMDV01000023.1_1	4	489	-	Strict	300	343.2	lnuA	99.38	3002835	lincosamide antibiotic	antibiotic inactivation	lincosamide nucleotidyltransferase (LNU)
Acinetobacter modestus CCM 8639	BMDV01000009.1_63	64722	66941	-	Loose	1400	1319.3	Acinetobacter baumannii parC conferring resistance to fluoroquinolones	91.07	3003818	fluoroquinolone antibiotic	antibiotic target alteration	fluoroquinolone resistant parC
Acinetobacter modestus CCM 8639	BMDV01000002.1_320	345072	345335	-	Loose	100	95.5	rsmA	89.09	3005069	fluoroquinolone antibiotic; diaminopyrimidine antibiotic; phenicol antibiotic	antibiotic efflux	resistance-nodulation-cell division (RND) antibiotic efflux pump
Acinetobacter modestus CCM 8639	BMDV01000004.1_55	54510	57683	+	Loose	2000	1774.6	adeJ	86.75	3000781	macrolide antibiotic; fluoroquinolone antibiotic; lincosamide antibiotic; carbapenem; cephalosporin; tetracycline antibiotic; rifamycin antibiotic; diaminopyrimidine antibiotic; phenicol antibiotic; penem	antibiotic efflux	resistance-nodulation-cell division (RND) antibiotic efflux pump
Acinetobacter modestus CCM 8639	BMDV01000001.1_314	326906	328051	+	Loose	750	642.5	adeA	86.47	3000774	glycylcycline; tetracycline antibiotic	antibiotic efflux	resistance-nodulation-cell division (RND) antibiotic efflux pump
Acinetobacter modestus CCM 8639	BMDV01000004.1_56	57689	59149	+	Loose	950	795.8	adeK	85.68	3000782	macrolide antibiotic; fluoroquinolone antibiotic; lincosamide antibiotic; carbapenem; cephalosporin; tetracycline antibiotic; rifamycin antibiotic; diaminopyrimidine antibiotic; phenicol antibiotic; penem	antibiotic efflux	resistance-nodulation-cell division (RND) antibiotic efflux pump
Acinetobacter modestus CCM 8639	BMDV01000027.1_1	3	584	-	Loose	700	320.1	Escherichia coli EF-Tu mutants conferring resistance to Pulvomycin	84.02	3003369	elfamycin antibiotic	antibiotic target alteration	elfamycin resistant EF-Tu
Acinetobacter modestus CCM 8639	BMDV01000001.1_313	326031	326762	-	Loose	480	401.4	adeR	82.92	3000553	glycylcycline; tetracycline antibiotic	antibiotic efflux	resistance-nodulation-cell division (RND) antibiotic efflux pump
Acinetobacter modestus CCM 8639	BMDV01000005.1_117	128816	130177	-	Loose	850	699.1	abeM	82.55	3000753	fluoroquinolone antibiotic; disinfecting agents and antiseptics	antibiotic efflux	multidrug and toxic compound extrusion (MATE) transporter
Acinetobacter modestus CCM 8639	BMDV01000004.1_54	53241	54497	+	Loose	800	597.8	adeI	77.03	3000780	macrolide antibiotic; fluoroquinolone antibiotic; lincosamide antibiotic; carbapenem; cephalosporin; tetracycline antibiotic; rifamycin antibiotic; diaminopyrimidine antibiotic; phenicol antibiotic; penem	antibiotic efflux	resistance-nodulation-cell division (RND) antibiotic efflux pump
Acinetobacter modestus CCM 8639	BMDV01000001.1_316	331241	332641	+	Loose	850	707.6	adeC	76.72	3003811	glycylcycline; tetracycline antibiotic	antibiotic efflux	resistance-nodulation-cell division (RND) antibiotic efflux pump
Acinetobacter modestus CCM 8639	BMDV01000001.1_312	324908	325987	-	Loose	700	516.9	adeS	73.65	3000549	glycylcycline; tetracycline antibiotic	antibiotic efflux	resistance-nodulation-cell division (RND) antibiotic efflux pump
Acinetobacter modestus CCM 8639	BMDV01000004.1_240	258074	259243	+	Loose	700	580.9	ugd	71.65	3003577	peptide antibiotic	antibiotic target alteration	pmr phosphoethanolamine transferase
Acinetobacter parvus DSM 16617	AIEB01000008.1_5	3931	4770	+	Perfect	540	558.1	OXA-279	100	3001734	carbapenem; cephalosporin; penam	antibiotic inactivation	OXA beta-lactamase
Acinetobacter parvus DSM 16617	AIEB01000017.1_38	35393	36172	-	Perfect	200	515	ANT(3'')-IIc	100	3004091	aminoglycoside antibiotic	antibiotic inactivation	ANT(3'')
Acinetobacter parvus DSM 16617	AIEB01000012.1_69	56216	56380	+	Loose	100	94.7	rsmA	92.31	3005069	fluoroquinolone antibiotic; diaminopyrimidine antibiotic; phenicol antibiotic	antibiotic efflux	resistance-nodulation-cell division (RND) antibiotic efflux pump
Acinetobacter parvus DSM 16617	AIEB01000061.1_10	10150	12369	+	Loose	1400	1320.1	Acinetobacter baumannii parC conferring resistance to fluoroquinolones	91.61	3003818	fluoroquinolone antibiotic	antibiotic target alteration	fluoroquinolone resistant parC
Acinetobacter parvus DSM 16617	AIEB01000150.1_3	964	1095	+	Loose	100	80.5	rsmA	90.91	3005069	fluoroquinolone antibiotic; diaminopyrimidine antibiotic; phenicol antibiotic	antibiotic efflux	resistance-nodulation-cell division (RND) antibiotic efflux pump
Acinetobacter parvus DSM 16617	AIEB01000123.1_1	99	362	+	Loose	100	95.5	rsmA	89.09	3005069	fluoroquinolone antibiotic; diaminopyrimidine antibiotic; phenicol antibiotic	antibiotic efflux	resistance-nodulation-cell division (RND) antibiotic efflux pump
Acinetobacter parvus DSM 16617	AIEB01000170.1_2	249	464	-	Loose	100	95.9	rsmA	89.09	3005069	fluoroquinolone antibiotic; diaminopyrimidine antibiotic; phenicol antibiotic	antibiotic efflux	resistance-nodulation-cell division (RND) antibiotic efflux pump
Acinetobacter parvus DSM 16617	AIEB01000003.1_68	67536	70709	+	Loose	2000	1770.4	adeJ	86.38	3000781	macrolide antibiotic; fluoroquinolone antibiotic; lincosamide antibiotic; carbapenem; cephalosporin; tetracycline antibiotic; rifamycin antibiotic; diaminopyrimidine antibiotic; phenicol antibiotic; penem	antibiotic efflux	resistance-nodulation-cell division (RND) antibiotic efflux pump
Acinetobacter parvus DSM 16617	AIEB01000013.1_52	52191	53288	-	Loose	700	611.7	Escherichia coli EF-Tu mutants conferring resistance to Pulvomycin	84.4	3003369	elfamycin antibiotic	antibiotic target alteration	elfamycin resistant EF-Tu
Acinetobacter parvus DSM 16617	AIEB01000130.1_2	517	1434	-	Loose	700	508.4	Escherichia coli EF-Tu mutants conferring resistance to Pulvomycin	84.16	3003369	elfamycin antibiotic	antibiotic target alteration	elfamycin resistant EF-Tu
Acinetobacter parvus DSM 16617	AIEB01000003.1_69	70715	72175	+	Loose	950	780	adeK	82.78	3000782	macrolide antibiotic; fluoroquinolone antibiotic; lincosamide antibiotic; carbapenem; cephalosporin; tetracycline antibiotic; rifamycin antibiotic; diaminopyrimidine antibiotic; phenicol antibiotic; penem	antibiotic efflux	resistance-nodulation-cell division (RND) antibiotic efflux pump
Acinetobacter parvus DSM 16617	AIEB01000053.1_12	13683	15044	+	Loose	850	680.6	abeM	79.19	3000753	fluoroquinolone antibiotic; disinfecting agents and antiseptics	antibiotic efflux	multidrug and toxic compound extrusion (MATE) transporter
Acinetobacter parvus DSM 16617	AIEB01000003.1_67	66261	67523	+	Loose	800	586.3	adeI	75.48	3000780	macrolide antibiotic; fluoroquinolone antibiotic; lincosamide antibiotic; carbapenem; cephalosporin; tetracycline antibiotic; rifamycin antibiotic; diaminopyrimidine antibiotic; phenicol antibiotic; penem	antibiotic efflux	resistance-nodulation-cell division (RND) antibiotic efflux pump
Acinetobacter vivianii CCM 8642	BMDR01000003.1_322	344910	345746	-	Perfect	550	557.4	OXA-295	100	3001750	carbapenem; cephalosporin; penam	antibiotic inactivation	OXA beta-lactamase
Acinetobacter vivianii CCM 8642	BMDR01000008.1_99	104660	105451	+	Strict	200	513.8	ANT(3'')-IIb	96.2	3004090	aminoglycoside antibiotic	antibiotic inactivation	ANT(3'')
Acinetobacter vivianii CCM 8642	BMDR01000004.1_154	167774	170953	-	Strict	750	1918.3	adeF	96.03	3000777	fluoroquinolone antibiotic; tetracycline antibiotic	antibiotic efflux	resistance-nodulation-cell division (RND) antibiotic efflux pump
Acinetobacter vivianii CCM 8642	BMDR01000010.1_52	55789	58899	-	Loose	2000	1829.7	adeB	93.9	3000775	glycylcycline; tetracycline antibiotic	antibiotic efflux	resistance-nodulation-cell division (RND) antibiotic efflux pump
Acinetobacter vivianii CCM 8642	BMDR01000002.1_471	505754	506194	+	Loose	275	268.5	AAC(6')-Ir	91.1	3002561	aminoglycoside antibiotic	antibiotic inactivation	AAC(6')
Acinetobacter vivianii CCM 8642	BMDR01000012.1_61	62652	64871	-	Loose	1400	1310.4	Acinetobacter baumannii parC conferring resistance to fluoroquinolones	90.93	3003818	fluoroquinolone antibiotic	antibiotic target alteration	fluoroquinolone resistant parC
Acinetobacter vivianii CCM 8642	BMDR01000004.1_156	172378	173409	+	Loose	650	620.2	adeL	89.61	3000620	fluoroquinolone antibiotic; tetracycline antibiotic	antibiotic efflux	resistance-nodulation-cell division (RND) antibiotic efflux pump
Acinetobacter vivianii CCM 8642	BMDR01000005.1_235	258631	258894	-	Loose	100	95.1	rsmA	89.09	3005069	fluoroquinolone antibiotic; diaminopyrimidine antibiotic; phenicol antibiotic	antibiotic efflux	resistance-nodulation-cell division (RND) antibiotic efflux pump
Acinetobacter vivianii CCM 8642	BMDR01000010.1_53	58899	60044	-	Loose	750	642.1	adeA	87.77	3000774	glycylcycline; tetracycline antibiotic	antibiotic efflux	resistance-nodulation-cell division (RND) antibiotic efflux pump
Acinetobacter vivianii CCM 8642	BMDR01000004.1_155	170959	172182	-	Loose	800	663.7	adeG	86.24	3000778	fluoroquinolone antibiotic; tetracycline antibiotic	antibiotic efflux	resistance-nodulation-cell division (RND) antibiotic efflux pump
Acinetobacter vivianii CCM 8642	BMDR01000004.1_153	166312	167763	-	Loose	900	775.4	adeH	84.87	3000779	fluoroquinolone antibiotic; tetracycline antibiotic	antibiotic efflux	resistance-nodulation-cell division (RND) antibiotic efflux pump
Acinetobacter vivianii CCM 8642	BMDR01000002.1_322	320891	322351	-	Loose	950	785.4	adeK	83.99	3000782	macrolide antibiotic; fluoroquinolone antibiotic; lincosamide antibiotic; carbapenem; cephalosporin; tetracycline antibiotic; rifamycin antibiotic; diaminopyrimidine antibiotic; phenicol antibiotic; penem	antibiotic efflux	resistance-nodulation-cell division (RND) antibiotic efflux pump
Acinetobacter vivianii CCM 8642	BMDR01000010.1_54	60190	60921	+	Loose	480	393.3	adeR	81.67	3000553	glycylcycline; tetracycline antibiotic	antibiotic efflux	resistance-nodulation-cell division (RND) antibiotic efflux pump
Acinetobacter vivianii CCM 8642	BMDR01000006.1_83	81572	82930	+	Loose	850	685.6	abeM	80.31	3000753	fluoroquinolone antibiotic; disinfecting agents and antiseptics	antibiotic efflux	multidrug and toxic compound extrusion (MATE) transporter
Acinetobacter vivianii CCM 8642	BMDR01000002.1_324	325543	326796	-	Loose	800	611.7	adeI	78.18	3000780	macrolide antibiotic; fluoroquinolone antibiotic; lincosamide antibiotic; carbapenem; cephalosporin; tetracycline antibiotic; rifamycin antibiotic; diaminopyrimidine antibiotic; phenicol antibiotic; penem	antibiotic efflux	resistance-nodulation-cell division (RND) antibiotic efflux pump
Acinetobacter vivianii CCM 8642	BMDR01000010.1_51	54309	55709	-	Loose	850	718.8	adeC	77.59	3003811	glycylcycline; tetracycline antibiotic	antibiotic efflux	resistance-nodulation-cell division (RND) antibiotic efflux pump
Acinetobacter vivianii CCM 8642	BMDR01000010.1_55	60964	62043	+	Loose	700	538.5	adeS	76.77	3000549	glycylcycline; tetracycline antibiotic	antibiotic efflux	resistance-nodulation-cell division (RND) antibiotic efflux pump
Acinetobacter vivianii CCM 8642	BMDR01000002.1_79	76127	77296	-	Loose	700	585.1	ugd	71.65	3003577	peptide antibiotic	antibiotic target alteration	pmr phosphoethanolamine transferase
Acinetobacter nosocomialis NIPH 2119	APOP01000002.1_157	166885	168036	-	Perfect	700	775	ADC-131	100	3006306	cephalosporin	antibiotic inactivation	ADC beta-lactamases pending classification for carbapenemase activity
Acinetobacter nosocomialis NIPH 2119	APOP01000003.1_60	59756	60085	-	Perfect	175	203	abeS	100	3000768	macrolide antibiotic; aminocoumarin antibiotic	antibiotic efflux	small multidrug resistance (SMR) antibiotic efflux pump
Acinetobacter nosocomialis NIPH 2119	APOP01000008.1_90	92458	93747	+	Strict	700	837	Acinetobacter baumannii AbaF	99.77	3004573	fosfomycin	antibiotic efflux	major facilitator superfamily (MFS) antibiotic efflux pump
Acinetobacter nosocomialis NIPH 2119	APOP01000003.1_53	50811	53990	-	Strict	750	1979.5	adeF	99.72	3000777	fluoroquinolone antibiotic; tetracycline antibiotic	antibiotic efflux	resistance-nodulation-cell division (RND) antibiotic efflux pump
Acinetobacter nosocomialis NIPH 2119	APOP01000003.1_55	55415	56446	+	Strict	650	680.6	adeL	99.7	3000620	fluoroquinolone antibiotic; tetracycline antibiotic	antibiotic efflux	resistance-nodulation-cell division (RND) antibiotic efflux pump
Acinetobacter nosocomialis NIPH 2119	APOP01000005.1_10	9155	10471	+	Strict	600	847.8	Acinetobacter baumannii AbaQ	99.54	3004574	fluoroquinolone antibiotic	antibiotic efflux	major facilitator superfamily (MFS) antibiotic efflux pump
Acinetobacter nosocomialis NIPH 2119	APOP01000014.1_451	476542	478761	-	Strict	1400	1410.6	Acinetobacter baumannii parC conferring resistance to fluoroquinolones	98.92	3003818	fluoroquinolone antibiotic	antibiotic target alteration	fluoroquinolone resistant parC
Acinetobacter nosocomialis NIPH 2119	APOP01000019.1_85	88309	91485	-	Strict	2000	1982.2	adeJ	98.68	3000781	macrolide antibiotic; fluoroquinolone antibiotic; lincosamide antibiotic; carbapenem; cephalosporin; tetracycline antibiotic; rifamycin antibiotic; diaminopyrimidine antibiotic; phenicol antibiotic; penem	antibiotic efflux	resistance-nodulation-cell division (RND) antibiotic efflux pump
Acinetobacter nosocomialis NIPH 2119	APOP01000003.1_52	49350	50798	-	Strict	900	896.3	adeH	98.55	3000779	fluoroquinolone antibiotic; tetracycline antibiotic	antibiotic efflux	resistance-nodulation-cell division (RND) antibiotic efflux pump
Acinetobacter nosocomialis NIPH 2119	APOP01000006.1_58	61306	64416	+	Strict	2000	1896.3	adeB	98.45	3000775	glycylcycline; tetracycline antibiotic	antibiotic efflux	resistance-nodulation-cell division (RND) antibiotic efflux pump
Acinetobacter nosocomialis NIPH 2119	APOP01000006.1_56	59230	59973	-	Strict	480	482.6	adeR	98.37	3000553	glycylcycline; tetracycline antibiotic	antibiotic efflux	resistance-nodulation-cell division (RND) antibiotic efflux pump
Acinetobacter nosocomialis NIPH 2119	APOP01000019.1_86	91498	92748	-	Strict	800	748.8	adeI	98.08	3000780	macrolide antibiotic; fluoroquinolone antibiotic; lincosamide antibiotic; carbapenem; cephalosporin; tetracycline antibiotic; rifamycin antibiotic; diaminopyrimidine antibiotic; phenicol antibiotic; penem	antibiotic efflux	resistance-nodulation-cell division (RND) antibiotic efflux pump
Acinetobacter nosocomialis NIPH 2119	APOP01000003.1_54	53997	55217	-	Strict	800	748	adeG	97.78	3000778	fluoroquinolone antibiotic; tetracycline antibiotic	antibiotic efflux	resistance-nodulation-cell division (RND) antibiotic efflux pump
Acinetobacter nosocomialis NIPH 2119	APOP01000019.1_84	86855	88309	-	Strict	950	902.9	adeK	97.31	3000782	macrolide antibiotic; fluoroquinolone antibiotic; lincosamide antibiotic; carbapenem; cephalosporin; tetracycline antibiotic; rifamycin antibiotic; diaminopyrimidine antibiotic; phenicol antibiotic; penem	antibiotic efflux	resistance-nodulation-cell division (RND) antibiotic efflux pump
Acinetobacter nosocomialis NIPH 2119	APOP01000014.1_273	280400	281746	+	Strict	850	827	abeM	97.1	3000753	fluoroquinolone antibiotic; disinfecting agents and antiseptics	antibiotic efflux	multidrug and toxic compound extrusion (MATE) transporter
Acinetobacter nosocomialis NIPH 2119	APOP01000014.1_233	236534	237634	+	Strict	700	708.8	LpsB	96.17	3005051	peptide antibiotic	reduced permeability to antibiotic	Intrinsic peptide antibiotic resistant Lps
Acinetobacter nosocomialis NIPH 2119	APOP01000003.1_348	373377	374855	+	Strict	600	868.6	Acinetobacter baumannii AmvA	95.73	3004577	macrolide antibiotic; disinfecting agents and antiseptics	antibiotic efflux	major facilitator superfamily (MFS) antibiotic efflux pump
Acinetobacter nosocomialis NIPH 2119	APOP01000006.1_57	60119	61309	+	Loose	750	714.1	adeA	94.43	3000774	glycylcycline; tetracycline antibiotic	antibiotic efflux	resistance-nodulation-cell division (RND) antibiotic efflux pump
Acinetobacter nosocomialis NIPH 2119	APOP01000006.1_59	64497	65894	+	Loose	850	841.6	adeC	92.89	3003811	glycylcycline; tetracycline antibiotic	antibiotic efflux	resistance-nodulation-cell division (RND) antibiotic efflux pump
Acinetobacter nosocomialis NIPH 2119	APOP01000003.1_499	518737	519390	-	Loose	420	410.6	adeN	90.78	3000559	macrolide antibiotic; fluoroquinolone antibiotic; lincosamide antibiotic; carbapenem; cephalosporin; tetracycline antibiotic; rifamycin antibiotic; diaminopyrimidine antibiotic; phenicol antibiotic; penem	antibiotic efflux	resistance-nodulation-cell division (RND) antibiotic efflux pump
Acinetobacter nosocomialis NIPH 2119	APOP01000008.1_322	329377	329631	+	Loose	100	95.5	rsmA	89.09	3005069	fluoroquinolone antibiotic; diaminopyrimidine antibiotic; phenicol antibiotic	antibiotic efflux	resistance-nodulation-cell division (RND) antibiotic efflux pump
Acinetobacter nosocomialis NIPH 2119	APOP01000006.1_55	58131	59198	-	Loose	700	620.2	adeS	89.04	3000549	glycylcycline; tetracycline antibiotic	antibiotic efflux	resistance-nodulation-cell division (RND) antibiotic efflux pump
Acinetobacter nosocomialis NIPH 2119	APOP01000012.1_175	191630	192820	-	Loose	700	672.5	Escherichia coli EF-Tu mutants conferring resistance to Pulvomycin	84.26	3003369	elfamycin antibiotic	antibiotic target alteration	elfamycin resistant EF-Tu
Acinetobacter nosocomialis NIPH 2119	APOP01000014.1_385	407676	408866	-	Loose	700	672.5	Escherichia coli EF-Tu mutants conferring resistance to Pulvomycin	84.26	3003369	elfamycin antibiotic	antibiotic target alteration	elfamycin resistant EF-Tu
Acinetobacter pittii ATCC 19004	APQP01000003.1_294	306252	307073	+	Perfect	550	555.1	OXA-272	100	3001728	carbapenem; cephalosporin; penam	antibiotic inactivation	OXA beta-lactamase
Acinetobacter pittii ATCC 19004	APQP01000022.1_230	255052	256203	-	Perfect	700	776.2	ADC-18	100	3003862	cephalosporin	antibiotic inactivation	ADC beta-lactamase without carbapenemase activity
Acinetobacter pittii ATCC 19004	APQP01000023.1_79	64141	65445	+	Strict	600	850.1	Acinetobacter baumannii AbaQ	99.77	3004574	fluoroquinolone antibiotic	antibiotic efflux	major facilitator superfamily (MFS) antibiotic efflux pump
Acinetobacter pittii ATCC 19004	APQP01000022.1_288	324595	327774	-	Strict	750	1963.7	adeF	98.49	3000777	fluoroquinolone antibiotic; tetracycline antibiotic	antibiotic efflux	resistance-nodulation-cell division (RND) antibiotic efflux pump
Acinetobacter pittii ATCC 19004	APQP01000018.1_70	79802	81049	-	Strict	800	748	adeI	98.07	3000780	macrolide antibiotic; fluoroquinolone antibiotic; lincosamide antibiotic; carbapenem; cephalosporin; tetracycline antibiotic; rifamycin antibiotic; diaminopyrimidine antibiotic; phenicol antibiotic; penem	antibiotic efflux	resistance-nodulation-cell division (RND) antibiotic efflux pump
Acinetobacter pittii ATCC 19004	APQP01000018.1_68	75162	76613	-	Strict	950	897.9	adeK	97.73	3000782	macrolide antibiotic; fluoroquinolone antibiotic; lincosamide antibiotic; carbapenem; cephalosporin; tetracycline antibiotic; rifamycin antibiotic; diaminopyrimidine antibiotic; phenicol antibiotic; penem	antibiotic efflux	resistance-nodulation-cell division (RND) antibiotic efflux pump
Acinetobacter pittii ATCC 19004	APQP01000018.1_69	76613	79789	-	Strict	2000	1976.1	adeJ	97.64	3000781	macrolide antibiotic; fluoroquinolone antibiotic; lincosamide antibiotic; carbapenem; cephalosporin; tetracycline antibiotic; rifamycin antibiotic; diaminopyrimidine antibiotic; phenicol antibiotic; penem	antibiotic efflux	resistance-nodulation-cell division (RND) antibiotic efflux pump
Acinetobacter pittii ATCC 19004	APQP01000014.1_167	180373	181719	+	Strict	850	828.6	abeM	97.54	3000753	fluoroquinolone antibiotic; disinfecting agents and antiseptics	antibiotic efflux	multidrug and toxic compound extrusion (MATE) transporter
Acinetobacter pittii ATCC 19004	APQP01000022.1_290	329202	330233	+	Strict	650	663.3	adeL	97.32	3000620	fluoroquinolone antibiotic; tetracycline antibiotic	antibiotic efflux	resistance-nodulation-cell division (RND) antibiotic efflux pump
Acinetobacter pittii ATCC 19004	APQP01000014.1_346	375990	378209	-	Strict	1400	1382.9	Acinetobacter baumannii parC conferring resistance to fluoroquinolones	96.48	3003818	fluoroquinolone antibiotic	antibiotic target alteration	fluoroquinolone resistant parC
Acinetobacter pittii ATCC 19004	APQP01000022.1_547	597082	598560	+	Strict	600	878.2	Acinetobacter baumannii AmvA	95.93	3004577	macrolide antibiotic; disinfecting agents and antiseptics	antibiotic efflux	major facilitator superfamily (MFS) antibiotic efflux pump
Acinetobacter pittii ATCC 19004	APQP01000022.1_289	327781	329001	-	Strict	800	734.2	adeG	95.57	3000778	fluoroquinolone antibiotic; tetracycline antibiotic	antibiotic efflux	resistance-nodulation-cell division (RND) antibiotic efflux pump
Acinetobacter pittii ATCC 19004	APQP01000022.1_295	333547	333876	-	Strict	175	199.9	abeS	95.41	3000768	macrolide antibiotic; aminocoumarin antibiotic	antibiotic efflux	small multidrug resistance (SMR) antibiotic efflux pump
Acinetobacter pittii ATCC 19004	APQP01000014.1_129	136537	137637	+	Strict	700	700.3	LpsB	95.36	3005051	peptide antibiotic	reduced permeability to antibiotic	Intrinsic peptide antibiotic resistant Lps
Acinetobacter pittii ATCC 19004	APQP01000022.1_287	323107	324582	-	Loose	900	840.9	adeH	92.89	3000779	fluoroquinolone antibiotic; tetracycline antibiotic	antibiotic efflux	resistance-nodulation-cell division (RND) antibiotic efflux pump
Acinetobacter pittii ATCC 19004	APQP01000005.1_279	307380	307634	+	Loose	100	95.5	rsmA	89.09	3005069	fluoroquinolone antibiotic; diaminopyrimidine antibiotic; phenicol antibiotic	antibiotic efflux	resistance-nodulation-cell division (RND) antibiotic efflux pump
Acinetobacter pittii ATCC 19004	APQP01000003.1_53	61486	64593	+	Loose	2000	1687.2	adeB	85.22	3000775	glycylcycline; tetracycline antibiotic	antibiotic efflux	resistance-nodulation-cell division (RND) antibiotic efflux pump
Acinetobacter pittii ATCC 19004	APQP01000014.1_279	306561	307751	-	Loose	700	677.2	Escherichia coli EF-Tu mutants conferring resistance to Pulvomycin	84.52	3003369	elfamycin antibiotic	antibiotic target alteration	elfamycin resistant EF-Tu
Acinetobacter pittii ATCC 19004	APQP01000033.1_30	33213	34403	+	Loose	700	677.2	Escherichia coli EF-Tu mutants conferring resistance to Pulvomycin	84.52	3003369	elfamycin antibiotic	antibiotic target alteration	elfamycin resistant EF-Tu
Acinetobacter pittii ATCC 19004	APQP01000003.1_52	60287	61489	+	Loose	750	605.9	adeA	79.9	3000774	glycylcycline; tetracycline antibiotic	antibiotic efflux	resistance-nodulation-cell division (RND) antibiotic efflux pump
Acinetobacter pittii ATCC 19004	APQP01000022.1_618	674610	675335	-	Loose	420	359.8	adeN	78.34	3000559	macrolide antibiotic; fluoroquinolone antibiotic; lincosamide antibiotic; carbapenem; cephalosporin; tetracycline antibiotic; rifamycin antibiotic; diaminopyrimidine antibiotic; phenicol antibiotic; penem	antibiotic efflux	resistance-nodulation-cell division (RND) antibiotic efflux pump
Acinetobacter pittii ATCC 19004	APQP01000003.1_51	59448	60179	-	Loose	480	380.9	adeR	77.08	3000553	glycylcycline; tetracycline antibiotic	antibiotic efflux	resistance-nodulation-cell division (RND) antibiotic efflux pump
Acinetobacter colistiniresistens NIPH 2036	ATGK01000003.1_69	70370	71203	+	Perfect	500	552	OXA-670	100	3005881	carbapenem; cephalosporin; penam	antibiotic inactivation	OXA beta-lactamase
Acinetobacter colistiniresistens NIPH 2036	ATGK01000006.1_63	69106	69546	+	Perfect	275	297.4	AAC(6')-Ij	100	3002557	aminoglycoside antibiotic	antibiotic inactivation	AAC(6')
Acinetobacter colistiniresistens NIPH 2036	ATGK01000012.1_66	67553	70732	+	Strict	750	1923.7	adeF	96.41	3000777	fluoroquinolone antibiotic; tetracycline antibiotic	antibiotic efflux	resistance-nodulation-cell division (RND) antibiotic efflux pump
Acinetobacter colistiniresistens NIPH 2036	ATGK01000011.1_207	218505	221615	-	Loose	2000	1825.4	adeB	93.7	3000775	glycylcycline; tetracycline antibiotic	antibiotic efflux	resistance-nodulation-cell division (RND) antibiotic efflux pump
Acinetobacter colistiniresistens NIPH 2036	ATGK01000017.1_294	315308	317527	-	Loose	1400	1316.6	Acinetobacter baumannii parC conferring resistance to fluoroquinolones	91.2	3003818	fluoroquinolone antibiotic	antibiotic target alteration	fluoroquinolone resistant parC
Acinetobacter colistiniresistens NIPH 2036	ATGK01000011.1_74	74572	74835	-	Loose	100	95.1	rsmA	89.09	3005069	fluoroquinolone antibiotic; diaminopyrimidine antibiotic; phenicol antibiotic	antibiotic efflux	resistance-nodulation-cell division (RND) antibiotic efflux pump
Acinetobacter colistiniresistens NIPH 2036	ATGK01000012.1_64	65094	66125	-	Loose	650	618.6	adeL	89.02	3000620	fluoroquinolone antibiotic; tetracycline antibiotic	antibiotic efflux	resistance-nodulation-cell division (RND) antibiotic efflux pump
Acinetobacter colistiniresistens NIPH 2036	ATGK01000011.1_208	221615	222865	-	Loose	750	646.7	adeA	87.5	3000774	glycylcycline; tetracycline antibiotic	antibiotic efflux	resistance-nodulation-cell division (RND) antibiotic efflux pump
Acinetobacter colistiniresistens NIPH 2036	ATGK01000021.1_52	54732	57905	+	Loose	2000	1767.3	adeJ	86.28	3000781	macrolide antibiotic; fluoroquinolone antibiotic; lincosamide antibiotic; carbapenem; cephalosporin; tetracycline antibiotic; rifamycin antibiotic; diaminopyrimidine antibiotic; phenicol antibiotic; penem	antibiotic efflux	resistance-nodulation-cell division (RND) antibiotic efflux pump
Acinetobacter colistiniresistens NIPH 2036	ATGK01000012.1_65	66324	67547	+	Loose	800	664.8	adeG	86.24	3000778	fluoroquinolone antibiotic; tetracycline antibiotic	antibiotic efflux	resistance-nodulation-cell division (RND) antibiotic efflux pump
Acinetobacter colistiniresistens NIPH 2036	ATGK01000021.1_53	57911	59374	+	Loose	950	795	adeK	85.24	3000782	macrolide antibiotic; fluoroquinolone antibiotic; lincosamide antibiotic; carbapenem; cephalosporin; tetracycline antibiotic; rifamycin antibiotic; diaminopyrimidine antibiotic; phenicol antibiotic; penem	antibiotic efflux	resistance-nodulation-cell division (RND) antibiotic efflux pump
Acinetobacter colistiniresistens NIPH 2036	ATGK01000012.1_67	70743	72215	+	Loose	900	777.3	adeH	84.87	3000779	fluoroquinolone antibiotic; tetracycline antibiotic	antibiotic efflux	resistance-nodulation-cell division (RND) antibiotic efflux pump
Acinetobacter colistiniresistens NIPH 2036	ATGK01000011.1_209	222904	223635	+	Loose	480	410.2	adeR	84.17	3000553	glycylcycline; tetracycline antibiotic	antibiotic efflux	resistance-nodulation-cell division (RND) antibiotic efflux pump
Acinetobacter colistiniresistens NIPH 2036	ATGK01000012.1_154	172706	173896	-	Loose	700	671.8	Escherichia coli EF-Tu mutants conferring resistance to Pulvomycin	83.76	3003369	elfamycin antibiotic	antibiotic target alteration	elfamycin resistant EF-Tu
Acinetobacter colistiniresistens NIPH 2036	ATGK01000017.1_203	220811	222001	-	Loose	700	671.8	Escherichia coli EF-Tu mutants conferring resistance to Pulvomycin	83.76	3003369	elfamycin antibiotic	antibiotic target alteration	elfamycin resistant EF-Tu
Acinetobacter colistiniresistens NIPH 2036	ATGK01000017.1_86	85649	87007	+	Loose	850	688.7	abeM	81.21	3000753	fluoroquinolone antibiotic; disinfecting agents and antiseptics	antibiotic efflux	multidrug and toxic compound extrusion (MATE) transporter
Acinetobacter colistiniresistens NIPH 2036	ATGK01000018.1_66	68740	69522	-	Strict	200	408.3	ANT(3'')-IIc	80.93	3004091	aminoglycoside antibiotic	antibiotic inactivation	ANT(3'')
Acinetobacter colistiniresistens NIPH 2036	ATGK01000011.1_210	223681	224757	+	Loose	700	547.7	adeS	78.19	3000549	glycylcycline; tetracycline antibiotic	antibiotic efflux	resistance-nodulation-cell division (RND) antibiotic efflux pump
Acinetobacter colistiniresistens NIPH 2036	ATGK01000021.1_51	53466	54719	+	Loose	800	605.5	adeI	77.7	3000780	macrolide antibiotic; fluoroquinolone antibiotic; lincosamide antibiotic; carbapenem; cephalosporin; tetracycline antibiotic; rifamycin antibiotic; diaminopyrimidine antibiotic; phenicol antibiotic; penem	antibiotic efflux	resistance-nodulation-cell division (RND) antibiotic efflux pump
Acinetobacter colistiniresistens NIPH 2036	ATGK01000011.1_206	217027	218427	-	Loose	850	714.1	adeC	77.37	3003811	glycylcycline; tetracycline antibiotic	antibiotic efflux	resistance-nodulation-cell division (RND) antibiotic efflux pump
Acinetobacter colistiniresistens NIPH 2036	ATGK01000012.1_80	84600	87683	+	Loose	1900	1492.6	MexI	76.87	3000808	fluoroquinolone antibiotic; tetracycline antibiotic; disinfecting agents and antiseptics	antibiotic efflux	resistance-nodulation-cell division (RND) antibiotic efflux pump
Acinetobacter colistiniresistens NIPH 2036	ATGK01000021.1_256	282335	283504	+	Loose	700	584.7	ugd	71.65	3003577	peptide antibiotic	antibiotic target alteration	pmr phosphoethanolamine transferase
Acinetobacter johnsonii CIP 64.6	APON01000002.1_2	269	1063	-	Perfect	500	543.9	APH(3')-IIa	100	3002644	aminoglycoside antibiotic	antibiotic inactivation	APH(3')
Acinetobacter johnsonii CIP 64.6	APON01000041.1_9	10444	11268	+	Perfect	550	548.1	OXA-281	100	3001736	carbapenem; cephalosporin; penam	antibiotic inactivation	OXA beta-lactamase
Acinetobacter johnsonii CIP 64.6	APON01000036.1_53	46955	47209	-	Loose	100	95.5	rsmA	89.09	3005069	fluoroquinolone antibiotic; diaminopyrimidine antibiotic; phenicol antibiotic	antibiotic efflux	resistance-nodulation-cell division (RND) antibiotic efflux pump
Acinetobacter johnsonii CIP 64.6	APON01000028.1_40	44282	47461	-	Loose	2000	1770.4	adeJ	86.69	3000781	macrolide antibiotic; fluoroquinolone antibiotic; lincosamide antibiotic; carbapenem; cephalosporin; tetracycline antibiotic; rifamycin antibiotic; diaminopyrimidine antibiotic; phenicol antibiotic; penem	antibiotic efflux	resistance-nodulation-cell division (RND) antibiotic efflux pump
Acinetobacter johnsonii CIP 64.6	APON01000009.1_95	103197	105416	-	Loose	1400	1237.2	Acinetobacter baumannii parC conferring resistance to fluoroquinolones	85.39	3003818	fluoroquinolone antibiotic	antibiotic target alteration	fluoroquinolone resistant parC
Acinetobacter johnsonii CIP 64.6	APON01000023.1_3	718	1908	-	Loose	700	656.4	Escherichia coli EF-Tu mutants conferring resistance to Pulvomycin	82.23	3003369	elfamycin antibiotic	antibiotic target alteration	elfamycin resistant EF-Tu
Acinetobacter johnsonii CIP 64.6	APON01000028.1_39	42825	44282	-	Loose	950	765	adeK	82.16	3000782	macrolide antibiotic; fluoroquinolone antibiotic; lincosamide antibiotic; carbapenem; cephalosporin; tetracycline antibiotic; rifamycin antibiotic; diaminopyrimidine antibiotic; phenicol antibiotic; penem	antibiotic efflux	resistance-nodulation-cell division (RND) antibiotic efflux pump
Acinetobacter johnsonii CIP 64.6	APON01000009.1_20	23782	24972	-	Loose	700	654.4	Escherichia coli EF-Tu mutants conferring resistance to Pulvomycin	81.98	3003369	elfamycin antibiotic	antibiotic target alteration	elfamycin resistant EF-Tu
Acinetobacter johnsonii CIP 64.6	APON01000028.1_41	47474	48718	-	Loose	800	606.3	adeI	78.12	3000780	macrolide antibiotic; fluoroquinolone antibiotic; lincosamide antibiotic; carbapenem; cephalosporin; tetracycline antibiotic; rifamycin antibiotic; diaminopyrimidine antibiotic; phenicol antibiotic; penem	antibiotic efflux	resistance-nodulation-cell division (RND) antibiotic efflux pump
Acinetobacter johnsonii CIP 64.6	APON01000046.1_112	109626	110987	+	Loose	850	636.3	abeM	73.77	3000753	fluoroquinolone antibiotic; disinfecting agents and antiseptics	antibiotic efflux	multidrug and toxic compound extrusion (MATE) transporter
Acinetobacter proteolyticus NIPH 809	APOI01000002.1_116	136179	136619	+	Perfect	275	298.1	AAC(6')-Iv	100	3002566	aminoglycoside antibiotic	antibiotic inactivation	AAC(6')
Acinetobacter proteolyticus NIPH 809	APOI01000030.1_182	189486	190328	+	Perfect	500	556.6	OXA-286	100	3001741	carbapenem; cephalosporin; penam	antibiotic inactivation	OXA beta-lactamase
Acinetobacter proteolyticus NIPH 809	APOI01000018.1_120	139566	142745	+	Strict	750	1916.4	adeF	95.94	3000777	fluoroquinolone antibiotic; tetracycline antibiotic	antibiotic efflux	resistance-nodulation-cell division (RND) antibiotic efflux pump
Acinetobacter proteolyticus NIPH 809	APOI01000015.1_355	357434	360544	+	Loose	2000	1825.1	adeB	93.99	3000775	glycylcycline; tetracycline antibiotic	antibiotic efflux	resistance-nodulation-cell division (RND) antibiotic efflux pump
Acinetobacter proteolyticus NIPH 809	APOI01000028.1_113	123156	125375	-	Loose	1400	1322.4	Acinetobacter baumannii parC conferring resistance to fluoroquinolones	91.61	3003818	fluoroquinolone antibiotic	antibiotic target alteration	fluoroquinolone resistant parC
Acinetobacter proteolyticus NIPH 809	APOI01000028.1_211	225419	226201	-	Strict	400	462.2	aadA27	90.27	3004682	aminoglycoside antibiotic	antibiotic inactivation	ANT(3'')
Acinetobacter proteolyticus NIPH 809	APOI01000018.1_118	137109	138140	-	Loose	650	619.8	adeL	89.32	3000620	fluoroquinolone antibiotic; tetracycline antibiotic	antibiotic efflux	resistance-nodulation-cell division (RND) antibiotic efflux pump
Acinetobacter proteolyticus NIPH 809	APOI01000016.1_43	41961	42224	+	Loose	100	95.1	rsmA	89.09	3005069	fluoroquinolone antibiotic; diaminopyrimidine antibiotic; phenicol antibiotic	antibiotic efflux	resistance-nodulation-cell division (RND) antibiotic efflux pump
Acinetobacter proteolyticus NIPH 809	APOI01000015.1_354	356265	357434	+	Loose	750	648.7	adeA	87.47	3000774	glycylcycline; tetracycline antibiotic	antibiotic efflux	resistance-nodulation-cell division (RND) antibiotic efflux pump
Acinetobacter proteolyticus NIPH 809	APOI01000018.1_119	138337	139560	+	Loose	800	664.5	adeG	86.73	3000778	fluoroquinolone antibiotic; tetracycline antibiotic	antibiotic efflux	resistance-nodulation-cell division (RND) antibiotic efflux pump
Acinetobacter proteolyticus NIPH 809	APOI01000007.1_50	56465	59638	+	Loose	2000	1769.6	adeJ	86.38	3000781	macrolide antibiotic; fluoroquinolone antibiotic; lincosamide antibiotic; carbapenem; cephalosporin; tetracycline antibiotic; rifamycin antibiotic; diaminopyrimidine antibiotic; phenicol antibiotic; penem	antibiotic efflux	resistance-nodulation-cell division (RND) antibiotic efflux pump
Acinetobacter proteolyticus NIPH 809	APOI01000007.1_51	59644	61107	+	Loose	950	795.4	adeK	85.24	3000782	macrolide antibiotic; fluoroquinolone antibiotic; lincosamide antibiotic; carbapenem; cephalosporin; tetracycline antibiotic; rifamycin antibiotic; diaminopyrimidine antibiotic; phenicol antibiotic; penem	antibiotic efflux	resistance-nodulation-cell division (RND) antibiotic efflux pump
Acinetobacter proteolyticus NIPH 809	APOI01000018.1_121	142756	144228	+	Loose	900	775	adeH	84.66	3000779	fluoroquinolone antibiotic; tetracycline antibiotic	antibiotic efflux	resistance-nodulation-cell division (RND) antibiotic efflux pump
Acinetobacter proteolyticus NIPH 809	APOI01000028.1_51	57805	58995	-	Loose	700	672.9	Escherichia coli EF-Tu mutants conferring resistance to Pulvomycin	84.26	3003369	elfamycin antibiotic	antibiotic target alteration	elfamycin resistant EF-Tu
Acinetobacter proteolyticus NIPH 809	APOI01000019.1_105	157918	159108	-	Loose	700	672.5	Escherichia coli EF-Tu mutants conferring resistance to Pulvomycin	84.01	3003369	elfamycin antibiotic	antibiotic target alteration	elfamycin resistant EF-Tu
Acinetobacter proteolyticus NIPH 809	APOI01000015.1_353	355390	356118	-	Loose	480	397.9	adeR	82.16	3000553	glycylcycline; tetracycline antibiotic	antibiotic efflux	resistance-nodulation-cell division (RND) antibiotic efflux pump
Acinetobacter proteolyticus NIPH 809	APOI01000027.1_150	148839	150200	+	Loose	850	684.9	abeM	81.21	3000753	fluoroquinolone antibiotic; disinfecting agents and antiseptics	antibiotic efflux	multidrug and toxic compound extrusion (MATE) transporter
Acinetobacter proteolyticus NIPH 809	APOI01000007.1_49	55202	56452	+	Loose	800	612.5	adeI	78.12	3000780	macrolide antibiotic; fluoroquinolone antibiotic; lincosamide antibiotic; carbapenem; cephalosporin; tetracycline antibiotic; rifamycin antibiotic; diaminopyrimidine antibiotic; phenicol antibiotic; penem	antibiotic efflux	resistance-nodulation-cell division (RND) antibiotic efflux pump
Acinetobacter proteolyticus NIPH 809	APOI01000018.1_144	166085	169168	+	Loose	1900	1495.7	MexI	76.77	3000808	fluoroquinolone antibiotic; tetracycline antibiotic; disinfecting agents and antiseptics	antibiotic efflux	resistance-nodulation-cell division (RND) antibiotic efflux pump
Acinetobacter proteolyticus NIPH 809	APOI01000015.1_356	360624	362027	+	Loose	850	695.3	adeC	75.43	3003811	glycylcycline; tetracycline antibiotic	antibiotic efflux	resistance-nodulation-cell division (RND) antibiotic efflux pump
Acinetobacter proteolyticus NIPH 809	APOI01000015.1_351	353876	354946	-	Loose	700	533.5	adeS	74.37	3000549	glycylcycline; tetracycline antibiotic	antibiotic efflux	resistance-nodulation-cell division (RND) antibiotic efflux pump
Acinetobacter proteolyticus NIPH 809	APOI01000007.1_255	283304	284473	+	Loose	700	588.2	ugd	72.16	3003577	peptide antibiotic	antibiotic target alteration	pmr phosphoethanolamine transferase
Acinetobacter schindleri CIP 107287	APPQ01000001.1_12	11204	12019	-	Perfect	500	517.3	sul2	100	3000412	sulfonamide antibiotic	antibiotic target replacement	sulfonamide resistant sul
Acinetobacter schindleri CIP 107287	APPQ01000011.1_8	9161	9991	+	Perfect	510	541.6	OXA-277	100	3001733	carbapenem; cephalosporin; penam	antibiotic inactivation	OXA beta-lactamase
Acinetobacter schindleri CIP 107287	APPQ01000001.1_5	4308	5144	-	Strict	500	563.5	APH(6)-Id	99.64	3002660	aminoglycoside antibiotic	antibiotic inactivation	APH(6)
Acinetobacter schindleri CIP 107287	APPQ01000001.1_6	5144	5947	-	Strict	500	553.9	APH(3'')-Ib	99.63	3002639	aminoglycoside antibiotic	antibiotic inactivation	APH(3'')
Acinetobacter schindleri CIP 107287	APPQ01000025.1_274	289163	289417	-	Loose	100	95.5	rsmA	89.09	3005069	fluoroquinolone antibiotic; diaminopyrimidine antibiotic; phenicol antibiotic	antibiotic efflux	resistance-nodulation-cell division (RND) antibiotic efflux pump
Acinetobacter schindleri CIP 107287	APPQ01000033.1_265	263295	265514	-	Loose	1400	1241.1	Acinetobacter baumannii parC conferring resistance to fluoroquinolones	85.79	3003818	fluoroquinolone antibiotic	antibiotic target alteration	fluoroquinolone resistant parC
Acinetobacter schindleri CIP 107287	APPQ01000024.1_133	147406	150585	-	Loose	2000	1718	adeJ	83.29	3000781	macrolide antibiotic; fluoroquinolone antibiotic; lincosamide antibiotic; carbapenem; cephalosporin; tetracycline antibiotic; rifamycin antibiotic; diaminopyrimidine antibiotic; phenicol antibiotic; penem	antibiotic efflux	resistance-nodulation-cell division (RND) antibiotic efflux pump
Acinetobacter schindleri CIP 107287	APPQ01000019.1_377	414477	415667	-	Loose	700	657.5	Escherichia coli EF-Tu mutants conferring resistance to Pulvomycin	82.74	3003369	elfamycin antibiotic	antibiotic target alteration	elfamycin resistant EF-Tu
Acinetobacter schindleri CIP 107287	APPQ01000026.1_73	65461	66651	+	Loose	700	657.5	Escherichia coli EF-Tu mutants conferring resistance to Pulvomycin	82.74	3003369	elfamycin antibiotic	antibiotic target alteration	elfamycin resistant EF-Tu
Acinetobacter schindleri CIP 107287	APPQ01000024.1_132	145961	147406	-	Loose	950	736.9	adeK	78.88	3000782	macrolide antibiotic; fluoroquinolone antibiotic; lincosamide antibiotic; carbapenem; cephalosporin; tetracycline antibiotic; rifamycin antibiotic; diaminopyrimidine antibiotic; phenicol antibiotic; penem	antibiotic efflux	resistance-nodulation-cell division (RND) antibiotic efflux pump
Acinetobacter schindleri CIP 107287	APPQ01000033.1_110	100015	101373	+	Loose	850	627.9	abeM	73.15	3000753	fluoroquinolone antibiotic; disinfecting agents and antiseptics	antibiotic efflux	multidrug and toxic compound extrusion (MATE) transporter
Acinetobacter schindleri CIP 107287	APPQ01000024.1_134	150598	151866	-	Loose	800	577.4	adeI	72.99	3000780	macrolide antibiotic; fluoroquinolone antibiotic; lincosamide antibiotic; carbapenem; cephalosporin; tetracycline antibiotic; rifamycin antibiotic; diaminopyrimidine antibiotic; phenicol antibiotic; penem	antibiotic efflux	resistance-nodulation-cell division (RND) antibiotic efflux pump
Acinetobacter schindleri CIP 107287	APPQ01000019.1_63	63021	64190	+	Loose	700	583.6	ugd	72.94	3003577	peptide antibiotic	antibiotic target alteration	pmr phosphoethanolamine transferase
Acinetobacter variabilis NIPH 2171	APRS01000014.1_329	344374	344631	+	Loose	100	95.5	rsmA	89.09	3005069	fluoroquinolone antibiotic; diaminopyrimidine antibiotic; phenicol antibiotic	antibiotic efflux	resistance-nodulation-cell division (RND) antibiotic efflux pump
Acinetobacter variabilis NIPH 2171	APRS01000017.1_47	43031	46207	+	Loose	2000	1754.2	adeJ	84.89	3000781	macrolide antibiotic; fluoroquinolone antibiotic; lincosamide antibiotic; carbapenem; cephalosporin; tetracycline antibiotic; rifamycin antibiotic; diaminopyrimidine antibiotic; phenicol antibiotic; penem	antibiotic efflux	resistance-nodulation-cell division (RND) antibiotic efflux pump
Acinetobacter variabilis NIPH 2171	APRS01000006.1_15	17109	19328	+	Loose	1400	1231.1	Acinetobacter baumannii parC conferring resistance to fluoroquinolones	84.57	3003818	fluoroquinolone antibiotic	antibiotic target alteration	fluoroquinolone resistant parC
Acinetobacter variabilis NIPH 2171	APRS01000002.1_201	221909	223099	-	Loose	700	662.5	Escherichia coli EF-Tu mutants conferring resistance to Pulvomycin	83.25	3003369	elfamycin antibiotic	antibiotic target alteration	elfamycin resistant EF-Tu
Acinetobacter variabilis NIPH 2171	APRS01000008.1_94	98844	100034	+	Loose	700	662.5	Escherichia coli EF-Tu mutants conferring resistance to Pulvomycin	83.25	3003369	elfamycin antibiotic	antibiotic target alteration	elfamycin resistant EF-Tu
Acinetobacter variabilis NIPH 2171	APRS01000017.1_48	46207	47673	+	Loose	950	729.2	adeK	77.73	3000782	macrolide antibiotic; fluoroquinolone antibiotic; lincosamide antibiotic; carbapenem; cephalosporin; tetracycline antibiotic; rifamycin antibiotic; diaminopyrimidine antibiotic; phenicol antibiotic; penem	antibiotic efflux	resistance-nodulation-cell division (RND) antibiotic efflux pump
Acinetobacter variabilis NIPH 2171	APRS01000006.1_174	186608	187966	-	Loose	850	625.5	abeM	72.44	3000753	fluoroquinolone antibiotic; disinfecting agents and antiseptics	antibiotic efflux	multidrug and toxic compound extrusion (MATE) transporter
Acinetobacter variabilis NIPH 2171	APRS01000017.1_46	41749	43017	+	Loose	800	568.9	adeI	72.04	3000780	macrolide antibiotic; fluoroquinolone antibiotic; lincosamide antibiotic; carbapenem; cephalosporin; tetracycline antibiotic; rifamycin antibiotic; diaminopyrimidine antibiotic; phenicol antibiotic; penem	antibiotic efflux	resistance-nodulation-cell division (RND) antibiotic efflux pump
Acinetobacter gyllenbergii CIP 110306	ATGG01000004.1_57	55723	56565	+	Perfect	475	555.8	OXA-671	100	3005328	carbapenem; cephalosporin; penam	antibiotic inactivation	OXA beta-lactamase
Acinetobacter gyllenbergii CIP 110306	ATGG01000010.1_34	35868	36308	+	Perfect	275	297	AAC(6')-Ih	100	3002555	aminoglycoside antibiotic	antibiotic inactivation	AAC(6')
Acinetobacter gyllenbergii CIP 110306	ATGG01000061.1_29	31797	34976	+	Strict	750	1922.9	adeF	96.32	3000777	fluoroquinolone antibiotic; tetracycline antibiotic	antibiotic efflux	resistance-nodulation-cell division (RND) antibiotic efflux pump
Acinetobacter gyllenbergii CIP 110306	ATGG01000003.1_44	45314	48424	-	Loose	2000	1829.3	adeB	93.9	3000775	glycylcycline; tetracycline antibiotic	antibiotic efflux	resistance-nodulation-cell division (RND) antibiotic efflux pump
Acinetobacter gyllenbergii CIP 110306	ATGG01000026.1_64	64808	67027	-	Loose	1400	1317	Acinetobacter baumannii parC conferring resistance to fluoroquinolones	90.8	3003818	fluoroquinolone antibiotic	antibiotic target alteration	fluoroquinolone resistant parC
Acinetobacter gyllenbergii CIP 110306	ATGG01000028.1_61	58751	59533	-	Strict	400	462.2	aadA27	90.27	3004682	aminoglycoside antibiotic	antibiotic inactivation	ANT(3'')
Acinetobacter gyllenbergii CIP 110306	ATGG01000061.1_27	29340	30371	-	Loose	650	619	adeL	89.32	3000620	fluoroquinolone antibiotic; tetracycline antibiotic	antibiotic efflux	resistance-nodulation-cell division (RND) antibiotic efflux pump
Acinetobacter gyllenbergii CIP 110306	ATGG01000012.1_134	137133	137396	-	Loose	100	95.1	rsmA	89.09	3005069	fluoroquinolone antibiotic; diaminopyrimidine antibiotic; phenicol antibiotic	antibiotic efflux	resistance-nodulation-cell division (RND) antibiotic efflux pump
Acinetobacter gyllenbergii CIP 110306	ATGG01000003.1_45	48424	49674	-	Loose	750	650.2	adeA	87.8	3000774	glycylcycline; tetracycline antibiotic	antibiotic efflux	resistance-nodulation-cell division (RND) antibiotic efflux pump
Acinetobacter gyllenbergii CIP 110306	ATGG01000061.1_28	30568	31791	+	Loose	800	671.4	adeG	87.47	3000778	fluoroquinolone antibiotic; tetracycline antibiotic	antibiotic efflux	resistance-nodulation-cell division (RND) antibiotic efflux pump
Acinetobacter gyllenbergii CIP 110306	ATGG01000008.1_97	103548	106721	-	Loose	2000	1773.1	adeJ	86.57	3000781	macrolide antibiotic; fluoroquinolone antibiotic; lincosamide antibiotic; carbapenem; cephalosporin; tetracycline antibiotic; rifamycin antibiotic; diaminopyrimidine antibiotic; phenicol antibiotic; penem	antibiotic efflux	resistance-nodulation-cell division (RND) antibiotic efflux pump
Acinetobacter gyllenbergii CIP 110306	ATGG01000061.1_30	34987	36459	+	Loose	900	775.8	adeH	84.87	3000779	fluoroquinolone antibiotic; tetracycline antibiotic	antibiotic efflux	resistance-nodulation-cell division (RND) antibiotic efflux pump
Acinetobacter gyllenbergii CIP 110306	ATGG01000008.1_96	102079	103542	-	Loose	950	795	adeK	84.82	3000782	macrolide antibiotic; fluoroquinolone antibiotic; lincosamide antibiotic; carbapenem; cephalosporin; tetracycline antibiotic; rifamycin antibiotic; diaminopyrimidine antibiotic; phenicol antibiotic; penem	antibiotic efflux	resistance-nodulation-cell division (RND) antibiotic efflux pump
Acinetobacter gyllenbergii CIP 110306	ATGG01000003.1_46	49707	50444	+	Loose	480	407.1	adeR	82.92	3000553	glycylcycline; tetracycline antibiotic	antibiotic efflux	resistance-nodulation-cell division (RND) antibiotic efflux pump
Acinetobacter gyllenbergii CIP 110306	ATGG01000024.1_91	91280	92638	+	Loose	850	686	abeM	80.76	3000753	fluoroquinolone antibiotic; disinfecting agents and antiseptics	antibiotic efflux	multidrug and toxic compound extrusion (MATE) transporter
Acinetobacter gyllenbergii CIP 110306	ATGG01000008.1_98	106734	107984	-	Loose	800	613.6	adeI	78.37	3000780	macrolide antibiotic; fluoroquinolone antibiotic; lincosamide antibiotic; carbapenem; cephalosporin; tetracycline antibiotic; rifamycin antibiotic; diaminopyrimidine antibiotic; phenicol antibiotic; penem	antibiotic efflux	resistance-nodulation-cell division (RND) antibiotic efflux pump
Acinetobacter gyllenbergii CIP 110306	ATGG01000003.1_43	43831	45234	-	Loose	850	714.9	adeC	77.16	3003811	glycylcycline; tetracycline antibiotic	antibiotic efflux	resistance-nodulation-cell division (RND) antibiotic efflux pump
Acinetobacter gyllenbergii CIP 110306	ATGG01000061.1_63	66052	69135	+	Loose	1900	1489.9	MexI	76.68	3000808	fluoroquinolone antibiotic; tetracycline antibiotic; disinfecting agents and antiseptics	antibiotic efflux	resistance-nodulation-cell division (RND) antibiotic efflux pump
Acinetobacter gyllenbergii CIP 110306	ATGG01000003.1_47	50489	51562	+	Loose	700	531.9	adeS	76.2	3000549	glycylcycline; tetracycline antibiotic	antibiotic efflux	resistance-nodulation-cell division (RND) antibiotic efflux pump
Acinetobacter gyllenbergii CIP 110306	ATGG01000007.1_86	79499	80668	-	Loose	700	582.4	ugd	71.13	3003577	peptide antibiotic	antibiotic target alteration	pmr phosphoethanolamine transferase
Acinetobacter haemolyticus CIP 64.3	ASYX01000001.1_40	44893	45720	+	Perfect	500	557.4	OXA-264	100	3001720	carbapenem; cephalosporin; penam	antibiotic inactivation	OXA beta-lactamase
Acinetobacter haemolyticus CIP 64.3	ASYX01000067.1_17	17951	18388	-	Perfect	275	288.5	AAC(6')-Ig	100	3002554	aminoglycoside antibiotic	antibiotic inactivation	AAC(6')
Acinetobacter haemolyticus CIP 64.3	ASYX01000017.1_8	6940	10062	-	Loose	2000	1800	adeB	92.05	3000775	glycylcycline; tetracycline antibiotic	antibiotic efflux	resistance-nodulation-cell division (RND) antibiotic efflux pump
Acinetobacter haemolyticus CIP 64.3	ASYX01000053.1_41	40595	43771	+	Loose	2000	1866.7	adeJ	91.21	3000781	macrolide antibiotic; fluoroquinolone antibiotic; lincosamide antibiotic; carbapenem; cephalosporin; tetracycline antibiotic; rifamycin antibiotic; diaminopyrimidine antibiotic; phenicol antibiotic; penem	antibiotic efflux	resistance-nodulation-cell division (RND) antibiotic efflux pump
Acinetobacter haemolyticus CIP 64.3	ASYX01000057.1_19	20117	22336	+	Loose	1400	1314.3	Acinetobacter baumannii parC conferring resistance to fluoroquinolones	90.93	3003818	fluoroquinolone antibiotic	antibiotic target alteration	fluoroquinolone resistant parC
Acinetobacter haemolyticus CIP 64.3	ASYX01000053.1_42	43768	45228	+	Loose	950	827.8	adeK	89.38	3000782	macrolide antibiotic; fluoroquinolone antibiotic; lincosamide antibiotic; carbapenem; cephalosporin; tetracycline antibiotic; rifamycin antibiotic; diaminopyrimidine antibiotic; phenicol antibiotic; penem	antibiotic efflux	resistance-nodulation-cell division (RND) antibiotic efflux pump
Acinetobacter haemolyticus CIP 64.3	ASYX01000012.1_9	7501	7764	-	Loose	100	95.1	rsmA	89.09	3005069	fluoroquinolone antibiotic; diaminopyrimidine antibiotic; phenicol antibiotic	antibiotic efflux	resistance-nodulation-cell division (RND) antibiotic efflux pump
Acinetobacter haemolyticus CIP 64.3	ASYX01000173.1_1	1	822	-	Loose	1800	452.6	mdtB	87.23	3000793	aminocoumarin antibiotic	antibiotic efflux	resistance-nodulation-cell division (RND) antibiotic efflux pump
Acinetobacter haemolyticus CIP 64.3	ASYX01000053.1_40	39359	40582	+	Loose	800	662.5	adeI	86.78	3000780	macrolide antibiotic; fluoroquinolone antibiotic; lincosamide antibiotic; carbapenem; cephalosporin; tetracycline antibiotic; rifamycin antibiotic; diaminopyrimidine antibiotic; phenicol antibiotic; penem	antibiotic efflux	resistance-nodulation-cell division (RND) antibiotic efflux pump
Acinetobacter haemolyticus CIP 64.3	ASYX01000017.1_9	10062	11204	-	Loose	750	632.1	adeA	86.44	3000774	glycylcycline; tetracycline antibiotic	antibiotic efflux	resistance-nodulation-cell division (RND) antibiotic efflux pump
Acinetobacter haemolyticus CIP 64.3	ASYX01000017.1_10	11350	12081	+	Loose	480	409.5	adeR	85.42	3000553	glycylcycline; tetracycline antibiotic	antibiotic efflux	resistance-nodulation-cell division (RND) antibiotic efflux pump
Acinetobacter haemolyticus CIP 64.3	ASYX01000128.1_1	2	1180	-	Loose	700	673.3	Escherichia coli EF-Tu mutants conferring resistance to Pulvomycin	85.13	3003369	elfamycin antibiotic	antibiotic target alteration	elfamycin resistant EF-Tu
Acinetobacter haemolyticus CIP 64.3	ASYX01000025.1_13	13853	15202	+	Loose	850	687.6	abeM	81.43	3000753	fluoroquinolone antibiotic; disinfecting agents and antiseptics	antibiotic efflux	multidrug and toxic compound extrusion (MATE) transporter
Acinetobacter haemolyticus CIP 64.3	ASYX01000017.1_7	5458	6861	-	Loose	850	707.6	adeC	77.42	3003811	glycylcycline; tetracycline antibiotic	antibiotic efflux	resistance-nodulation-cell division (RND) antibiotic efflux pump
Acinetobacter haemolyticus CIP 64.3	ASYX01000017.1_11	12035	13156	+	Loose	700	495	adeS	71.27	3000549	glycylcycline; tetracycline antibiotic	antibiotic efflux	resistance-nodulation-cell division (RND) antibiotic efflux pump
Acinetobacter junii CIP 64.5	APPX01000001.1_29	33186	35405	+	Loose	1400	1324.3	Acinetobacter baumannii parC conferring resistance to fluoroquinolones	91.75	3003818	fluoroquinolone antibiotic	antibiotic target alteration	fluoroquinolone resistant parC
Acinetobacter junii CIP 64.5	APPX01000020.1_24	26392	26655	+	Loose	100	95.5	rsmA	89.09	3005069	fluoroquinolone antibiotic; diaminopyrimidine antibiotic; phenicol antibiotic	antibiotic efflux	resistance-nodulation-cell division (RND) antibiotic efflux pump
Acinetobacter junii CIP 64.5	APPX01000029.1_15	13521	16694	+	Loose	2000	1771.1	adeJ	86.47	3000781	macrolide antibiotic; fluoroquinolone antibiotic; lincosamide antibiotic; carbapenem; cephalosporin; tetracycline antibiotic; rifamycin antibiotic; diaminopyrimidine antibiotic; phenicol antibiotic; penem	antibiotic efflux	resistance-nodulation-cell division (RND) antibiotic efflux pump
Acinetobacter junii CIP 64.5	APPX01000029.1_16	16700	18160	+	Loose	950	800	adeK	85.24	3000782	macrolide antibiotic; fluoroquinolone antibiotic; lincosamide antibiotic; carbapenem; cephalosporin; tetracycline antibiotic; rifamycin antibiotic; diaminopyrimidine antibiotic; phenicol antibiotic; penem	antibiotic efflux	resistance-nodulation-cell division (RND) antibiotic efflux pump
Acinetobacter junii CIP 64.5	APPX01000009.1_98	103320	104510	-	Loose	700	670.6	Escherichia coli EF-Tu mutants conferring resistance to Pulvomycin	83.76	3003369	elfamycin antibiotic	antibiotic target alteration	elfamycin resistant EF-Tu
Acinetobacter junii CIP 64.5	APPX01000002.1_57	58845	59840	+	Loose	700	564.7	Escherichia coli EF-Tu mutants conferring resistance to Pulvomycin	83.43	3003369	elfamycin antibiotic	antibiotic target alteration	elfamycin resistant EF-Tu
Acinetobacter junii CIP 64.5	APPX01000005.1_9	4571	5920	-	Loose	850	682.6	abeM	80.8	3000753	fluoroquinolone antibiotic; disinfecting agents and antiseptics	antibiotic efflux	multidrug and toxic compound extrusion (MATE) transporter
Acinetobacter junii CIP 64.5	APPX01000029.1_14	12258	13508	+	Loose	800	601.3	adeI	78.02	3000780	macrolide antibiotic; fluoroquinolone antibiotic; lincosamide antibiotic; carbapenem; cephalosporin; tetracycline antibiotic; rifamycin antibiotic; diaminopyrimidine antibiotic; phenicol antibiotic; penem	antibiotic efflux	resistance-nodulation-cell division (RND) antibiotic efflux pump
Acinetobacter rongchengensis WCHAc060115	RAXT01000031.1_6	3883	4698	+	Perfect	500	517.3	sul2	100	3000412	sulfonamide antibiotic	antibiotic target replacement	sulfonamide resistant sul
Acinetobacter rongchengensis WCHAc060115	RAXT01000056.1_10	11921	12805	-	Perfect	500	587.8	mphE	100	3003741	macrolide antibiotic	antibiotic inactivation	macrolide phosphotransferase (MPH)
Acinetobacter rongchengensis WCHAc060115	RAXT01000056.1_11	12861	14336	-	Perfect	950	941.4	msrE	100	3003109	macrolide antibiotic; streptogramin antibiotic	antibiotic target protection	msr-type ABC-F protein
Acinetobacter rongchengensis WCHAc060115	RAXT01000130.1_1	2	793	+	Strict	500	530.8	NDM-1	100	3000589	carbapenem; cephalosporin; cephamycin; penam	antibiotic inactivation	NDM beta-lactamase
Acinetobacter rongchengensis WCHAc060115	RAXT01000130.1_2	797	1162	+	Perfect	200	262.7	BRP(MBL)	100	3001205	glycopeptide antibiotic	antibiotic inactivation	Bleomycin resistant protein
Acinetobacter rongchengensis WCHAc060115	RAXT01000163.1_1	28	870	-	Perfect	500	560.8	OXA-58	100	3001611	carbapenem; cephalosporin; penam	antibiotic inactivation	OXA beta-lactamase
Acinetobacter rongchengensis WCHAc060115	RAXT01000172.1_1	2	760	+	Strict	500	500.4	APH(3')-VIa	100	3002652	aminoglycoside antibiotic	antibiotic inactivation	APH(3')
Acinetobacter rongchengensis WCHAc060115	RAXT01000017.1_61	63660	63914	+	Loose	100	95.5	rsmA	89.09	3005069	fluoroquinolone antibiotic; diaminopyrimidine antibiotic; phenicol antibiotic	antibiotic efflux	resistance-nodulation-cell division (RND) antibiotic efflux pump
Acinetobacter rongchengensis WCHAc060115	RAXT01000081.1_2	1420	2685	+	Loose	800	714.5	cmlB1	88.6	3002699	phenicol antibiotic	antibiotic efflux	major facilitator superfamily (MFS) antibiotic efflux pump
Acinetobacter rongchengensis WCHAc060115	RAXT01000068.1_5	4928	7147	+	Loose	1400	1252.7	Acinetobacter baumannii parC conferring resistance to fluoroquinolones	86.06	3003818	fluoroquinolone antibiotic	antibiotic target alteration	fluoroquinolone resistant parC
Acinetobacter rongchengensis WCHAc060115	RAXT01000056.1_4	3653	6760	-	Loose	2000	1702.2	adeB	85.95	3000775	glycylcycline; tetracycline antibiotic	antibiotic efflux	resistance-nodulation-cell division (RND) antibiotic efflux pump
Acinetobacter rongchengensis WCHAc060115	RAXT01000007.1_31	37009	40185	-	Loose	2000	1749.2	adeJ	85.84	3000781	macrolide antibiotic; fluoroquinolone antibiotic; lincosamide antibiotic; carbapenem; cephalosporin; tetracycline antibiotic; rifamycin antibiotic; diaminopyrimidine antibiotic; phenicol antibiotic; penem	antibiotic efflux	resistance-nodulation-cell division (RND) antibiotic efflux pump
Acinetobacter rongchengensis WCHAc060115	RAXT01000159.1_1	5	982	-	Loose	700	553.5	Escherichia coli EF-Tu mutants conferring resistance to Pulvomycin	84.83	3003369	elfamycin antibiotic	antibiotic target alteration	elfamycin resistant EF-Tu
Acinetobacter rongchengensis WCHAc060115	RAXT01000007.1_30	35549	37009	-	Loose	950	768.5	adeK	82.99	3000782	macrolide antibiotic; fluoroquinolone antibiotic; lincosamide antibiotic; carbapenem; cephalosporin; tetracycline antibiotic; rifamycin antibiotic; diaminopyrimidine antibiotic; phenicol antibiotic; penem	antibiotic efflux	resistance-nodulation-cell division (RND) antibiotic efflux pump
Acinetobacter rongchengensis WCHAc060115	RAXT01000008.1_13	12331	13116	-	Loose	550	433.7	OXA-300	81.92	3001755	carbapenem; cephalosporin; penam	antibiotic inactivation	OXA beta-lactamase
Acinetobacter rongchengensis WCHAc060115	RAXT01000056.1_6	8089	8820	+	Loose	480	375.2	adeR	79.5	3000553	glycylcycline; tetracycline antibiotic	antibiotic efflux	resistance-nodulation-cell division (RND) antibiotic efflux pump
Acinetobacter rongchengensis WCHAc060115	RAXT01000007.1_32	40199	41449	-	Loose	800	597	adeI	77.88	3000780	macrolide antibiotic; fluoroquinolone antibiotic; lincosamide antibiotic; carbapenem; cephalosporin; tetracycline antibiotic; rifamycin antibiotic; diaminopyrimidine antibiotic; phenicol antibiotic; penem	antibiotic efflux	resistance-nodulation-cell division (RND) antibiotic efflux pump
Acinetobacter rongchengensis WCHAc060115	RAXT01000056.1_3	2176	3573	-	Loose	850	693.3	adeC	76.59	3003811	glycylcycline; tetracycline antibiotic	antibiotic efflux	resistance-nodulation-cell division (RND) antibiotic efflux pump
Acinetobacter rongchengensis WCHAc060115	RAXT01000002.1_77	67406	68758	+	Loose	850	636.7	abeM	75.06	3000753	fluoroquinolone antibiotic; disinfecting agents and antiseptics	antibiotic efflux	multidrug and toxic compound extrusion (MATE) transporter
Acinetobacter rongchengensis WCHAc060115	RAXT01000056.1_5	6763	7950	-	Loose	750	559.3	adeA	71.9	3000774	glycylcycline; tetracycline antibiotic	antibiotic efflux	resistance-nodulation-cell division (RND) antibiotic efflux pump
Acinetobacter rongchengensis WCHAc060115	RAXT01000005.1_57	60270	61487	+	Loose	700	567.8	ugd	70.36	3003577	peptide antibiotic	antibiotic target alteration	pmr phosphoethanolamine transferase
Acinetobacter tianfuensis WCHAc060012	RAXV01000052.1_5	2533	3348	-	Perfect	500	517.3	sul2	100	3000412	sulfonamide antibiotic	antibiotic target replacement	sulfonamide resistant sul
Acinetobacter tianfuensis WCHAc060012	RAXV01000057.1_3	1338	2222	-	Perfect	500	587.8	mphE	100	3003741	macrolide antibiotic	antibiotic inactivation	macrolide phosphotransferase (MPH)
Acinetobacter tianfuensis WCHAc060012	RAXV01000057.1_4	2278	3753	-	Perfect	950	941.4	msrE	100	3003109	macrolide antibiotic; streptogramin antibiotic	antibiotic target protection	msr-type ABC-F protein
Acinetobacter tianfuensis WCHAc060012	RAXV01000052.1_4	1550	2353	-	Strict	500	553.9	APH(3'')-Ib	99.63	3002639	aminoglycoside antibiotic	antibiotic inactivation	APH(3'')
Acinetobacter tianfuensis WCHAc060012	RAXV01000052.1_3	708	1550	-	Strict	500	557	APH(6)-Id	98.57	3002660	aminoglycoside antibiotic	antibiotic inactivation	APH(6)
Acinetobacter tianfuensis WCHAc060012	RAXV01000018.1_38	35960	36214	-	Loose	100	95.5	rsmA	89.09	3005069	fluoroquinolone antibiotic; diaminopyrimidine antibiotic; phenicol antibiotic	antibiotic efflux	resistance-nodulation-cell division (RND) antibiotic efflux pump
Acinetobacter tianfuensis WCHAc060012	RAXV01000007.1_51	48900	52079	+	Loose	2000	1760.3	adeJ	84.99	3000781	macrolide antibiotic; fluoroquinolone antibiotic; lincosamide antibiotic; carbapenem; cephalosporin; tetracycline antibiotic; rifamycin antibiotic; diaminopyrimidine antibiotic; phenicol antibiotic; penem	antibiotic efflux	resistance-nodulation-cell division (RND) antibiotic efflux pump
Acinetobacter tianfuensis WCHAc060012	RAXV01000094.1_1	1	1053	+	Loose	700	594	Escherichia coli EF-Tu mutants conferring resistance to Pulvomycin	84.93	3003369	elfamycin antibiotic	antibiotic target alteration	elfamycin resistant EF-Tu
Acinetobacter tianfuensis WCHAc060012	RAXV01000004.1_84	92071	94290	-	Loose	1400	1221.5	Acinetobacter baumannii parC conferring resistance to fluoroquinolones	83.9	3003818	fluoroquinolone antibiotic	antibiotic target alteration	fluoroquinolone resistant parC
Acinetobacter tianfuensis WCHAc060012	RAXV01000013.1_59	56433	57539	+	Loose	700	605.9	LpsB	80.22	3005051	peptide antibiotic	reduced permeability to antibiotic	Intrinsic peptide antibiotic resistant Lps
Acinetobacter tianfuensis WCHAc060012	RAXV01000007.1_52	52079	53527	+	Loose	950	733	adeK	78.84	3000782	macrolide antibiotic; fluoroquinolone antibiotic; lincosamide antibiotic; carbapenem; cephalosporin; tetracycline antibiotic; rifamycin antibiotic; diaminopyrimidine antibiotic; phenicol antibiotic; penem	antibiotic efflux	resistance-nodulation-cell division (RND) antibiotic efflux pump
Acinetobacter tianfuensis WCHAc060012	RAXV01000007.1_50	47637	48887	+	Loose	800	571.6	adeI	73.86	3000780	macrolide antibiotic; fluoroquinolone antibiotic; lincosamide antibiotic; carbapenem; cephalosporin; tetracycline antibiotic; rifamycin antibiotic; diaminopyrimidine antibiotic; phenicol antibiotic; penem	antibiotic efflux	resistance-nodulation-cell division (RND) antibiotic efflux pump
Acinetobacter tianfuensis WCHAc060012	RAXV01000042.1_17	11265	12611	-	Loose	850	621.7	abeM	73.2	3000753	fluoroquinolone antibiotic; disinfecting agents and antiseptics	antibiotic efflux	multidrug and toxic compound extrusion (MATE) transporter
Acinetobacter tianfuensis WCHAc060012	RAXV01000020.1_49	55472	56299	+	Loose	500	403.3	OXA-397	70.36	3001583	carbapenem; cephalosporin; penam	antibiotic inactivation	OXA beta-lactamase
Acinetobacter geminorum J00019	JABELE010000007.1_177	187915	191025	-	Strict	2000	1907.1	adeB	99.23	3000775	glycylcycline; tetracycline antibiotic	antibiotic efflux	resistance-nodulation-cell division (RND) antibiotic efflux pump
Acinetobacter geminorum J00019	JABELE010000008.1_148	154123	155274	+	Strict	700	771.9	ADC-202	98.96	3006371	cephalosporin	antibiotic inactivation	ADC beta-lactamases pending classification for carbapenemase activity
Acinetobacter geminorum J00019	JABELE010000002.1_64	58708	59529	+	Strict	500	549.7	OXA-832	98.53	3006029	carbapenem; cephalosporin; penam	antibiotic inactivation	OXA beta-lactamase
Acinetobacter geminorum J00019	JABELE010000008.1_79	77971	81150	+	Strict	750	1961.4	adeF	98.39	3000777	fluoroquinolone antibiotic; tetracycline antibiotic	antibiotic efflux	resistance-nodulation-cell division (RND) antibiotic efflux pump
Acinetobacter geminorum J00019	JABELE010000019.1_11	12140	13387	-	Strict	800	749.6	adeI	98.31	3000780	macrolide antibiotic; fluoroquinolone antibiotic; lincosamide antibiotic; carbapenem; cephalosporin; tetracycline antibiotic; rifamycin antibiotic; diaminopyrimidine antibiotic; phenicol antibiotic; penem	antibiotic efflux	resistance-nodulation-cell division (RND) antibiotic efflux pump
Acinetobacter geminorum J00019	JABELE010000001.1_116	127897	129243	-	Strict	850	833.2	abeM	98.21	3000753	fluoroquinolone antibiotic; disinfecting agents and antiseptics	antibiotic efflux	multidrug and toxic compound extrusion (MATE) transporter
Acinetobacter geminorum J00019	JABELE010000019.1_9	7500	8951	-	Strict	950	899.8	adeK	97.73	3000782	macrolide antibiotic; fluoroquinolone antibiotic; lincosamide antibiotic; carbapenem; cephalosporin; tetracycline antibiotic; rifamycin antibiotic; diaminopyrimidine antibiotic; phenicol antibiotic; penem	antibiotic efflux	resistance-nodulation-cell division (RND) antibiotic efflux pump
Acinetobacter geminorum J00019	JABELE010000019.1_10	8951	12127	-	Strict	2000	1969.9	adeJ	97.45	3000781	macrolide antibiotic; fluoroquinolone antibiotic; lincosamide antibiotic; carbapenem; cephalosporin; tetracycline antibiotic; rifamycin antibiotic; diaminopyrimidine antibiotic; phenicol antibiotic; penem	antibiotic efflux	resistance-nodulation-cell division (RND) antibiotic efflux pump
Acinetobacter geminorum J00019	JABELE010000016.1_66	67031	69250	-	Strict	1400	1385.5	Acinetobacter baumannii parC conferring resistance to fluoroquinolones	96.75	3003818	fluoroquinolone antibiotic	antibiotic target alteration	fluoroquinolone resistant parC
Acinetobacter geminorum J00019	JABELE010000008.1_72	71874	72203	+	Strict	175	200.3	abeS	96.33	3000768	macrolide antibiotic; aminocoumarin antibiotic	antibiotic efflux	small multidrug resistance (SMR) antibiotic efflux pump
Acinetobacter geminorum J00019	JABELE010000004.1_113	118938	120416	+	Strict	600	879	Acinetobacter baumannii AmvA	96.14	3004577	macrolide antibiotic; disinfecting agents and antiseptics	antibiotic efflux	major facilitator superfamily (MFS) antibiotic efflux pump
Acinetobacter geminorum J00019	JABELE010000008.1_78	76744	77964	+	Strict	800	736.5	adeG	95.57	3000778	fluoroquinolone antibiotic; tetracycline antibiotic	antibiotic efflux	resistance-nodulation-cell division (RND) antibiotic efflux pump
Acinetobacter geminorum J00019	JABELE010000007.1_179	192358	193101	+	Strict	480	473.8	adeR	95.55	3000553	glycylcycline; tetracycline antibiotic	antibiotic efflux	resistance-nodulation-cell division (RND) antibiotic efflux pump
Acinetobacter geminorum J00019	JABELE010000001.1_154	171994	173094	-	Loose	700	699.5	LpsB	94.54	3005051	peptide antibiotic	reduced permeability to antibiotic	Intrinsic peptide antibiotic resistant Lps
Acinetobacter geminorum J00019	JABELE010000007.1_178	191022	192212	-	Loose	750	713	adeA	94.44	3000774	glycylcycline; tetracycline antibiotic	antibiotic efflux	resistance-nodulation-cell division (RND) antibiotic efflux pump
Acinetobacter geminorum J00019	JABELE010000008.1_80	81163	82623	+	Loose	900	841.3	adeH	92.5	3000779	fluoroquinolone antibiotic; tetracycline antibiotic	antibiotic efflux	resistance-nodulation-cell division (RND) antibiotic efflux pump
Acinetobacter geminorum J00019	JABELE010000007.1_176	186441	187838	-	Loose	850	833.2	adeC	92.46	3003811	glycylcycline; tetracycline antibiotic	antibiotic efflux	resistance-nodulation-cell division (RND) antibiotic efflux pump
Acinetobacter geminorum J00019	JABELE010000007.1_180	193132	194202	+	Loose	700	630.6	adeS	91.55	3000549	glycylcycline; tetracycline antibiotic	antibiotic efflux	resistance-nodulation-cell division (RND) antibiotic efflux pump
Acinetobacter geminorum J00019	JABELE010000004.1_185	198524	199204	-	Loose	420	411	adeN	90.32	3000559	macrolide antibiotic; fluoroquinolone antibiotic; lincosamide antibiotic; carbapenem; cephalosporin; tetracycline antibiotic; rifamycin antibiotic; diaminopyrimidine antibiotic; phenicol antibiotic; penem	antibiotic efflux	resistance-nodulation-cell division (RND) antibiotic efflux pump
Acinetobacter geminorum J00019	JABELE010000014.1_62	38074	38328	+	Loose	100	95.5	rsmA	89.09	3005069	fluoroquinolone antibiotic; diaminopyrimidine antibiotic; phenicol antibiotic	antibiotic efflux	resistance-nodulation-cell division (RND) antibiotic efflux pump
Acinetobacter geminorum J00019	JABELE010000052.1_1	1	696	+	Loose	700	391.7	Escherichia coli EF-Tu mutants conferring resistance to Pulvomycin	84.91	3003369	elfamycin antibiotic	antibiotic target alteration	elfamycin resistant EF-Tu
Acinetobacter geminorum J00019	JABELE010000064.1_1	102	263	-	Loose	470	85.9	sdiA	77.36	3000826	fluoroquinolone antibiotic; cephalosporin; glycylcycline; penam; tetracycline antibiotic; rifamycin antibiotic; phenicol antibiotic; disinfecting agents and antiseptics	antibiotic efflux	resistance-nodulation-cell division (RND) antibiotic efflux pump
Acinetobacter geminorum J00019	JABELE010000008.1_77	75515	76543	-	Loose	650	533.1	adeL	77.08	3000620	fluoroquinolone antibiotic; tetracycline antibiotic	antibiotic efflux	resistance-nodulation-cell division (RND) antibiotic efflux pump
Acinetobacter geminorum J00019	JABELE010000070.1_1	2	250	+	Loose	1080	105.1	rosB	72.29	3003049	peptide antibiotic	antibiotic efflux	major facilitator superfamily (MFS) antibiotic efflux pump
Acinetobacter baumannii 1007214	JFWQ01000003.1_2	314	1453	-	Strict	700	766.9	ADC-76	100	3003882	cephalosporin	antibiotic inactivation	ADC beta-lactamase without carbapenemase activity
Acinetobacter baumannii 1007214	JFWQ01000003.1_62	74804	75817	+	Perfect	650	681.8	adeL	100	3000620	fluoroquinolone antibiotic; tetracycline antibiotic	antibiotic efflux	resistance-nodulation-cell division (RND) antibiotic efflux pump
Acinetobacter baumannii 1007214	JFWQ01000003.1_67	79127	79456	-	Perfect	175	203	abeS	100	3000768	macrolide antibiotic; aminocoumarin antibiotic	antibiotic efflux	small multidrug resistance (SMR) antibiotic efflux pump
Acinetobacter baumannii 1007214	JFWQ01000004.1_9	8047	9351	+	Perfect	600	850.1	Acinetobacter baumannii AbaQ	100	3004574	fluoroquinolone antibiotic	antibiotic efflux	major facilitator superfamily (MFS) antibiotic efflux pump
Acinetobacter baumannii 1007214	JFWQ01000006.1_116	123046	124335	-	Perfect	700	839	Acinetobacter baumannii AbaF	100	3004573	fosfomycin	antibiotic efflux	major facilitator superfamily (MFS) antibiotic efflux pump
Acinetobacter baumannii 1007214	JFWQ01000009.1_65	65617	66441	-	Perfect	500	552	OXA-68	100	3001616	carbapenem; cephalosporin; penam	antibiotic inactivation	OXA beta-lactamase
Acinetobacter baumannii 1007214	JFWQ01000024.1_47	48087	49541	-	Perfect	950	923.3	adeK	100	3000782	macrolide antibiotic; fluoroquinolone antibiotic; lincosamide antibiotic; carbapenem; cephalosporin; tetracycline antibiotic; rifamycin antibiotic; diaminopyrimidine antibiotic; phenicol antibiotic; penem	antibiotic efflux	resistance-nodulation-cell division (RND) antibiotic efflux pump
Acinetobacter baumannii 1007214	JFWQ01000024.1_49	52730	53977	-	Strict	800	759.6	adeI	100	3000780	macrolide antibiotic; fluoroquinolone antibiotic; lincosamide antibiotic; carbapenem; cephalosporin; tetracycline antibiotic; rifamycin antibiotic; diaminopyrimidine antibiotic; phenicol antibiotic; penem	antibiotic efflux	resistance-nodulation-cell division (RND) antibiotic efflux pump
Acinetobacter baumannii 1007214	JFWQ01000031.1_20	19490	21709	+	Strict	1400	1423.7	Acinetobacter baumannii parC conferring resistance to fluoroquinolones	100	3003818	fluoroquinolone antibiotic	antibiotic target alteration	fluoroquinolone resistant parC
Acinetobacter baumannii 1007214	JFWQ01000024.1_48	49541	52717	-	Strict	2000	2003.4	adeJ	99.91	3000781	macrolide antibiotic; fluoroquinolone antibiotic; lincosamide antibiotic; carbapenem; cephalosporin; tetracycline antibiotic; rifamycin antibiotic; diaminopyrimidine antibiotic; phenicol antibiotic; penem	antibiotic efflux	resistance-nodulation-cell division (RND) antibiotic efflux pump
Acinetobacter baumannii 1007214	JFWQ01000003.1_61	73368	74588	-	Strict	800	758.1	adeG	99.75	3000778	fluoroquinolone antibiotic; tetracycline antibiotic	antibiotic efflux	resistance-nodulation-cell division (RND) antibiotic efflux pump
Acinetobacter baumannii 1007214	JFWQ01000003.1_60	70182	73361	-	Strict	750	1981.5	adeF	99.72	3000777	fluoroquinolone antibiotic; tetracycline antibiotic	antibiotic efflux	resistance-nodulation-cell division (RND) antibiotic efflux pump
Acinetobacter baumannii 1007214	JFWQ01000002.1_216	233047	235761	-	Strict	1500	1727.6	Acinetobacter baumannii gyrA conferring resistance to fluoroquinolones	99.67	3003817	fluoroquinolone antibiotic	antibiotic target alteration	fluoroquinolone resistant gyrA
Acinetobacter baumannii 1007214	JFWQ01000001.1_93	103557	104903	-	Strict	850	840.1	abeM	99.55	3000753	fluoroquinolone antibiotic; disinfecting agents and antiseptics	antibiotic efflux	multidrug and toxic compound extrusion (MATE) transporter
Acinetobacter baumannii 1007214	JFWQ01000004.1_74	78239	80935	+	Strict	2000	1657.9	adeB	99.33	3000775	glycylcycline; tetracycline antibiotic	antibiotic efflux	resistance-nodulation-cell division (RND) antibiotic efflux pump
Acinetobacter baumannii 1007214	JFWQ01000018.1_32	31880	32473	+	Strict	420	401	adeN	98.98	3000559	macrolide antibiotic; fluoroquinolone antibiotic; lincosamide antibiotic; carbapenem; cephalosporin; tetracycline antibiotic; rifamycin antibiotic; diaminopyrimidine antibiotic; phenicol antibiotic; penem	antibiotic efflux	resistance-nodulation-cell division (RND) antibiotic efflux pump
Acinetobacter baumannii 1007214	JFWQ01000003.1_59	68721	70169	-	Strict	900	892.9	adeH	98.76	3000779	fluoroquinolone antibiotic; tetracycline antibiotic	antibiotic efflux	resistance-nodulation-cell division (RND) antibiotic efflux pump
Acinetobacter baumannii 1007214	JFWQ01000001.1_131	146252	147352	-	Strict	700	724.9	LpsB	98.63	3005051	peptide antibiotic	reduced permeability to antibiotic	Intrinsic peptide antibiotic resistant Lps
Acinetobacter baumannii 1007214	JFWQ01000028.1_15	13035	14543	+	Strict	600	894.4	Acinetobacter baumannii AmvA	98.37	3004577	macrolide antibiotic; disinfecting agents and antiseptics	antibiotic efflux	major facilitator superfamily (MFS) antibiotic efflux pump
Acinetobacter baumannii 1007214	JFWQ01000004.1_75	81012	82409	+	Strict	850	863.6	adeC	95.48	3003811	glycylcycline; tetracycline antibiotic	antibiotic efflux	resistance-nodulation-cell division (RND) antibiotic efflux pump
Acinetobacter baumannii 1007214	JFWQ01000008.1_141	158159	158413	-	Loose	100	95.5	rsmA	89.09	3005069	fluoroquinolone antibiotic; diaminopyrimidine antibiotic; phenicol antibiotic	antibiotic efflux	resistance-nodulation-cell division (RND) antibiotic efflux pump
Acinetobacter baumannii 1007214	JFWQ01000007.1_187	200751	201941	-	Loose	700	676	Escherichia coli EF-Tu mutants conferring resistance to Pulvomycin	84.77	3003369	elfamycin antibiotic	antibiotic target alteration	elfamycin resistant EF-Tu
Acinetobacter baumannii 1007214	JFWQ01000020.1_1	1	1191	-	Loose	700	676	Escherichia coli EF-Tu mutants conferring resistance to Pulvomycin	84.77	3003369	elfamycin antibiotic	antibiotic target alteration	elfamycin resistant EF-Tu
Acinetobacter baumannii 1007214	JFWQ01000022.1_19	21608	22798	-	Loose	700	676	Escherichia coli EF-Tu mutants conferring resistance to Pulvomycin	84.77	3003369	elfamycin antibiotic	antibiotic target alteration	elfamycin resistant EF-Tu
Acinetobacter baumannii 1022959	JFDQ01000003.1_62	63615	63944	+	Perfect	175	203	abeS	100	3000768	macrolide antibiotic; aminocoumarin antibiotic	antibiotic efflux	small multidrug resistance (SMR) antibiotic efflux pump
Acinetobacter baumannii 1022959	JFDQ01000003.1_68	67745	68284	-	Strict	650	341.7	adeL	100	3000620	fluoroquinolone antibiotic; tetracycline antibiotic	antibiotic efflux	resistance-nodulation-cell division (RND) antibiotic efflux pump
Acinetobacter baumannii 1022959	JFDQ01000003.1_70	68482	69702	+	Perfect	800	759.6	adeG	100	3000778	fluoroquinolone antibiotic; tetracycline antibiotic	antibiotic efflux	resistance-nodulation-cell division (RND) antibiotic efflux pump
Acinetobacter baumannii 1022959	JFDQ01000014.1_2	735	1997	+	Strict	950	802.7	msrE	100	3003109	macrolide antibiotic; streptogramin antibiotic	antibiotic target protection	msr-type ABC-F protein
Acinetobacter baumannii 1022959	JFDQ01000014.1_3	1998	2210	+	Strict	950	142.1	msrE	100	3003109	macrolide antibiotic; streptogramin antibiotic	antibiotic target protection	msr-type ABC-F protein
Acinetobacter baumannii 1022959	JFDQ01000014.1_4	2266	3150	+	Perfect	500	587.8	mphE	100	3003741	macrolide antibiotic	antibiotic inactivation	macrolide phosphotransferase (MPH)
Acinetobacter baumannii 1022959	JFDQ01000020.1_30	31717	33114	-	Perfect	850	897.5	adeC	100	3003811	glycylcycline; tetracycline antibiotic	antibiotic efflux	resistance-nodulation-cell division (RND) antibiotic efflux pump
Acinetobacter baumannii 1022959	JFDQ01000020.1_32	36298	37488	-	Perfect	750	748.8	adeA	100	3000774	glycylcycline; tetracycline antibiotic	antibiotic efflux	resistance-nodulation-cell division (RND) antibiotic efflux pump
Acinetobacter baumannii 1022959	JFDQ01000023.1_17	17719	19173	-	Perfect	950	923.3	adeK	100	3000782	macrolide antibiotic; fluoroquinolone antibiotic; lincosamide antibiotic; carbapenem; cephalosporin; tetracycline antibiotic; rifamycin antibiotic; diaminopyrimidine antibiotic; phenicol antibiotic; penem	antibiotic efflux	resistance-nodulation-cell division (RND) antibiotic efflux pump
Acinetobacter baumannii 1022959	JFDQ01000023.1_19	22362	23612	-	Perfect	800	761.1	adeI	100	3000780	macrolide antibiotic; fluoroquinolone antibiotic; lincosamide antibiotic; carbapenem; cephalosporin; tetracycline antibiotic; rifamycin antibiotic; diaminopyrimidine antibiotic; phenicol antibiotic; penem	antibiotic efflux	resistance-nodulation-cell division (RND) antibiotic efflux pump
Acinetobacter baumannii 1022959	JFDQ01000024.1_54	55309	56613	+	Perfect	600	850.1	Acinetobacter baumannii AbaQ	100	3004574	fluoroquinolone antibiotic	antibiotic efflux	major facilitator superfamily (MFS) antibiotic efflux pump
Acinetobacter baumannii 1022959	JFDQ01000058.1_18	21831	22985	-	Perfect	700	776.5	ADC-33	100	3006429	cephalosporin	antibiotic inactivation	ADC beta-lactamases pending classification for carbapenemase activity
Acinetobacter baumannii 1022959	JFDQ01000059.1_24	20807	21631	-	Perfect	500	551.2	OXA-82	100	3001635	carbapenem; cephalosporin; penam	antibiotic inactivation	OXA beta-lactamase
Acinetobacter baumannii 1022959	JFDQ01000084.1_8	7297	8310	-	Strict	600	664.5	Acinetobacter baumannii AbaQ	100	3004574	fluoroquinolone antibiotic	antibiotic efflux	major facilitator superfamily (MFS) antibiotic efflux pump
Acinetobacter baumannii 1022959	JFDQ01000098.1_2	1150	1929	+	Perfect	500	514.2	APH(3')-VIa	100	3002652	aminoglycoside antibiotic	antibiotic inactivation	APH(3')
Acinetobacter baumannii 1022959	JFDQ01000105.1_1	2	484	-	Strict	500	315.1	sul1	100	3000410	sulfonamide antibiotic	antibiotic target replacement	sulfonamide resistant sul
Acinetobacter baumannii 1022959	JFDQ01000106.1_1	2	472	-	Strict	500	317	sul1	100	3000410	sulfonamide antibiotic	antibiotic target replacement	sulfonamide resistant sul
Acinetobacter baumannii 1022959	JFDQ01000106.1_2	466	813	-	Perfect	190	224.9	qacEdelta1	100	3005010	disinfecting agents and antiseptics	antibiotic efflux	major facilitator superfamily (MFS) antibiotic efflux pump
Acinetobacter baumannii 1022959	JFDQ01000023.1_18	19173	22349	-	Strict	2000	2003.4	adeJ	99.91	3000781	macrolide antibiotic; fluoroquinolone antibiotic; lincosamide antibiotic; carbapenem; cephalosporin; tetracycline antibiotic; rifamycin antibiotic; diaminopyrimidine antibiotic; phenicol antibiotic; penem	antibiotic efflux	resistance-nodulation-cell division (RND) antibiotic efflux pump
Acinetobacter baumannii 1022959	JFDQ01000020.1_31	33191	36301	-	Strict	2000	1919.1	adeB	99.9	3000775	glycylcycline; tetracycline antibiotic	antibiotic efflux	resistance-nodulation-cell division (RND) antibiotic efflux pump
Acinetobacter baumannii 1022959	JFDQ01000027.1_31	32036	34255	-	Strict	1400	1421.4	Acinetobacter baumannii parC conferring resistance to fluoroquinolones	99.86	3003818	fluoroquinolone antibiotic	antibiotic target alteration	fluoroquinolone resistant parC
Acinetobacter baumannii 1022959	JFDQ01000001.1_42	56998	59712	+	Strict	1500	1730.3	Acinetobacter baumannii gyrA conferring resistance to fluoroquinolones	99.78	3003817	fluoroquinolone antibiotic	antibiotic target alteration	fluoroquinolone resistant gyrA
Acinetobacter baumannii 1022959	JFDQ01000002.1_145	153179	154468	+	Strict	700	836.6	Acinetobacter baumannii AbaF	99.77	3004573	fosfomycin	antibiotic efflux	major facilitator superfamily (MFS) antibiotic efflux pump
Acinetobacter baumannii 1022959	JFDQ01000003.1_71	69709	72888	+	Strict	750	1980.7	adeF	99.72	3000777	fluoroquinolone antibiotic; tetracycline antibiotic	antibiotic efflux	resistance-nodulation-cell division (RND) antibiotic efflux pump
Acinetobacter baumannii 1022959	JFDQ01000003.1_72	72901	74349	+	Strict	900	900.2	adeH	99.59	3000779	fluoroquinolone antibiotic; tetracycline antibiotic	antibiotic efflux	resistance-nodulation-cell division (RND) antibiotic efflux pump
Acinetobacter baumannii 1022959	JFDQ01000007.1_48	56138	57484	-	Strict	850	841.3	abeM	99.55	3000753	fluoroquinolone antibiotic; disinfecting agents and antiseptics	antibiotic efflux	multidrug and toxic compound extrusion (MATE) transporter
Acinetobacter baumannii 1022959	JFDQ01000108.1_2	665	1501	-	Strict	500	544.3	sul1	99.28	3000410	sulfonamide antibiotic	antibiotic target replacement	sulfonamide resistant sul
Acinetobacter baumannii 1022959	JFDQ01000003.1_67	67253	67666	-	Strict	650	285	adeL	99.27	3000620	fluoroquinolone antibiotic; tetracycline antibiotic	antibiotic efflux	resistance-nodulation-cell division (RND) antibiotic efflux pump
Acinetobacter baumannii 1022959	JFDQ01000020.1_33	37634	38377	+	Strict	480	488.8	adeR	99.19	3000553	glycylcycline; tetracycline antibiotic	antibiotic efflux	resistance-nodulation-cell division (RND) antibiotic efflux pump
Acinetobacter baumannii 1022959	JFDQ01000032.1_20	19571	21079	+	Strict	600	900.6	Acinetobacter baumannii AmvA	98.98	3004577	macrolide antibiotic; disinfecting agents and antiseptics	antibiotic efflux	major facilitator superfamily (MFS) antibiotic efflux pump
Acinetobacter baumannii 1022959	JFDQ01000029.1_19	13959	14612	-	Strict	420	442.2	adeN	98.62	3000559	macrolide antibiotic; fluoroquinolone antibiotic; lincosamide antibiotic; carbapenem; cephalosporin; tetracycline antibiotic; rifamycin antibiotic; diaminopyrimidine antibiotic; phenicol antibiotic; penem	antibiotic efflux	resistance-nodulation-cell division (RND) antibiotic efflux pump
Acinetobacter baumannii 1022959	JFDQ01000007.1_86	98933	100024	-	Strict	700	713.8	LpsB	97.8	3005051	peptide antibiotic	reduced permeability to antibiotic	Intrinsic peptide antibiotic resistant Lps
Acinetobacter baumannii 1022959	JFDQ01000020.1_34	38409	39482	+	Strict	700	670.6	adeS	96.36	3000549	glycylcycline; tetracycline antibiotic	antibiotic efflux	resistance-nodulation-cell division (RND) antibiotic efflux pump
Acinetobacter baumannii 1022959	JFDQ01000022.1_47	50085	50339	+	Loose	100	95.5	rsmA	89.09	3005069	fluoroquinolone antibiotic; diaminopyrimidine antibiotic; phenicol antibiotic	antibiotic efflux	resistance-nodulation-cell division (RND) antibiotic efflux pump
Acinetobacter baumannii 1022959	JFDQ01000068.1_11	13286	13873	-	Loose	700	341.7	Escherichia coli EF-Tu mutants conferring resistance to Pulvomycin	86.53	3003369	elfamycin antibiotic	antibiotic target alteration	elfamycin resistant EF-Tu
Acinetobacter baumannii 1022959	JFDQ01000044.1_11	10418	11608	-	Loose	700	676	Escherichia coli EF-Tu mutants conferring resistance to Pulvomycin	84.77	3003369	elfamycin antibiotic	antibiotic target alteration	elfamycin resistant EF-Tu
Acinetobacter baumannii 1022959	JFDQ01000081.1_3	1041	1367	-	Loose	400	131.3	aadA27	73.96	3004682	aminoglycoside antibiotic	antibiotic inactivation	ANT(3'')
Acinetobacter baumannii 1058283	JFWR01000005.1_90	91996	92820	-	Perfect	500	552.7	OXA-242	100	3001680	carbapenem; cephalosporin; penam	antibiotic inactivation	OXA beta-lactamase
Acinetobacter baumannii 1058283	JFWR01000005.1_90	91996	92820	-	Perfect	500	552.7	OXA-242	100	3001680	carbapenem; cephalosporin; penam	antibiotic inactivation	OXA beta-lactamase
Acinetobacter baumannii 1058283	JFWR01000011.1_2	585	1736	+	Perfect	700	774.2	ADC-226	100	3006395	cephalosporin	antibiotic inactivation	ADC beta-lactamases pending classification for carbapenemase activity
Acinetobacter baumannii 1058283	JFWR01000021.1_39	45440	46690	+	Perfect	800	761.1	adeI	100	3000780	macrolide antibiotic; fluoroquinolone antibiotic; lincosamide antibiotic; carbapenem; cephalosporin; tetracycline antibiotic; rifamycin antibiotic; diaminopyrimidine antibiotic; phenicol antibiotic; penem	antibiotic efflux	resistance-nodulation-cell division (RND) antibiotic efflux pump
Acinetobacter baumannii 1058283	JFWR01000021.1_41	49879	51333	+	Perfect	950	923.3	adeK	100	3000782	macrolide antibiotic; fluoroquinolone antibiotic; lincosamide antibiotic; carbapenem; cephalosporin; tetracycline antibiotic; rifamycin antibiotic; diaminopyrimidine antibiotic; phenicol antibiotic; penem	antibiotic efflux	resistance-nodulation-cell division (RND) antibiotic efflux pump
Acinetobacter baumannii 1058283	JFWR01000021.1_40	46703	49879	+	Strict	2000	2003.4	adeJ	99.91	3000781	macrolide antibiotic; fluoroquinolone antibiotic; lincosamide antibiotic; carbapenem; cephalosporin; tetracycline antibiotic; rifamycin antibiotic; diaminopyrimidine antibiotic; phenicol antibiotic; penem	antibiotic efflux	resistance-nodulation-cell division (RND) antibiotic efflux pump
Acinetobacter baumannii 1058283	JFWR01000010.1_68	65648	68827	+	Strict	750	1982.2	adeF	99.81	3000777	fluoroquinolone antibiotic; tetracycline antibiotic	antibiotic efflux	resistance-nodulation-cell division (RND) antibiotic efflux pump
Acinetobacter baumannii 1058283	JFWR01000006.1_112	123814	125160	-	Strict	850	841.6	abeM	99.78	3000753	fluoroquinolone antibiotic; disinfecting agents and antiseptics	antibiotic efflux	multidrug and toxic compound extrusion (MATE) transporter
Acinetobacter baumannii 1058283	JFWR01000007.1_81	78741	81455	-	Strict	1500	1730.3	Acinetobacter baumannii gyrA conferring resistance to fluoroquinolones	99.78	3003817	fluoroquinolone antibiotic	antibiotic target alteration	fluoroquinolone resistant gyrA
Acinetobacter baumannii 1058283	JFWR01000014.1_67	66491	67780	+	Strict	700	837.4	Acinetobacter baumannii AbaF	99.77	3004573	fosfomycin	antibiotic efflux	major facilitator superfamily (MFS) antibiotic efflux pump
Acinetobacter baumannii 1058283	JFWR01000010.1_67	64421	65641	+	Strict	800	758.1	adeG	99.75	3000778	fluoroquinolone antibiotic; tetracycline antibiotic	antibiotic efflux	resistance-nodulation-cell division (RND) antibiotic efflux pump
Acinetobacter baumannii 1058283	JFWR01000029.1_26	28388	30607	+	Strict	1400	1417.9	Acinetobacter baumannii parC conferring resistance to fluoroquinolones	99.73	3003818	fluoroquinolone antibiotic	antibiotic target alteration	fluoroquinolone resistant parC
Acinetobacter baumannii 1058283	JFWR01000080.1_1	1	1083	+	Strict	700	709.9	Acinetobacter baumannii AbaF	99.72	3004573	fosfomycin	antibiotic efflux	major facilitator superfamily (MFS) antibiotic efflux pump
Acinetobacter baumannii 1058283	JFWR01000018.1_53	51782	52525	-	Strict	480	490.3	adeR	99.6	3000553	glycylcycline; tetracycline antibiotic	antibiotic efflux	resistance-nodulation-cell division (RND) antibiotic efflux pump
Acinetobacter baumannii 1058283	JFWR01000028.1_11	9981	11297	+	Strict	600	847	Acinetobacter baumannii AbaQ	99.54	3004574	fluoroquinolone antibiotic	antibiotic efflux	major facilitator superfamily (MFS) antibiotic efflux pump
Acinetobacter baumannii 1058283	JFWR01000010.1_65	63192	64223	-	Strict	650	676.8	adeL	99.41	3000620	fluoroquinolone antibiotic; tetracycline antibiotic	antibiotic efflux	resistance-nodulation-cell division (RND) antibiotic efflux pump
Acinetobacter baumannii 1058283	JFWR01000018.1_54	52671	53861	+	Strict	750	744.2	adeA	99.24	3000774	glycylcycline; tetracycline antibiotic	antibiotic efflux	resistance-nodulation-cell division (RND) antibiotic efflux pump
Acinetobacter baumannii 1058283	JFWR01000010.1_69	68840	70288	+	Strict	900	900.2	adeH	99.17	3000779	fluoroquinolone antibiotic; tetracycline antibiotic	antibiotic efflux	resistance-nodulation-cell division (RND) antibiotic efflux pump
Acinetobacter baumannii 1058283	JFWR01000037.1_25	26772	28280	+	Strict	600	899.4	Acinetobacter baumannii AmvA	98.78	3004577	macrolide antibiotic; disinfecting agents and antiseptics	antibiotic efflux	major facilitator superfamily (MFS) antibiotic efflux pump
Acinetobacter baumannii 1058283	JFWR01000018.1_55	53858	56968	+	Strict	2000	1897.9	adeB	98.74	3000775	glycylcycline; tetracycline antibiotic	antibiotic efflux	resistance-nodulation-cell division (RND) antibiotic efflux pump
Acinetobacter baumannii 1058283	JFWR01000009.1_96	94479	95132	-	Strict	420	442.2	adeN	98.62	3000559	macrolide antibiotic; fluoroquinolone antibiotic; lincosamide antibiotic; carbapenem; cephalosporin; tetracycline antibiotic; rifamycin antibiotic; diaminopyrimidine antibiotic; phenicol antibiotic; penem	antibiotic efflux	resistance-nodulation-cell division (RND) antibiotic efflux pump
Acinetobacter baumannii 1058283	JFWR01000008.1_97	104168	105268	+	Strict	700	724.9	LpsB	98.36	3005051	peptide antibiotic	reduced permeability to antibiotic	Intrinsic peptide antibiotic resistant Lps
Acinetobacter baumannii 1058283	JFWR01000018.1_56	57045	58442	+	Strict	850	878.6	adeC	97.63	3003811	glycylcycline; tetracycline antibiotic	antibiotic efflux	resistance-nodulation-cell division (RND) antibiotic efflux pump
Acinetobacter baumannii 1058283	JFWR01000018.1_52	50664	51767	-	Strict	700	684.1	adeS	96.68	3000549	glycylcycline; tetracycline antibiotic	antibiotic efflux	resistance-nodulation-cell division (RND) antibiotic efflux pump
Acinetobacter baumannii 1058283	JFWR01000004.1_125	142823	143077	-	Loose	100	95.5	rsmA	89.09	3005069	fluoroquinolone antibiotic; diaminopyrimidine antibiotic; phenicol antibiotic	antibiotic efflux	resistance-nodulation-cell division (RND) antibiotic efflux pump
Acinetobacter baumannii 1058283	JFWR01000001.1_19	18042	19232	-	Loose	700	676	Escherichia coli EF-Tu mutants conferring resistance to Pulvomycin	84.77	3003369	elfamycin antibiotic	antibiotic target alteration	elfamycin resistant EF-Tu
Acinetobacter baumannii 1062314	JFDR01000001.1_442	464390	464719	+	Perfect	175	203	abeS	100	3000768	macrolide antibiotic; aminocoumarin antibiotic	antibiotic efflux	small multidrug resistance (SMR) antibiotic efflux pump
Acinetobacter baumannii 1062314	JFDR01000002.1_263	277892	279196	-	Perfect	600	850.1	Acinetobacter baumannii AbaQ	100	3004574	fluoroquinolone antibiotic	antibiotic efflux	major facilitator superfamily (MFS) antibiotic efflux pump
Acinetobacter baumannii 1062314	JFDR01000003.1_39	44106	45356	+	Perfect	800	761.1	adeI	100	3000780	macrolide antibiotic; fluoroquinolone antibiotic; lincosamide antibiotic; carbapenem; cephalosporin; tetracycline antibiotic; rifamycin antibiotic; diaminopyrimidine antibiotic; phenicol antibiotic; penem	antibiotic efflux	resistance-nodulation-cell division (RND) antibiotic efflux pump
Acinetobacter baumannii 1062314	JFDR01000003.1_41	48545	49999	+	Perfect	950	923.3	adeK	100	3000782	macrolide antibiotic; fluoroquinolone antibiotic; lincosamide antibiotic; carbapenem; cephalosporin; tetracycline antibiotic; rifamycin antibiotic; diaminopyrimidine antibiotic; phenicol antibiotic; penem	antibiotic efflux	resistance-nodulation-cell division (RND) antibiotic efflux pump
Acinetobacter baumannii 1062314	JFDR01000005.1_74	82643	83932	-	Perfect	700	839	Acinetobacter baumannii AbaF	100	3004573	fosfomycin	antibiotic efflux	major facilitator superfamily (MFS) antibiotic efflux pump
Acinetobacter baumannii 1062314	JFDR01000008.1_146	141972	142796	-	Perfect	500	553.5	OXA-856	100	3006048	carbapenem; cephalosporin; penam	antibiotic inactivation	OXA beta-lactamase
Acinetobacter baumannii 1062314	JFDR01000003.1_40	45369	48545	+	Strict	2000	2003.4	adeJ	99.91	3000781	macrolide antibiotic; fluoroquinolone antibiotic; lincosamide antibiotic; carbapenem; cephalosporin; tetracycline antibiotic; rifamycin antibiotic; diaminopyrimidine antibiotic; phenicol antibiotic; penem	antibiotic efflux	resistance-nodulation-cell division (RND) antibiotic efflux pump
Acinetobacter baumannii 1062314	JFDR01000013.1_76	75234	76580	+	Strict	850	841.6	abeM	99.78	3000753	fluoroquinolone antibiotic; disinfecting agents and antiseptics	antibiotic efflux	multidrug and toxic compound extrusion (MATE) transporter
Acinetobacter baumannii 1062314	JFDR01000001.1_445	466024	467244	+	Strict	800	758.8	adeG	99.75	3000778	fluoroquinolone antibiotic; tetracycline antibiotic	antibiotic efflux	resistance-nodulation-cell division (RND) antibiotic efflux pump
Acinetobacter baumannii 1062314	JFDR01000016.1_66	67948	70167	-	Strict	1400	1417.9	Acinetobacter baumannii parC conferring resistance to fluoroquinolones	99.73	3003818	fluoroquinolone antibiotic	antibiotic target alteration	fluoroquinolone resistant parC
Acinetobacter baumannii 1062314	JFDR01000001.1_446	467251	470430	+	Strict	750	1980.7	adeF	99.72	3000777	fluoroquinolone antibiotic; tetracycline antibiotic	antibiotic efflux	resistance-nodulation-cell division (RND) antibiotic efflux pump
Acinetobacter baumannii 1062314	JFDR01000002.1_172	181449	182192	+	Strict	480	488.4	adeR	99.59	3000553	glycylcycline; tetracycline antibiotic	antibiotic efflux	resistance-nodulation-cell division (RND) antibiotic efflux pump
Acinetobacter baumannii 1062314	JFDR01000002.1_171	180113	181303	-	Strict	750	746.5	adeA	99.49	3000774	glycylcycline; tetracycline antibiotic	antibiotic efflux	resistance-nodulation-cell division (RND) antibiotic efflux pump
Acinetobacter baumannii 1062314	JFDR01000001.1_447	470443	471891	+	Strict	900	899.8	adeH	99.38	3000779	fluoroquinolone antibiotic; tetracycline antibiotic	antibiotic efflux	resistance-nodulation-cell division (RND) antibiotic efflux pump
Acinetobacter baumannii 1062314	JFDR01000002.1_170	177006	180116	-	Strict	2000	1905.6	adeB	99.13	3000775	glycylcycline; tetracycline antibiotic	antibiotic efflux	resistance-nodulation-cell division (RND) antibiotic efflux pump
Acinetobacter baumannii 1062314	JFDR01000001.1_99	100145	100798	+	Strict	420	444.9	adeN	99.08	3000559	macrolide antibiotic; fluoroquinolone antibiotic; lincosamide antibiotic; carbapenem; cephalosporin; tetracycline antibiotic; rifamycin antibiotic; diaminopyrimidine antibiotic; phenicol antibiotic; penem	antibiotic efflux	resistance-nodulation-cell division (RND) antibiotic efflux pump
Acinetobacter baumannii 1062314	JFDR01000001.1_155	159314	160792	-	Strict	600	901.4	Acinetobacter baumannii AmvA	98.98	3004577	macrolide antibiotic; disinfecting agents and antiseptics	antibiotic efflux	major facilitator superfamily (MFS) antibiotic efflux pump
Acinetobacter baumannii 1062314	JFDR01000001.1_443	464795	465826	-	Strict	650	672.2	adeL	98.81	3000620	fluoroquinolone antibiotic; tetracycline antibiotic	antibiotic efflux	resistance-nodulation-cell division (RND) antibiotic efflux pump
Acinetobacter baumannii 1062314	JFDR01000001.1_504	539103	540254	+	Strict	700	770	ADC-184	98.69	3006353	cephalosporin	antibiotic inactivation	ADC beta-lactamases pending classification for carbapenemase activity
Acinetobacter baumannii 1062314	JFDR01000013.1_40	33566	34666	+	Strict	700	719.9	LpsB	97.81	3005051	peptide antibiotic	reduced permeability to antibiotic	Intrinsic peptide antibiotic resistant Lps
Acinetobacter baumannii 1062314	JFDR01000002.1_173	182224	183309	+	Strict	700	684.5	adeS	96.68	3000549	glycylcycline; tetracycline antibiotic	antibiotic efflux	resistance-nodulation-cell division (RND) antibiotic efflux pump
Acinetobacter baumannii 1062314	JFDR01000002.1_169	175531	177000	-	Strict	850	867.1	adeC	96.13	3003811	glycylcycline; tetracycline antibiotic	antibiotic efflux	resistance-nodulation-cell division (RND) antibiotic efflux pump
Acinetobacter baumannii 1062314	JFDR01000012.1_107	86063	86317	+	Loose	100	95.5	rsmA	89.09	3005069	fluoroquinolone antibiotic; diaminopyrimidine antibiotic; phenicol antibiotic	antibiotic efflux	resistance-nodulation-cell division (RND) antibiotic efflux pump
Acinetobacter baumannii 1062314	JFDR01000004.1_271	281128	282330	-	Loose	700	678.7	Escherichia coli EF-Tu mutants conferring resistance to Pulvomycin	84.42	3003369	elfamycin antibiotic	antibiotic target alteration	elfamycin resistant EF-Tu
Acinetobacter baumannii 1062314	JFDR01000018.1_1	2	820	+	Loose	700	452.2	Escherichia coli EF-Tu mutants conferring resistance to Pulvomycin	83.7	3003369	elfamycin antibiotic	antibiotic target alteration	elfamycin resistant EF-Tu
Acinetobacter baumannii 1095464	JFDT01000002.1_40	44943	46193	+	Perfect	800	761.1	adeI	100	3000780	macrolide antibiotic; fluoroquinolone antibiotic; lincosamide antibiotic; carbapenem; cephalosporin; tetracycline antibiotic; rifamycin antibiotic; diaminopyrimidine antibiotic; phenicol antibiotic; penem	antibiotic efflux	resistance-nodulation-cell division (RND) antibiotic efflux pump
Acinetobacter baumannii 1095464	JFDT01000002.1_42	49382	50836	+	Perfect	950	923.3	adeK	100	3000782	macrolide antibiotic; fluoroquinolone antibiotic; lincosamide antibiotic; carbapenem; cephalosporin; tetracycline antibiotic; rifamycin antibiotic; diaminopyrimidine antibiotic; phenicol antibiotic; penem	antibiotic efflux	resistance-nodulation-cell division (RND) antibiotic efflux pump
Acinetobacter baumannii 1095464	JFDT01000005.1_80	75764	76093	+	Perfect	175	203	abeS	100	3000768	macrolide antibiotic; aminocoumarin antibiotic	antibiotic efflux	small multidrug resistance (SMR) antibiotic efflux pump
Acinetobacter baumannii 1095464	JFDT01000005.1_85	79402	80415	-	Perfect	650	681.8	adeL	100	3000620	fluoroquinolone antibiotic; tetracycline antibiotic	antibiotic efflux	resistance-nodulation-cell division (RND) antibiotic efflux pump
Acinetobacter baumannii 1095464	JFDT01000005.1_87	80631	81851	+	Perfect	800	759.6	adeG	100	3000778	fluoroquinolone antibiotic; tetracycline antibiotic	antibiotic efflux	resistance-nodulation-cell division (RND) antibiotic efflux pump
Acinetobacter baumannii 1095464	JFDT01000015.1_32	33025	34329	-	Perfect	600	850.1	Acinetobacter baumannii AbaQ	100	3004574	fluoroquinolone antibiotic	antibiotic efflux	major facilitator superfamily (MFS) antibiotic efflux pump
Acinetobacter baumannii 1095464	JFDT01000042.1_2	281	1435	+	Perfect	700	776.5	ADC-33	100	3006429	cephalosporin	antibiotic inactivation	ADC beta-lactamases pending classification for carbapenemase activity
Acinetobacter baumannii 1095464	JFDT01000044.1_2	303	1568	+	Strict	750	749.2	adeA	100	3000774	glycylcycline; tetracycline antibiotic	antibiotic efflux	resistance-nodulation-cell division (RND) antibiotic efflux pump
Acinetobacter baumannii 1095464	JFDT01000044.1_4	4752	6149	+	Perfect	850	897.5	adeC	100	3003811	glycylcycline; tetracycline antibiotic	antibiotic efflux	resistance-nodulation-cell division (RND) antibiotic efflux pump
Acinetobacter baumannii 1095464	JFDT01000060.1_10	6745	7569	-	Perfect	500	551.2	OXA-82	100	3001635	carbapenem; cephalosporin; penam	antibiotic inactivation	OXA beta-lactamase
Acinetobacter baumannii 1095464	JFDT01000093.1_2	299	415	+	Strict	500	83.2	APH(3')-VIa	100	3002652	aminoglycoside antibiotic	antibiotic inactivation	APH(3')
Acinetobacter baumannii 1095464	JFDT01000094.1_1	3	188	+	Strict	500	125.9	APH(3')-VIa	100	3002652	aminoglycoside antibiotic	antibiotic inactivation	APH(3')
Acinetobacter baumannii 1095464	JFDT01000044.1_3	1565	4675	+	Strict	2000	1919.1	adeB	99.9	3000775	glycylcycline; tetracycline antibiotic	antibiotic efflux	resistance-nodulation-cell division (RND) antibiotic efflux pump
Acinetobacter baumannii 1095464	JFDT01000002.1_41	46206	49382	+	Strict	2000	2001.1	adeJ	99.81	3000781	macrolide antibiotic; fluoroquinolone antibiotic; lincosamide antibiotic; carbapenem; cephalosporin; tetracycline antibiotic; rifamycin antibiotic; diaminopyrimidine antibiotic; phenicol antibiotic; penem	antibiotic efflux	resistance-nodulation-cell division (RND) antibiotic efflux pump
Acinetobacter baumannii 1095464	JFDT01000005.1_88	81858	85037	+	Strict	750	1982.2	adeF	99.81	3000777	fluoroquinolone antibiotic; tetracycline antibiotic	antibiotic efflux	resistance-nodulation-cell division (RND) antibiotic efflux pump
Acinetobacter baumannii 1095464	JFDT01000014.1_69	95561	98275	+	Strict	1500	1730.3	Acinetobacter baumannii gyrA conferring resistance to fluoroquinolones	99.78	3003817	fluoroquinolone antibiotic	antibiotic target alteration	fluoroquinolone resistant gyrA
Acinetobacter baumannii 1095464	JFDT01000004.1_51	51304	52593	-	Strict	700	836.6	Acinetobacter baumannii AbaF	99.77	3004573	fosfomycin	antibiotic efflux	major facilitator superfamily (MFS) antibiotic efflux pump
Acinetobacter baumannii 1095464	JFDT01000070.1_3	995	1792	-	Strict	500	530	OXA-23	99.62	3001418	carbapenem; cephalosporin; penam	antibiotic inactivation	OXA beta-lactamase
Acinetobacter baumannii 1095464	JFDT01000065.1_2	444	1223	-	Strict	450	514.6	aadA	99.61	3002601	aminoglycoside antibiotic	antibiotic inactivation	ANT(3'')
Acinetobacter baumannii 1095464	JFDT01000078.1_2	584	1363	-	Strict	500	512.7	APH(3')-VIa	99.61	3002652	aminoglycoside antibiotic	antibiotic inactivation	APH(3')
Acinetobacter baumannii 1095464	JFDT01000005.1_89	85050	86498	+	Strict	900	900.2	adeH	99.59	3000779	fluoroquinolone antibiotic; tetracycline antibiotic	antibiotic efflux	resistance-nodulation-cell division (RND) antibiotic efflux pump
Acinetobacter baumannii 1095464	JFDT01000017.1_67	68767	70986	-	Strict	1400	1418.3	Acinetobacter baumannii parC conferring resistance to fluoroquinolones	99.59	3003818	fluoroquinolone antibiotic	antibiotic target alteration	fluoroquinolone resistant parC
Acinetobacter baumannii 1095464	JFDT01000001.1_171	179513	180859	+	Strict	850	841.3	abeM	99.55	3000753	fluoroquinolone antibiotic; disinfecting agents and antiseptics	antibiotic efflux	multidrug and toxic compound extrusion (MATE) transporter
Acinetobacter baumannii 1095464	JFDT01000009.1_93	91397	91990	+	Strict	420	401	adeN	98.98	3000559	macrolide antibiotic; fluoroquinolone antibiotic; lincosamide antibiotic; carbapenem; cephalosporin; tetracycline antibiotic; rifamycin antibiotic; diaminopyrimidine antibiotic; phenicol antibiotic; penem	antibiotic efflux	resistance-nodulation-cell division (RND) antibiotic efflux pump
Acinetobacter baumannii 1095464	JFDT01000022.1_45	38970	40478	-	Strict	600	900.6	Acinetobacter baumannii AmvA	98.98	3004577	macrolide antibiotic; disinfecting agents and antiseptics	antibiotic efflux	major facilitator superfamily (MFS) antibiotic efflux pump
Acinetobacter baumannii 1095464	JFDT01000027.1_2	455	1198	+	Strict	480	486.1	adeR	98.79	3000553	glycylcycline; tetracycline antibiotic	antibiotic efflux	resistance-nodulation-cell division (RND) antibiotic efflux pump
Acinetobacter baumannii 1095464	JFDT01000088.1_2	422	577	+	Strict	500	106.3	OXA-239	98.08	3001498	carbapenem; cephalosporin; penam	antibiotic inactivation	OXA beta-lactamase
Acinetobacter baumannii 1095464	JFDT01000065.1_5	2279	2812	-	Strict	300	303.1	AAC(3)-Ia	98.05	3002528	aminoglycoside antibiotic	antibiotic inactivation	AAC(3)
Acinetobacter baumannii 1095464	JFDT01000001.1_132	136866	137966	+	Strict	700	718.8	LpsB	97.81	3005051	peptide antibiotic	reduced permeability to antibiotic	Intrinsic peptide antibiotic resistant Lps
Acinetobacter baumannii 1095464	JFDT01000027.1_3	1230	2303	+	Strict	700	670.6	adeS	96.36	3000549	glycylcycline; tetracycline antibiotic	antibiotic efflux	resistance-nodulation-cell division (RND) antibiotic efflux pump
Acinetobacter baumannii 1095464	JFDT01000036.1_3	1516	1770	-	Loose	100	94	rsmA	87.27	3005069	fluoroquinolone antibiotic; diaminopyrimidine antibiotic; phenicol antibiotic	antibiotic efflux	resistance-nodulation-cell division (RND) antibiotic efflux pump
Acinetobacter baumannii 1095464	JFDT01000006.1_134	148067	149257	-	Loose	700	676	Escherichia coli EF-Tu mutants conferring resistance to Pulvomycin	84.77	3003369	elfamycin antibiotic	antibiotic target alteration	elfamycin resistant EF-Tu
Acinetobacter baumannii 1095464	JFDT01000017.1_1	3	1187	-	Loose	700	675.6	Escherichia coli EF-Tu mutants conferring resistance to Pulvomycin	84.77	3003369	elfamycin antibiotic	antibiotic target alteration	elfamycin resistant EF-Tu
Acinetobacter baumannii 1095464	JFDT01000026.1_1	3	1187	-	Loose	700	675.6	Escherichia coli EF-Tu mutants conferring resistance to Pulvomycin	84.77	3003369	elfamycin antibiotic	antibiotic target alteration	elfamycin resistant EF-Tu
Acinetobacter baumannii 1095464	JFDT01000050.1_11	13404	14594	-	Loose	700	676	Escherichia coli EF-Tu mutants conferring resistance to Pulvomycin	84.77	3003369	elfamycin antibiotic	antibiotic target alteration	elfamycin resistant EF-Tu
Acinetobacter baumannii 1095464	JFDT01000054.1_2	257	583	-	Loose	400	131.3	aadA27	73.96	3004682	aminoglycoside antibiotic	antibiotic inactivation	ANT(3'')
Acinetobacter baumannii 1117819	JFWW01000002.1_157	170033	171487	-	Perfect	950	923.3	adeK	100	3000782	macrolide antibiotic; fluoroquinolone antibiotic; lincosamide antibiotic; carbapenem; cephalosporin; tetracycline antibiotic; rifamycin antibiotic; diaminopyrimidine antibiotic; phenicol antibiotic; penem	antibiotic efflux	resistance-nodulation-cell division (RND) antibiotic efflux pump
Acinetobacter baumannii 1117819	JFWW01000002.1_159	174676	175926	-	Perfect	800	761.1	adeI	100	3000780	macrolide antibiotic; fluoroquinolone antibiotic; lincosamide antibiotic; carbapenem; cephalosporin; tetracycline antibiotic; rifamycin antibiotic; diaminopyrimidine antibiotic; phenicol antibiotic; penem	antibiotic efflux	resistance-nodulation-cell division (RND) antibiotic efflux pump
Acinetobacter baumannii 1117819	JFWW01000005.1_74	77995	79215	-	Perfect	800	759.6	adeG	100	3000778	fluoroquinolone antibiotic; tetracycline antibiotic	antibiotic efflux	resistance-nodulation-cell division (RND) antibiotic efflux pump
Acinetobacter baumannii 1117819	JFWW01000005.1_76	79431	80444	+	Perfect	650	681.8	adeL	100	3000620	fluoroquinolone antibiotic; tetracycline antibiotic	antibiotic efflux	resistance-nodulation-cell division (RND) antibiotic efflux pump
Acinetobacter baumannii 1117819	JFWW01000005.1_81	83753	84082	-	Perfect	175	203	abeS	100	3000768	macrolide antibiotic; aminocoumarin antibiotic	antibiotic efflux	small multidrug resistance (SMR) antibiotic efflux pump
Acinetobacter baumannii 1117819	JFWW01000016.1_62	63093	64397	+	Perfect	600	850.1	Acinetobacter baumannii AbaQ	100	3004574	fluoroquinolone antibiotic	antibiotic efflux	major facilitator superfamily (MFS) antibiotic efflux pump
Acinetobacter baumannii 1117819	JFWW01000043.1_17	21015	22169	-	Perfect	700	776.5	ADC-33	100	3006429	cephalosporin	antibiotic inactivation	ADC beta-lactamases pending classification for carbapenemase activity
Acinetobacter baumannii 1117819	JFWW01000044.1_11	11880	13277	-	Perfect	850	897.5	adeC	100	3003811	glycylcycline; tetracycline antibiotic	antibiotic efflux	resistance-nodulation-cell division (RND) antibiotic efflux pump
Acinetobacter baumannii 1117819	JFWW01000044.1_13	16461	17651	-	Perfect	750	748.8	adeA	100	3000774	glycylcycline; tetracycline antibiotic	antibiotic efflux	resistance-nodulation-cell division (RND) antibiotic efflux pump
Acinetobacter baumannii 1117819	JFWW01000057.1_10	6642	7466	-	Perfect	500	551.2	OXA-82	100	3001635	carbapenem; cephalosporin; penam	antibiotic inactivation	OXA beta-lactamase
Acinetobacter baumannii 1117819	JFWW01000086.1_2	383	784	-	Strict	500	272.3	APH(3')-VIa	100	3002652	aminoglycoside antibiotic	antibiotic inactivation	APH(3')
Acinetobacter baumannii 1117819	JFWW01000044.1_12	13354	16464	-	Strict	2000	1919.1	adeB	99.9	3000775	glycylcycline; tetracycline antibiotic	antibiotic efflux	resistance-nodulation-cell division (RND) antibiotic efflux pump
Acinetobacter baumannii 1117819	JFWW01000002.1_158	171487	174663	-	Strict	2000	2001.1	adeJ	99.81	3000781	macrolide antibiotic; fluoroquinolone antibiotic; lincosamide antibiotic; carbapenem; cephalosporin; tetracycline antibiotic; rifamycin antibiotic; diaminopyrimidine antibiotic; phenicol antibiotic; penem	antibiotic efflux	resistance-nodulation-cell division (RND) antibiotic efflux pump
Acinetobacter baumannii 1117819	JFWW01000005.1_73	74809	77988	-	Strict	750	1982.2	adeF	99.81	3000777	fluoroquinolone antibiotic; tetracycline antibiotic	antibiotic efflux	resistance-nodulation-cell division (RND) antibiotic efflux pump
Acinetobacter baumannii 1117819	JFWW01000015.1_3	1380	4094	-	Strict	1500	1730.3	Acinetobacter baumannii gyrA conferring resistance to fluoroquinolones	99.78	3003817	fluoroquinolone antibiotic	antibiotic target alteration	fluoroquinolone resistant gyrA
Acinetobacter baumannii 1117819	JFWW01000004.1_110	117076	118365	+	Strict	700	836.6	Acinetobacter baumannii AbaF	99.77	3004573	fosfomycin	antibiotic efflux	major facilitator superfamily (MFS) antibiotic efflux pump
Acinetobacter baumannii 1117819	JFWW01000061.1_2	908	1687	-	Strict	450	514.6	aadA	99.61	3002601	aminoglycoside antibiotic	antibiotic inactivation	ANT(3'')
Acinetobacter baumannii 1117819	JFWW01000080.1_2	392	1171	+	Strict	500	512.7	APH(3')-VIa	99.61	3002652	aminoglycoside antibiotic	antibiotic inactivation	APH(3')
Acinetobacter baumannii 1117819	JFWW01000018.1_67	68002	70221	-	Strict	1400	1418.3	Acinetobacter baumannii parC conferring resistance to fluoroquinolones	99.59	3003818	fluoroquinolone antibiotic	antibiotic target alteration	fluoroquinolone resistant parC
Acinetobacter baumannii 1117819	JFWW01000005.1_72	73348	74727	-	Strict	900	857.4	adeH	99.56	3000779	fluoroquinolone antibiotic; tetracycline antibiotic	antibiotic efflux	resistance-nodulation-cell division (RND) antibiotic efflux pump
Acinetobacter baumannii 1117819	JFWW01000001.1_102	111120	112466	-	Strict	850	841.3	abeM	99.55	3000753	fluoroquinolone antibiotic; disinfecting agents and antiseptics	antibiotic efflux	multidrug and toxic compound extrusion (MATE) transporter
Acinetobacter baumannii 1117819	JFWW01000010.1_92	91302	91895	+	Strict	420	401	adeN	98.98	3000559	macrolide antibiotic; fluoroquinolone antibiotic; lincosamide antibiotic; carbapenem; cephalosporin; tetracycline antibiotic; rifamycin antibiotic; diaminopyrimidine antibiotic; phenicol antibiotic; penem	antibiotic efflux	resistance-nodulation-cell division (RND) antibiotic efflux pump
Acinetobacter baumannii 1117819	JFWW01000022.1_41	34638	36146	-	Strict	600	900.6	Acinetobacter baumannii AmvA	98.98	3004577	macrolide antibiotic; disinfecting agents and antiseptics	antibiotic efflux	major facilitator superfamily (MFS) antibiotic efflux pump
Acinetobacter baumannii 1117819	JFWW01000026.1_2	358	1101	+	Strict	480	486.1	adeR	98.79	3000553	glycylcycline; tetracycline antibiotic	antibiotic efflux	resistance-nodulation-cell division (RND) antibiotic efflux pump
Acinetobacter baumannii 1117819	JFWW01000061.1_5	2743	3276	-	Strict	300	305.4	AAC(3)-Ia	98.7	3002528	aminoglycoside antibiotic	antibiotic inactivation	AAC(3)
Acinetobacter baumannii 1117819	JFWW01000001.1_140	154013	155113	-	Strict	700	718.8	LpsB	97.81	3005051	peptide antibiotic	reduced permeability to antibiotic	Intrinsic peptide antibiotic resistant Lps
Acinetobacter baumannii 1117819	JFWW01000026.1_3	1133	2206	+	Strict	700	670.6	adeS	96.36	3000549	glycylcycline; tetracycline antibiotic	antibiotic efflux	resistance-nodulation-cell division (RND) antibiotic efflux pump
Acinetobacter baumannii 1117819	JFWW01000036.1_3	1601	1855	-	Loose	100	95.5	rsmA	89.09	3005069	fluoroquinolone antibiotic; diaminopyrimidine antibiotic; phenicol antibiotic	antibiotic efflux	resistance-nodulation-cell division (RND) antibiotic efflux pump
Acinetobacter baumannii 1117819	JFWW01000024.1_1	1	1191	-	Loose	700	676	Escherichia coli EF-Tu mutants conferring resistance to Pulvomycin	84.77	3003369	elfamycin antibiotic	antibiotic target alteration	elfamycin resistant EF-Tu
Acinetobacter baumannii 1117819	JFWW01000071.1_2	1969	2295	+	Loose	400	131.3	aadA27	73.96	3004682	aminoglycoside antibiotic	antibiotic inactivation	ANT(3'')
Acinetobacter baumannii 1170863	JFWT01000004.1_61	65966	66979	+	Perfect	650	681.8	adeL	100	3000620	fluoroquinolone antibiotic; tetracycline antibiotic	antibiotic efflux	resistance-nodulation-cell division (RND) antibiotic efflux pump
Acinetobacter baumannii 1170863	JFWT01000004.1_66	70288	70617	-	Perfect	175	203	abeS	100	3000768	macrolide antibiotic; aminocoumarin antibiotic	antibiotic efflux	small multidrug resistance (SMR) antibiotic efflux pump
Acinetobacter baumannii 1170863	JFWT01000012.1_72	71659	72483	-	Perfect	500	553.5	OXA-95	100	3001630	carbapenem; cephalosporin; penam	antibiotic inactivation	OXA beta-lactamase
Acinetobacter baumannii 1170863	JFWT01000022.1_27	22270	23421	+	Perfect	700	777.3	ADC-222	100	3006391	cephalosporin	antibiotic inactivation	ADC beta-lactamases pending classification for carbapenemase activity
Acinetobacter baumannii 1170863	JFWT01000040.1_2	695	2170	+	Perfect	950	941.4	msrE	100	3003109	macrolide antibiotic; streptogramin antibiotic	antibiotic target protection	msr-type ABC-F protein
Acinetobacter baumannii 1170863	JFWT01000040.1_3	2226	3098	+	Strict	500	516.2	mphE	100	3003741	macrolide antibiotic	antibiotic inactivation	macrolide phosphotransferase (MPH)
Acinetobacter baumannii 1170863	JFWT01000044.1_2	366	899	+	Perfect	300	374.8	ANT(2'')-Ia	100	3000230	aminoglycoside antibiotic	antibiotic inactivation	ANT(2'')
Acinetobacter baumannii 1170863	JFWT01000044.1_3	982	1614	+	Perfect	350	442.6	catB3	100	3002676	phenicol antibiotic	antibiotic inactivation	chloramphenicol acetyltransferase (CAT)
Acinetobacter baumannii 1170863	JFWT01000044.1_4	1771	2118	+	Perfect	190	224.9	qacEdelta1	100	3005010	disinfecting agents and antiseptics	antibiotic efflux	major facilitator superfamily (MFS) antibiotic efflux pump
Acinetobacter baumannii 1170863	JFWT01000044.1_5	2085	2543	+	Strict	500	292	sul1	100	3000410	sulfonamide antibiotic	antibiotic target replacement	sulfonamide resistant sul
Acinetobacter baumannii 1170863	JFWT01000050.1_1	2	445	-	Strict	500	292	sul1	100	3000410	sulfonamide antibiotic	antibiotic target replacement	sulfonamide resistant sul
Acinetobacter baumannii 1170863	JFWT01000004.1_59	61344	64523	-	Strict	750	1983.4	adeF	99.91	3000777	fluoroquinolone antibiotic; tetracycline antibiotic	antibiotic efflux	resistance-nodulation-cell division (RND) antibiotic efflux pump
Acinetobacter baumannii 1170863	JFWT01000017.1_21	21347	24523	-	Strict	2000	2003.4	adeJ	99.91	3000781	macrolide antibiotic; fluoroquinolone antibiotic; lincosamide antibiotic; carbapenem; cephalosporin; tetracycline antibiotic; rifamycin antibiotic; diaminopyrimidine antibiotic; phenicol antibiotic; penem	antibiotic efflux	resistance-nodulation-cell division (RND) antibiotic efflux pump
Acinetobacter baumannii 1170863	JFWT01000017.1_20	19893	21347	-	Strict	950	920.2	adeK	99.79	3000782	macrolide antibiotic; fluoroquinolone antibiotic; lincosamide antibiotic; carbapenem; cephalosporin; tetracycline antibiotic; rifamycin antibiotic; diaminopyrimidine antibiotic; phenicol antibiotic; penem	antibiotic efflux	resistance-nodulation-cell division (RND) antibiotic efflux pump
Acinetobacter baumannii 1170863	JFWT01000006.1_51	54045	55349	+	Strict	600	848.2	Acinetobacter baumannii AbaQ	99.77	3004574	fluoroquinolone antibiotic	antibiotic efflux	major facilitator superfamily (MFS) antibiotic efflux pump
Acinetobacter baumannii 1170863	JFWT01000017.1_22	24536	25786	-	Strict	800	760.8	adeI	99.76	3000780	macrolide antibiotic; fluoroquinolone antibiotic; lincosamide antibiotic; carbapenem; cephalosporin; tetracycline antibiotic; rifamycin antibiotic; diaminopyrimidine antibiotic; phenicol antibiotic; penem	antibiotic efflux	resistance-nodulation-cell division (RND) antibiotic efflux pump
Acinetobacter baumannii 1170863	JFWT01000004.1_58	59883	61331	-	Strict	900	900.6	adeH	99.59	3000779	fluoroquinolone antibiotic; tetracycline antibiotic	antibiotic efflux	resistance-nodulation-cell division (RND) antibiotic efflux pump
Acinetobacter baumannii 1170863	JFWT01000007.1_74	97278	99992	+	Strict	1500	1726.8	Acinetobacter baumannii gyrA conferring resistance to fluoroquinolones	99.56	3003817	fluoroquinolone antibiotic	antibiotic target alteration	fluoroquinolone resistant gyrA
Acinetobacter baumannii 1170863	JFWT01000002.1_130	138969	140258	+	Strict	700	837	Acinetobacter baumannii AbaF	99.53	3004573	fosfomycin	antibiotic efflux	major facilitator superfamily (MFS) antibiotic efflux pump
Acinetobacter baumannii 1170863	JFWT01000006.1_180	191152	194262	+	Strict	2000	1909.8	adeB	99.52	3000775	glycylcycline; tetracycline antibiotic	antibiotic efflux	resistance-nodulation-cell division (RND) antibiotic efflux pump
Acinetobacter baumannii 1170863	JFWT01000004.1_60	64530	65750	-	Strict	800	757.3	adeG	99.51	3000778	fluoroquinolone antibiotic; tetracycline antibiotic	antibiotic efflux	resistance-nodulation-cell division (RND) antibiotic efflux pump
Acinetobacter baumannii 1170863	JFWT01000038.1_3	1466	2035	-	Strict	300	379.8	dfrA19	99.47	3003015	diaminopyrimidine antibiotic	antibiotic target replacement	trimethoprim resistant dihydrofolate reductase dfr
Acinetobacter baumannii 1170863	JFWT01000013.1_68	68050	70269	-	Strict	1400	1414.1	Acinetobacter baumannii parC conferring resistance to fluoroquinolones	99.46	3003818	fluoroquinolone antibiotic	antibiotic target alteration	fluoroquinolone resistant parC
Acinetobacter baumannii 1170863	JFWT01000038.1_6	4747	5220	-	Strict	500	305.8	sul1	99.36	3000410	sulfonamide antibiotic	antibiotic target replacement	sulfonamide resistant sul
Acinetobacter baumannii 1170863	JFWT01000001.1_297	328709	330055	-	Strict	850	840.1	abeM	99.33	3000753	fluoroquinolone antibiotic; disinfecting agents and antiseptics	antibiotic efflux	multidrug and toxic compound extrusion (MATE) transporter
Acinetobacter baumannii 1170863	JFWT01000005.1_204	191406	192914	-	Strict	600	901.4	Acinetobacter baumannii AmvA	99.19	3004577	macrolide antibiotic; disinfecting agents and antiseptics	antibiotic efflux	major facilitator superfamily (MFS) antibiotic efflux pump
Acinetobacter baumannii 1170863	JFWT01000006.1_178	189076	189819	-	Strict	480	488.8	adeR	99.19	3000553	glycylcycline; tetracycline antibiotic	antibiotic efflux	resistance-nodulation-cell division (RND) antibiotic efflux pump
Acinetobacter baumannii 1170863	JFWT01000005.1_58	57241	57894	+	Strict	420	444.9	adeN	99.08	3000559	macrolide antibiotic; fluoroquinolone antibiotic; lincosamide antibiotic; carbapenem; cephalosporin; tetracycline antibiotic; rifamycin antibiotic; diaminopyrimidine antibiotic; phenicol antibiotic; penem	antibiotic efflux	resistance-nodulation-cell division (RND) antibiotic efflux pump
Acinetobacter baumannii 1170863	JFWT01000001.1_333	370423	371523	-	Strict	700	728	LpsB	98.91	3005051	peptide antibiotic	reduced permeability to antibiotic	Intrinsic peptide antibiotic resistant Lps
Acinetobacter baumannii 1170863	JFWT01000006.1_179	189965	191155	+	Strict	750	741.9	adeA	98.74	3000774	glycylcycline; tetracycline antibiotic	antibiotic efflux	resistance-nodulation-cell division (RND) antibiotic efflux pump
Acinetobacter baumannii 1170863	JFWT01000048.1_3	1316	1789	-	Strict	500	303.5	sul1	98.73	3000410	sulfonamide antibiotic	antibiotic target replacement	sulfonamide resistant sul
Acinetobacter baumannii 1170863	JFWT01000006.1_177	187971	189044	-	Strict	700	673.7	adeS	95.8	3000549	glycylcycline; tetracycline antibiotic	antibiotic efflux	resistance-nodulation-cell division (RND) antibiotic efflux pump
Acinetobacter baumannii 1170863	JFWT01000002.1_322	324196	324450	+	Loose	100	95.5	rsmA	89.09	3005069	fluoroquinolone antibiotic; diaminopyrimidine antibiotic; phenicol antibiotic	antibiotic efflux	resistance-nodulation-cell division (RND) antibiotic efflux pump
Acinetobacter baumannii 1170863	JFWT01000001.1_189	203754	204944	+	Loose	700	676	Escherichia coli EF-Tu mutants conferring resistance to Pulvomycin	84.77	3003369	elfamycin antibiotic	antibiotic target alteration	elfamycin resistant EF-Tu
Acinetobacter baumannii 1178044	JFDU01000004.1_157	170084	171538	-	Perfect	950	923.3	adeK	100	3000782	macrolide antibiotic; fluoroquinolone antibiotic; lincosamide antibiotic; carbapenem; cephalosporin; tetracycline antibiotic; rifamycin antibiotic; diaminopyrimidine antibiotic; phenicol antibiotic; penem	antibiotic efflux	resistance-nodulation-cell division (RND) antibiotic efflux pump
Acinetobacter baumannii 1178044	JFDU01000004.1_159	174727	175977	-	Perfect	800	761.1	adeI	100	3000780	macrolide antibiotic; fluoroquinolone antibiotic; lincosamide antibiotic; carbapenem; cephalosporin; tetracycline antibiotic; rifamycin antibiotic; diaminopyrimidine antibiotic; phenicol antibiotic; penem	antibiotic efflux	resistance-nodulation-cell division (RND) antibiotic efflux pump
Acinetobacter baumannii 1178044	JFDU01000005.1_78	75829	76158	+	Perfect	175	203	abeS	100	3000768	macrolide antibiotic; aminocoumarin antibiotic	antibiotic efflux	small multidrug resistance (SMR) antibiotic efflux pump
Acinetobacter baumannii 1178044	JFDU01000005.1_83	79467	80480	-	Perfect	650	681.8	adeL	100	3000620	fluoroquinolone antibiotic; tetracycline antibiotic	antibiotic efflux	resistance-nodulation-cell division (RND) antibiotic efflux pump
Acinetobacter baumannii 1178044	JFDU01000005.1_85	80696	81916	+	Perfect	800	759.6	adeG	100	3000778	fluoroquinolone antibiotic; tetracycline antibiotic	antibiotic efflux	resistance-nodulation-cell division (RND) antibiotic efflux pump
Acinetobacter baumannii 1178044	JFDU01000042.1_17	21197	22351	-	Perfect	700	776.5	ADC-33	100	3006429	cephalosporin	antibiotic inactivation	ADC beta-lactamases pending classification for carbapenemase activity
Acinetobacter baumannii 1178044	JFDU01000045.1_23	20112	20936	-	Perfect	500	551.2	OXA-82	100	3001635	carbapenem; cephalosporin; penam	antibiotic inactivation	OXA beta-lactamase
Acinetobacter baumannii 1178044	JFDU01000047.1_13	12922	14319	-	Perfect	850	897.5	adeC	100	3003811	glycylcycline; tetracycline antibiotic	antibiotic efflux	resistance-nodulation-cell division (RND) antibiotic efflux pump
Acinetobacter baumannii 1178044	JFDU01000047.1_15	17503	18768	-	Strict	750	749.2	adeA	100	3000774	glycylcycline; tetracycline antibiotic	antibiotic efflux	resistance-nodulation-cell division (RND) antibiotic efflux pump
Acinetobacter baumannii 1178044	JFDU01000064.1_2	369	716	+	Perfect	190	224.9	qacEdelta1	100	3005010	disinfecting agents and antiseptics	antibiotic efflux	major facilitator superfamily (MFS) antibiotic efflux pump
Acinetobacter baumannii 1178044	JFDU01000064.1_3	710	1549	+	Perfect	500	549.7	sul1	100	3000410	sulfonamide antibiotic	antibiotic target replacement	sulfonamide resistant sul
Acinetobacter baumannii 1178044	JFDU01000047.1_14	14396	17506	-	Strict	2000	1919.1	adeB	99.9	3000775	glycylcycline; tetracycline antibiotic	antibiotic efflux	resistance-nodulation-cell division (RND) antibiotic efflux pump
Acinetobacter baumannii 1178044	JFDU01000004.1_158	171538	174714	-	Strict	2000	2001.1	adeJ	99.81	3000781	macrolide antibiotic; fluoroquinolone antibiotic; lincosamide antibiotic; carbapenem; cephalosporin; tetracycline antibiotic; rifamycin antibiotic; diaminopyrimidine antibiotic; phenicol antibiotic; penem	antibiotic efflux	resistance-nodulation-cell division (RND) antibiotic efflux pump
Acinetobacter baumannii 1178044	JFDU01000005.1_86	81923	85102	+	Strict	750	1982.2	adeF	99.81	3000777	fluoroquinolone antibiotic; tetracycline antibiotic	antibiotic efflux	resistance-nodulation-cell division (RND) antibiotic efflux pump
Acinetobacter baumannii 1178044	JFDU01000001.1_69	95086	97800	+	Strict	1500	1730.3	Acinetobacter baumannii gyrA conferring resistance to fluoroquinolones	99.78	3003817	fluoroquinolone antibiotic	antibiotic target alteration	fluoroquinolone resistant gyrA
Acinetobacter baumannii 1178044	JFDU01000017.1_61	62687	63991	+	Strict	600	848.2	Acinetobacter baumannii AbaQ	99.77	3004574	fluoroquinolone antibiotic	antibiotic efflux	major facilitator superfamily (MFS) antibiotic efflux pump
Acinetobacter baumannii 1178044	JFDU01000034.1_25	23951	25240	+	Strict	700	836.6	Acinetobacter baumannii AbaF	99.77	3004573	fosfomycin	antibiotic efflux	major facilitator superfamily (MFS) antibiotic efflux pump
Acinetobacter baumannii 1178044	JFDU01000068.1_3	1082	1879	-	Strict	500	530	OXA-23	99.62	3001418	carbapenem; cephalosporin; penam	antibiotic inactivation	OXA beta-lactamase
Acinetobacter baumannii 1178044	JFDU01000063.1_2	451	1230	-	Strict	450	514.6	aadA	99.61	3002601	aminoglycoside antibiotic	antibiotic inactivation	ANT(3'')
Acinetobacter baumannii 1178044	JFDU01000005.1_87	85115	86563	+	Strict	900	900.2	adeH	99.59	3000779	fluoroquinolone antibiotic; tetracycline antibiotic	antibiotic efflux	resistance-nodulation-cell division (RND) antibiotic efflux pump
Acinetobacter baumannii 1178044	JFDU01000002.1_102	110884	112230	-	Strict	850	841.3	abeM	99.55	3000753	fluoroquinolone antibiotic; disinfecting agents and antiseptics	antibiotic efflux	multidrug and toxic compound extrusion (MATE) transporter
Acinetobacter baumannii 1178044	JFDU01000014.1_77	79819	82038	-	Strict	1400	1416	Acinetobacter baumannii parC conferring resistance to fluoroquinolones	99.46	3003818	fluoroquinolone antibiotic	antibiotic target alteration	fluoroquinolone resistant parC
Acinetobacter baumannii 1178044	JFDU01000011.1_31	29380	29973	-	Strict	420	401	adeN	98.98	3000559	macrolide antibiotic; fluoroquinolone antibiotic; lincosamide antibiotic; carbapenem; cephalosporin; tetracycline antibiotic; rifamycin antibiotic; diaminopyrimidine antibiotic; phenicol antibiotic; penem	antibiotic efflux	resistance-nodulation-cell division (RND) antibiotic efflux pump
Acinetobacter baumannii 1178044	JFDU01000021.1_28	27569	29077	+	Strict	600	900.6	Acinetobacter baumannii AmvA	98.98	3004577	macrolide antibiotic; disinfecting agents and antiseptics	antibiotic efflux	major facilitator superfamily (MFS) antibiotic efflux pump
Acinetobacter baumannii 1178044	JFDU01000018.1_69	64241	64984	-	Strict	480	486.1	adeR	98.79	3000553	glycylcycline; tetracycline antibiotic	antibiotic efflux	resistance-nodulation-cell division (RND) antibiotic efflux pump
Acinetobacter baumannii 1178044	JFDU01000063.1_5	2286	2819	-	Strict	300	305.4	AAC(3)-Ia	98.7	3002528	aminoglycoside antibiotic	antibiotic inactivation	AAC(3)
Acinetobacter baumannii 1178044	JFDU01000002.1_140	153777	154877	-	Strict	700	718.8	LpsB	97.81	3005051	peptide antibiotic	reduced permeability to antibiotic	Intrinsic peptide antibiotic resistant Lps
Acinetobacter baumannii 1178044	JFDU01000018.1_68	63136	64209	-	Strict	700	670.6	adeS	96.36	3000549	glycylcycline; tetracycline antibiotic	antibiotic efflux	resistance-nodulation-cell division (RND) antibiotic efflux pump
Acinetobacter baumannii 1178044	JFDU01000029.1_16	13672	13926	-	Loose	100	94	rsmA	87.27	3005069	fluoroquinolone antibiotic; diaminopyrimidine antibiotic; phenicol antibiotic	antibiotic efflux	resistance-nodulation-cell division (RND) antibiotic efflux pump
Acinetobacter baumannii 1178044	JFDU01000014.1_11	11049	12239	-	Loose	700	676	Escherichia coli EF-Tu mutants conferring resistance to Pulvomycin	84.77	3003369	elfamycin antibiotic	antibiotic target alteration	elfamycin resistant EF-Tu
Acinetobacter baumannii 1178044	JFDU01000061.1_11	7713	8039	+	Loose	400	131.3	aadA27	73.96	3004682	aminoglycoside antibiotic	antibiotic inactivation	ANT(3'')
Acinetobacter baumannii 1188188	JFDV01000001.1_65	65951	66775	-	Perfect	500	553.9	OXA-71	100	3001619	carbapenem; cephalosporin; penam	antibiotic inactivation	OXA beta-lactamase
Acinetobacter baumannii 1188188	JFDV01000007.1_3	1145	2296	+	Perfect	700	775.8	ADC-25	100	3003868	cephalosporin	antibiotic inactivation	ADC beta-lactamase without carbapenemase activity
Acinetobacter baumannii 1188188	JFDV01000008.1_32	29770	31059	-	Perfect	700	839	Acinetobacter baumannii AbaF	100	3004573	fosfomycin	antibiotic efflux	major facilitator superfamily (MFS) antibiotic efflux pump
Acinetobacter baumannii 1188188	JFDV01000014.1_45	41295	41624	+	Perfect	175	203	abeS	100	3000768	macrolide antibiotic; aminocoumarin antibiotic	antibiotic efflux	small multidrug resistance (SMR) antibiotic efflux pump
Acinetobacter baumannii 1188188	JFDV01000014.1_52	46162	47382	+	Perfect	800	759.6	adeG	100	3000778	fluoroquinolone antibiotic; tetracycline antibiotic	antibiotic efflux	resistance-nodulation-cell division (RND) antibiotic efflux pump
Acinetobacter baumannii 1188188	JFDV01000028.1_16	14675	16129	-	Perfect	950	923.3	adeK	100	3000782	macrolide antibiotic; fluoroquinolone antibiotic; lincosamide antibiotic; carbapenem; cephalosporin; tetracycline antibiotic; rifamycin antibiotic; diaminopyrimidine antibiotic; phenicol antibiotic; penem	antibiotic efflux	resistance-nodulation-cell division (RND) antibiotic efflux pump
Acinetobacter baumannii 1188188	JFDV01000028.1_18	19318	20568	-	Perfect	800	761.1	adeI	100	3000780	macrolide antibiotic; fluoroquinolone antibiotic; lincosamide antibiotic; carbapenem; cephalosporin; tetracycline antibiotic; rifamycin antibiotic; diaminopyrimidine antibiotic; phenicol antibiotic; penem	antibiotic efflux	resistance-nodulation-cell division (RND) antibiotic efflux pump
Acinetobacter baumannii 1188188	JFDV01000086.1_2	462	1241	+	Perfect	500	514.2	APH(3')-VIa	100	3002652	aminoglycoside antibiotic	antibiotic inactivation	APH(3')
Acinetobacter baumannii 1188188	JFDV01000028.1_17	16129	19305	-	Strict	2000	2003.4	adeJ	99.91	3000781	macrolide antibiotic; fluoroquinolone antibiotic; lincosamide antibiotic; carbapenem; cephalosporin; tetracycline antibiotic; rifamycin antibiotic; diaminopyrimidine antibiotic; phenicol antibiotic; penem	antibiotic efflux	resistance-nodulation-cell division (RND) antibiotic efflux pump
Acinetobacter baumannii 1188188	JFDV01000025.1_21	24379	26598	+	Strict	1400	1420.6	Acinetobacter baumannii parC conferring resistance to fluoroquinolones	99.86	3003818	fluoroquinolone antibiotic	antibiotic target alteration	fluoroquinolone resistant parC
Acinetobacter baumannii 1188188	JFDV01000030.1_16	14383	17097	-	Strict	1500	1730.3	Acinetobacter baumannii gyrA conferring resistance to fluoroquinolones	99.78	3003817	fluoroquinolone antibiotic	antibiotic target alteration	fluoroquinolone resistant gyrA
Acinetobacter baumannii 1188188	JFDV01000013.1_48	45268	46572	-	Strict	600	849	Acinetobacter baumannii AbaQ	99.77	3004574	fluoroquinolone antibiotic	antibiotic efflux	major facilitator superfamily (MFS) antibiotic efflux pump
Acinetobacter baumannii 1188188	JFDV01000014.1_50	44933	45964	-	Strict	650	680.6	adeL	99.7	3000620	fluoroquinolone antibiotic; tetracycline antibiotic	antibiotic efflux	resistance-nodulation-cell division (RND) antibiotic efflux pump
Acinetobacter baumannii 1188188	JFDV01000071.1_2	286	1137	+	Strict	500	545.4	sul1	99.64	3000410	sulfonamide antibiotic	antibiotic target replacement	sulfonamide resistant sul
Acinetobacter baumannii 1188188	JFDV01000014.1_53	47389	50568	+	Strict	750	1979.1	adeF	99.62	3000777	fluoroquinolone antibiotic; tetracycline antibiotic	antibiotic efflux	resistance-nodulation-cell division (RND) antibiotic efflux pump
Acinetobacter baumannii 1188188	JFDV01000001.1_327	343005	346115	-	Strict	2000	1912.9	adeB	99.61	3000775	glycylcycline; tetracycline antibiotic	antibiotic efflux	resistance-nodulation-cell division (RND) antibiotic efflux pump
Acinetobacter baumannii 1188188	JFDV01000063.1_6	3060	3839	+	Strict	450	514.6	aadA	99.61	3002601	aminoglycoside antibiotic	antibiotic inactivation	ANT(3'')
Acinetobacter baumannii 1188188	JFDV01000009.1_108	123643	124989	-	Strict	850	840.5	abeM	99.55	3000753	fluoroquinolone antibiotic; disinfecting agents and antiseptics	antibiotic efflux	multidrug and toxic compound extrusion (MATE) transporter
Acinetobacter baumannii 1188188	JFDV01000014.1_54	50581	52029	+	Strict	900	900.2	adeH	99.38	3000779	fluoroquinolone antibiotic; tetracycline antibiotic	antibiotic efflux	resistance-nodulation-cell division (RND) antibiotic efflux pump
Acinetobacter baumannii 1188188	JFDV01000021.1_62	62199	62942	-	Strict	480	489.6	adeR	99.19	3000553	glycylcycline; tetracycline antibiotic	antibiotic efflux	resistance-nodulation-cell division (RND) antibiotic efflux pump
Acinetobacter baumannii 1188188	JFDV01000006.1_62	60600	61253	+	Strict	420	444.9	adeN	99.08	3000559	macrolide antibiotic; fluoroquinolone antibiotic; lincosamide antibiotic; carbapenem; cephalosporin; tetracycline antibiotic; rifamycin antibiotic; diaminopyrimidine antibiotic; phenicol antibiotic; penem	antibiotic efflux	resistance-nodulation-cell division (RND) antibiotic efflux pump
Acinetobacter baumannii 1188188	JFDV01000001.1_328	346112	347302	-	Strict	750	743.8	adeA	98.99	3000774	glycylcycline; tetracycline antibiotic	antibiotic efflux	resistance-nodulation-cell division (RND) antibiotic efflux pump
Acinetobacter baumannii 1188188	JFDV01000002.1_25	24141	25649	-	Strict	600	899	Acinetobacter baumannii AmvA	98.98	3004577	macrolide antibiotic; disinfecting agents and antiseptics	antibiotic efflux	major facilitator superfamily (MFS) antibiotic efflux pump
Acinetobacter baumannii 1188188	JFDV01000016.1_33	36616	37716	-	Strict	700	729.6	LpsB	98.91	3005051	peptide antibiotic	reduced permeability to antibiotic	Intrinsic peptide antibiotic resistant Lps
Acinetobacter baumannii 1188188	JFDV01000063.1_3	1471	2004	+	Strict	300	305.4	AAC(3)-Ia	98.7	3002528	aminoglycoside antibiotic	antibiotic inactivation	AAC(3)
Acinetobacter baumannii 1188188	JFDV01000021.1_61	61082	62167	-	Strict	700	693	adeS	98.06	3000549	glycylcycline; tetracycline antibiotic	antibiotic efflux	resistance-nodulation-cell division (RND) antibiotic efflux pump
Acinetobacter baumannii 1188188	JFDV01000001.1_326	341530	342999	-	Strict	850	867.8	adeC	96.13	3003811	glycylcycline; tetracycline antibiotic	antibiotic efflux	resistance-nodulation-cell division (RND) antibiotic efflux pump
Acinetobacter baumannii 1188188	JFDV01000011.1_110	103484	103738	+	Loose	100	95.5	rsmA	89.09	3005069	fluoroquinolone antibiotic; diaminopyrimidine antibiotic; phenicol antibiotic	antibiotic efflux	resistance-nodulation-cell division (RND) antibiotic efflux pump
Acinetobacter baumannii 1188188	JFDV01000003.1_187	210862	212052	-	Loose	700	676	Escherichia coli EF-Tu mutants conferring resistance to Pulvomycin	84.77	3003369	elfamycin antibiotic	antibiotic target alteration	elfamycin resistant EF-Tu
Acinetobacter baumannii 1232509	JFWY01000003.1_158	170797	172251	-	Perfect	950	923.3	adeK	100	3000782	macrolide antibiotic; fluoroquinolone antibiotic; lincosamide antibiotic; carbapenem; cephalosporin; tetracycline antibiotic; rifamycin antibiotic; diaminopyrimidine antibiotic; phenicol antibiotic; penem	antibiotic efflux	resistance-nodulation-cell division (RND) antibiotic efflux pump
Acinetobacter baumannii 1232509	JFWY01000003.1_160	175440	176690	-	Perfect	800	761.1	adeI	100	3000780	macrolide antibiotic; fluoroquinolone antibiotic; lincosamide antibiotic; carbapenem; cephalosporin; tetracycline antibiotic; rifamycin antibiotic; diaminopyrimidine antibiotic; phenicol antibiotic; penem	antibiotic efflux	resistance-nodulation-cell division (RND) antibiotic efflux pump
Acinetobacter baumannii 1232509	JFWY01000009.1_81	76389	76718	+	Perfect	175	203	abeS	100	3000768	macrolide antibiotic; aminocoumarin antibiotic	antibiotic efflux	small multidrug resistance (SMR) antibiotic efflux pump
Acinetobacter baumannii 1232509	JFWY01000009.1_89	81256	82476	+	Perfect	800	759.6	adeG	100	3000778	fluoroquinolone antibiotic; tetracycline antibiotic	antibiotic efflux	resistance-nodulation-cell division (RND) antibiotic efflux pump
Acinetobacter baumannii 1232509	JFWY01000018.1_13	11014	12318	-	Perfect	600	850.1	Acinetobacter baumannii AbaQ	100	3004574	fluoroquinolone antibiotic	antibiotic efflux	major facilitator superfamily (MFS) antibiotic efflux pump
Acinetobacter baumannii 1232509	JFWY01000043.1_17	21055	22209	-	Perfect	700	776.5	ADC-33	100	3006429	cephalosporin	antibiotic inactivation	ADC beta-lactamases pending classification for carbapenemase activity
Acinetobacter baumannii 1232509	JFWY01000044.1_2	325	1149	+	Perfect	500	551.2	OXA-82	100	3001635	carbapenem; cephalosporin; penam	antibiotic inactivation	OXA beta-lactamase
Acinetobacter baumannii 1232509	JFWY01000045.1_13	14623	16020	-	Perfect	850	897.5	adeC	100	3003811	glycylcycline; tetracycline antibiotic	antibiotic efflux	resistance-nodulation-cell division (RND) antibiotic efflux pump
Acinetobacter baumannii 1232509	JFWY01000045.1_15	19204	20469	-	Strict	750	749.2	adeA	100	3000774	glycylcycline; tetracycline antibiotic	antibiotic efflux	resistance-nodulation-cell division (RND) antibiotic efflux pump
Acinetobacter baumannii 1232509	JFWY01000069.1_2	795	2270	+	Perfect	950	941.4	msrE	100	3003109	macrolide antibiotic; streptogramin antibiotic	antibiotic target protection	msr-type ABC-F protein
Acinetobacter baumannii 1232509	JFWY01000069.1_3	2326	3210	+	Perfect	500	587.8	mphE	100	3003741	macrolide antibiotic	antibiotic inactivation	macrolide phosphotransferase (MPH)
Acinetobacter baumannii 1232509	JFWY01000080.1_1	1	645	-	Strict	500	414.5	sul1	100	3000410	sulfonamide antibiotic	antibiotic target replacement	sulfonamide resistant sul
Acinetobacter baumannii 1232509	JFWY01000086.1_1	1	633	-	Strict	500	416.4	sul1	100	3000410	sulfonamide antibiotic	antibiotic target replacement	sulfonamide resistant sul
Acinetobacter baumannii 1232509	JFWY01000086.1_2	627	974	-	Perfect	190	224.9	qacEdelta1	100	3005010	disinfecting agents and antiseptics	antibiotic efflux	major facilitator superfamily (MFS) antibiotic efflux pump
Acinetobacter baumannii 1232509	JFWY01000045.1_14	16097	19207	-	Strict	2000	1919.1	adeB	99.9	3000775	glycylcycline; tetracycline antibiotic	antibiotic efflux	resistance-nodulation-cell division (RND) antibiotic efflux pump
Acinetobacter baumannii 1232509	JFWY01000003.1_159	172251	175427	-	Strict	2000	2001.1	adeJ	99.81	3000781	macrolide antibiotic; fluoroquinolone antibiotic; lincosamide antibiotic; carbapenem; cephalosporin; tetracycline antibiotic; rifamycin antibiotic; diaminopyrimidine antibiotic; phenicol antibiotic; penem	antibiotic efflux	resistance-nodulation-cell division (RND) antibiotic efflux pump
Acinetobacter baumannii 1232509	JFWY01000009.1_90	82483	85662	+	Strict	750	1982.2	adeF	99.81	3000777	fluoroquinolone antibiotic; tetracycline antibiotic	antibiotic efflux	resistance-nodulation-cell division (RND) antibiotic efflux pump
Acinetobacter baumannii 1232509	JFWY01000001.1_41	56672	59386	+	Strict	1500	1730.3	Acinetobacter baumannii gyrA conferring resistance to fluoroquinolones	99.78	3003817	fluoroquinolone antibiotic	antibiotic target alteration	fluoroquinolone resistant gyrA
Acinetobacter baumannii 1232509	JFWY01000004.1_53	51711	53000	-	Strict	700	836.6	Acinetobacter baumannii AbaF	99.77	3004573	fosfomycin	antibiotic efflux	major facilitator superfamily (MFS) antibiotic efflux pump
Acinetobacter baumannii 1232509	JFWY01000066.1_2	458	1237	-	Strict	450	514.6	aadA	99.61	3002601	aminoglycoside antibiotic	antibiotic inactivation	ANT(3'')
Acinetobacter baumannii 1232509	JFWY01000082.1_2	665	1435	-	Strict	500	501.1	sul1	99.61	3000410	sulfonamide antibiotic	antibiotic target replacement	sulfonamide resistant sul
Acinetobacter baumannii 1232509	JFWY01000009.1_91	85675	87123	+	Strict	900	900.2	adeH	99.59	3000779	fluoroquinolone antibiotic; tetracycline antibiotic	antibiotic efflux	resistance-nodulation-cell division (RND) antibiotic efflux pump
Acinetobacter baumannii 1232509	JFWY01000016.1_67	68002	70221	-	Strict	1400	1418.3	Acinetobacter baumannii parC conferring resistance to fluoroquinolones	99.59	3003818	fluoroquinolone antibiotic	antibiotic target alteration	fluoroquinolone resistant parC
Acinetobacter baumannii 1232509	JFWY01000002.1_57	67065	68411	-	Strict	850	841.3	abeM	99.55	3000753	fluoroquinolone antibiotic; disinfecting agents and antiseptics	antibiotic efflux	multidrug and toxic compound extrusion (MATE) transporter
Acinetobacter baumannii 1232509	JFWY01000009.1_86	80027	80440	-	Strict	650	285	adeL	99.27	3000620	fluoroquinolone antibiotic; tetracycline antibiotic	antibiotic efflux	resistance-nodulation-cell division (RND) antibiotic efflux pump
Acinetobacter baumannii 1232509	JFWY01000011.1_34	29745	30338	-	Strict	420	401	adeN	98.98	3000559	macrolide antibiotic; fluoroquinolone antibiotic; lincosamide antibiotic; carbapenem; cephalosporin; tetracycline antibiotic; rifamycin antibiotic; diaminopyrimidine antibiotic; phenicol antibiotic; penem	antibiotic efflux	resistance-nodulation-cell division (RND) antibiotic efflux pump
Acinetobacter baumannii 1232509	JFWY01000021.1_28	28034	29542	+	Strict	600	900.6	Acinetobacter baumannii AmvA	98.98	3004577	macrolide antibiotic; disinfecting agents and antiseptics	antibiotic efflux	major facilitator superfamily (MFS) antibiotic efflux pump
Acinetobacter baumannii 1232509	JFWY01000009.1_87	80474	81058	-	Strict	650	367.5	adeL	98.94	3000620	fluoroquinolone antibiotic; tetracycline antibiotic	antibiotic efflux	resistance-nodulation-cell division (RND) antibiotic efflux pump
Acinetobacter baumannii 1232509	JFWY01000025.1_2	417	1160	+	Strict	480	486.1	adeR	98.79	3000553	glycylcycline; tetracycline antibiotic	antibiotic efflux	resistance-nodulation-cell division (RND) antibiotic efflux pump
Acinetobacter baumannii 1232509	JFWY01000066.1_5	2293	2826	-	Strict	300	305.4	AAC(3)-Ia	98.7	3002528	aminoglycoside antibiotic	antibiotic inactivation	AAC(3)
Acinetobacter baumannii 1232509	JFWY01000070.1_1	539	1399	+	Strict	565	577.4	AAC(3)-IIe	98.6	3004621	aminoglycoside antibiotic	antibiotic inactivation	AAC(3)
Acinetobacter baumannii 1232509	JFWY01000002.1_95	109762	110862	-	Strict	700	718.8	LpsB	97.81	3005051	peptide antibiotic	reduced permeability to antibiotic	Intrinsic peptide antibiotic resistant Lps
Acinetobacter baumannii 1232509	JFWY01000025.1_3	1192	2265	+	Strict	700	670.6	adeS	96.36	3000549	glycylcycline; tetracycline antibiotic	antibiotic efflux	resistance-nodulation-cell division (RND) antibiotic efflux pump
Acinetobacter baumannii 1232509	JFWY01000020.1_12	10282	10536	-	Loose	100	95.5	rsmA	89.09	3005069	fluoroquinolone antibiotic; diaminopyrimidine antibiotic; phenicol antibiotic	antibiotic efflux	resistance-nodulation-cell division (RND) antibiotic efflux pump
Acinetobacter baumannii 1232509	JFWY01000053.1_11	13327	13914	-	Loose	700	341.7	Escherichia coli EF-Tu mutants conferring resistance to Pulvomycin	86.53	3003369	elfamycin antibiotic	antibiotic target alteration	elfamycin resistant EF-Tu
Acinetobacter baumannii 1232509	JFWY01000005.1_134	147975	149165	-	Loose	700	676	Escherichia coli EF-Tu mutants conferring resistance to Pulvomycin	84.77	3003369	elfamycin antibiotic	antibiotic target alteration	elfamycin resistant EF-Tu
Acinetobacter baumannii 1232509	JFWY01000057.1_9	7047	7373	+	Loose	400	131.3	aadA27	73.96	3004682	aminoglycoside antibiotic	antibiotic inactivation	ANT(3'')
Acinetobacter baumannii 1237893	JFEA01000002.1_65	65645	66469	-	Perfect	500	553.9	OXA-71	100	3001619	carbapenem; cephalosporin; penam	antibiotic inactivation	OXA beta-lactamase
Acinetobacter baumannii 1237893	JFEA01000008.1_32	29770	31059	-	Perfect	700	839	Acinetobacter baumannii AbaF	100	3004573	fosfomycin	antibiotic efflux	major facilitator superfamily (MFS) antibiotic efflux pump
Acinetobacter baumannii 1237893	JFEA01000013.1_48	52011	53231	-	Perfect	800	759.6	adeG	100	3000778	fluoroquinolone antibiotic; tetracycline antibiotic	antibiotic efflux	resistance-nodulation-cell division (RND) antibiotic efflux pump
Acinetobacter baumannii 1237893	JFEA01000013.1_54	57769	58098	-	Perfect	175	203	abeS	100	3000768	macrolide antibiotic; aminocoumarin antibiotic	antibiotic efflux	small multidrug resistance (SMR) antibiotic efflux pump
Acinetobacter baumannii 1237893	JFEA01000025.1_16	14675	16129	-	Perfect	950	923.3	adeK	100	3000782	macrolide antibiotic; fluoroquinolone antibiotic; lincosamide antibiotic; carbapenem; cephalosporin; tetracycline antibiotic; rifamycin antibiotic; diaminopyrimidine antibiotic; phenicol antibiotic; penem	antibiotic efflux	resistance-nodulation-cell division (RND) antibiotic efflux pump
Acinetobacter baumannii 1237893	JFEA01000025.1_18	19318	20568	-	Perfect	800	761.1	adeI	100	3000780	macrolide antibiotic; fluoroquinolone antibiotic; lincosamide antibiotic; carbapenem; cephalosporin; tetracycline antibiotic; rifamycin antibiotic; diaminopyrimidine antibiotic; phenicol antibiotic; penem	antibiotic efflux	resistance-nodulation-cell division (RND) antibiotic efflux pump
Acinetobacter baumannii 1237893	JFEA01000029.1_3	1190	2341	+	Perfect	700	775.8	ADC-25	100	3003868	cephalosporin	antibiotic inactivation	ADC beta-lactamase without carbapenemase activity
Acinetobacter baumannii 1237893	JFEA01000054.1_2	328	1212	-	Perfect	500	587.8	mphE	100	3003741	macrolide antibiotic	antibiotic inactivation	macrolide phosphotransferase (MPH)
Acinetobacter baumannii 1237893	JFEA01000055.1_5	2787	3134	-	Perfect	190	224.9	qacEdelta1	100	3005010	disinfecting agents and antiseptics	antibiotic efflux	major facilitator superfamily (MFS) antibiotic efflux pump
Acinetobacter baumannii 1237893	JFEA01000025.1_17	16129	19305	-	Strict	2000	2003.4	adeJ	99.91	3000781	macrolide antibiotic; fluoroquinolone antibiotic; lincosamide antibiotic; carbapenem; cephalosporin; tetracycline antibiotic; rifamycin antibiotic; diaminopyrimidine antibiotic; phenicol antibiotic; penem	antibiotic efflux	resistance-nodulation-cell division (RND) antibiotic efflux pump
Acinetobacter baumannii 1237893	JFEA01000012.1_21	24379	26598	+	Strict	1400	1420.6	Acinetobacter baumannii parC conferring resistance to fluoroquinolones	99.86	3003818	fluoroquinolone antibiotic	antibiotic target alteration	fluoroquinolone resistant parC
Acinetobacter baumannii 1237893	JFEA01000054.1_3	1268	2743	-	Strict	950	938.7	msrE	99.8	3003109	macrolide antibiotic; streptogramin antibiotic	antibiotic target protection	msr-type ABC-F protein
Acinetobacter baumannii 1237893	JFEA01000027.1_12	10793	13507	-	Strict	1500	1730.3	Acinetobacter baumannii gyrA conferring resistance to fluoroquinolones	99.78	3003817	fluoroquinolone antibiotic	antibiotic target alteration	fluoroquinolone resistant gyrA
Acinetobacter baumannii 1237893	JFEA01000010.1_9	7565	8881	+	Strict	600	849	Acinetobacter baumannii AbaQ	99.77	3004574	fluoroquinolone antibiotic	antibiotic efflux	major facilitator superfamily (MFS) antibiotic efflux pump
Acinetobacter baumannii 1237893	JFEA01000067.1_2	900	1751	+	Strict	500	545.4	sul1	99.64	3000410	sulfonamide antibiotic	antibiotic target replacement	sulfonamide resistant sul
Acinetobacter baumannii 1237893	JFEA01000002.1_326	342699	345809	-	Strict	2000	1912.9	adeB	99.61	3000775	glycylcycline; tetracycline antibiotic	antibiotic efflux	resistance-nodulation-cell division (RND) antibiotic efflux pump
Acinetobacter baumannii 1237893	JFEA01000048.1_2	435	1214	-	Strict	450	514.6	aadA	99.61	3002601	aminoglycoside antibiotic	antibiotic inactivation	ANT(3'')
Acinetobacter baumannii 1237893	JFEA01000005.1_108	123573	124919	-	Strict	850	840.5	abeM	99.55	3000753	fluoroquinolone antibiotic; disinfecting agents and antiseptics	antibiotic efflux	multidrug and toxic compound extrusion (MATE) transporter
Acinetobacter baumannii 1237893	JFEA01000013.1_47	48825	52004	-	Strict	750	1977.6	adeF	99.53	3000777	fluoroquinolone antibiotic; tetracycline antibiotic	antibiotic efflux	resistance-nodulation-cell division (RND) antibiotic efflux pump
Acinetobacter baumannii 1237893	JFEA01000013.1_49	53429	54460	+	Strict	650	677.2	adeL	99.41	3000620	fluoroquinolone antibiotic; tetracycline antibiotic	antibiotic efflux	resistance-nodulation-cell division (RND) antibiotic efflux pump
Acinetobacter baumannii 1237893	JFEA01000013.1_46	47364	48812	-	Strict	900	900.2	adeH	99.38	3000779	fluoroquinolone antibiotic; tetracycline antibiotic	antibiotic efflux	resistance-nodulation-cell division (RND) antibiotic efflux pump
Acinetobacter baumannii 1237893	JFEA01000055.1_4	1954	2793	-	Strict	500	543.9	sul1	99.28	3000410	sulfonamide antibiotic	antibiotic target replacement	sulfonamide resistant sul
Acinetobacter baumannii 1237893	JFEA01000010.1_116	116890	117633	-	Strict	480	489.6	adeR	99.19	3000553	glycylcycline; tetracycline antibiotic	antibiotic efflux	resistance-nodulation-cell division (RND) antibiotic efflux pump
Acinetobacter baumannii 1237893	JFEA01000006.1_97	97056	97709	-	Strict	420	444.9	adeN	99.08	3000559	macrolide antibiotic; fluoroquinolone antibiotic; lincosamide antibiotic; carbapenem; cephalosporin; tetracycline antibiotic; rifamycin antibiotic; diaminopyrimidine antibiotic; phenicol antibiotic; penem	antibiotic efflux	resistance-nodulation-cell division (RND) antibiotic efflux pump
Acinetobacter baumannii 1237893	JFEA01000002.1_327	345806	346996	-	Strict	750	743.8	adeA	98.99	3000774	glycylcycline; tetracycline antibiotic	antibiotic efflux	resistance-nodulation-cell division (RND) antibiotic efflux pump
Acinetobacter baumannii 1237893	JFEA01000004.1_196	203877	205355	+	Strict	600	899.4	Acinetobacter baumannii AmvA	98.98	3004577	macrolide antibiotic; disinfecting agents and antiseptics	antibiotic efflux	major facilitator superfamily (MFS) antibiotic efflux pump
Acinetobacter baumannii 1237893	JFEA01000005.1_145	165483	166583	-	Strict	700	729.6	LpsB	98.91	3005051	peptide antibiotic	reduced permeability to antibiotic	Intrinsic peptide antibiotic resistant Lps
Acinetobacter baumannii 1237893	JFEA01000048.1_5	2270	2803	-	Strict	300	305.4	AAC(3)-Ia	98.7	3002528	aminoglycoside antibiotic	antibiotic inactivation	AAC(3)
Acinetobacter baumannii 1237893	JFEA01000010.1_115	115773	116858	-	Strict	700	693	adeS	98.06	3000549	glycylcycline; tetracycline antibiotic	antibiotic efflux	resistance-nodulation-cell division (RND) antibiotic efflux pump
Acinetobacter baumannii 1237893	JFEA01000002.1_325	341224	342693	-	Strict	850	867.8	adeC	96.13	3003811	glycylcycline; tetracycline antibiotic	antibiotic efflux	resistance-nodulation-cell division (RND) antibiotic efflux pump
Acinetobacter baumannii 1237893	JFEA01000030.1_14	12180	12434	-	Loose	100	95.5	rsmA	89.09	3005069	fluoroquinolone antibiotic; diaminopyrimidine antibiotic; phenicol antibiotic	antibiotic efflux	resistance-nodulation-cell division (RND) antibiotic efflux pump
Acinetobacter baumannii 1237893	JFEA01000003.1_70	58200	59390	+	Loose	700	676	Escherichia coli EF-Tu mutants conferring resistance to Pulvomycin	84.77	3003369	elfamycin antibiotic	antibiotic target alteration	elfamycin resistant EF-Tu
Acinetobacter baumannii 1264936	JFED01000002.1_41	46457	47707	+	Perfect	800	761.1	adeI	100	3000780	macrolide antibiotic; fluoroquinolone antibiotic; lincosamide antibiotic; carbapenem; cephalosporin; tetracycline antibiotic; rifamycin antibiotic; diaminopyrimidine antibiotic; phenicol antibiotic; penem	antibiotic efflux	resistance-nodulation-cell division (RND) antibiotic efflux pump
Acinetobacter baumannii 1264936	JFED01000002.1_43	50896	52350	+	Perfect	950	923.3	adeK	100	3000782	macrolide antibiotic; fluoroquinolone antibiotic; lincosamide antibiotic; carbapenem; cephalosporin; tetracycline antibiotic; rifamycin antibiotic; diaminopyrimidine antibiotic; phenicol antibiotic; penem	antibiotic efflux	resistance-nodulation-cell division (RND) antibiotic efflux pump
Acinetobacter baumannii 1264936	JFED01000011.1_26	25833	27053	-	Perfect	800	759.6	adeG	100	3000778	fluoroquinolone antibiotic; tetracycline antibiotic	antibiotic efflux	resistance-nodulation-cell division (RND) antibiotic efflux pump
Acinetobacter baumannii 1264936	JFED01000011.1_28	27269	28282	+	Perfect	650	681.8	adeL	100	3000620	fluoroquinolone antibiotic; tetracycline antibiotic	antibiotic efflux	resistance-nodulation-cell division (RND) antibiotic efflux pump
Acinetobacter baumannii 1264936	JFED01000011.1_33	31591	31920	-	Perfect	175	203	abeS	100	3000768	macrolide antibiotic; aminocoumarin antibiotic	antibiotic efflux	small multidrug resistance (SMR) antibiotic efflux pump
Acinetobacter baumannii 1264936	JFED01000028.1_12	11446	12750	-	Perfect	600	850.1	Acinetobacter baumannii AbaQ	100	3004574	fluoroquinolone antibiotic	antibiotic efflux	major facilitator superfamily (MFS) antibiotic efflux pump
Acinetobacter baumannii 1264936	JFED01000045.1_2	545	1810	+	Strict	750	749.2	adeA	100	3000774	glycylcycline; tetracycline antibiotic	antibiotic efflux	resistance-nodulation-cell division (RND) antibiotic efflux pump
Acinetobacter baumannii 1264936	JFED01000045.1_4	4994	6391	+	Perfect	850	897.5	adeC	100	3003811	glycylcycline; tetracycline antibiotic	antibiotic efflux	resistance-nodulation-cell division (RND) antibiotic efflux pump
Acinetobacter baumannii 1264936	JFED01000063.1_9	6525	7349	-	Perfect	500	551.2	OXA-82	100	3001635	carbapenem; cephalosporin; penam	antibiotic inactivation	OXA beta-lactamase
Acinetobacter baumannii 1264936	JFED01000064.1_6	5023	6177	-	Perfect	700	776.5	ADC-33	100	3006429	cephalosporin	antibiotic inactivation	ADC beta-lactamases pending classification for carbapenemase activity
Acinetobacter baumannii 1264936	JFED01000072.1_2	361	1245	-	Perfect	500	587.8	mphE	100	3003741	macrolide antibiotic	antibiotic inactivation	macrolide phosphotransferase (MPH)
Acinetobacter baumannii 1264936	JFED01000072.1_3	1301	2776	-	Perfect	950	941.4	msrE	100	3003109	macrolide antibiotic; streptogramin antibiotic	antibiotic target protection	msr-type ABC-F protein
Acinetobacter baumannii 1264936	JFED01000074.1_5	2342	3181	-	Perfect	500	549.7	sul1	100	3000410	sulfonamide antibiotic	antibiotic target replacement	sulfonamide resistant sul
Acinetobacter baumannii 1264936	JFED01000074.1_6	3175	3522	-	Perfect	190	224.9	qacEdelta1	100	3005010	disinfecting agents and antiseptics	antibiotic efflux	major facilitator superfamily (MFS) antibiotic efflux pump
Acinetobacter baumannii 1264936	JFED01000084.1_2	186	1340	+	Perfect	700	776.5	ADC-33	100	3006429	cephalosporin	antibiotic inactivation	ADC beta-lactamases pending classification for carbapenemase activity
Acinetobacter baumannii 1264936	JFED01000045.1_3	1807	4917	+	Strict	2000	1919.1	adeB	99.9	3000775	glycylcycline; tetracycline antibiotic	antibiotic efflux	resistance-nodulation-cell division (RND) antibiotic efflux pump
Acinetobacter baumannii 1264936	JFED01000002.1_42	47720	50896	+	Strict	2000	2001.1	adeJ	99.81	3000781	macrolide antibiotic; fluoroquinolone antibiotic; lincosamide antibiotic; carbapenem; cephalosporin; tetracycline antibiotic; rifamycin antibiotic; diaminopyrimidine antibiotic; phenicol antibiotic; penem	antibiotic efflux	resistance-nodulation-cell division (RND) antibiotic efflux pump
Acinetobacter baumannii 1264936	JFED01000011.1_25	22647	25826	-	Strict	750	1982.2	adeF	99.81	3000777	fluoroquinolone antibiotic; tetracycline antibiotic	antibiotic efflux	resistance-nodulation-cell division (RND) antibiotic efflux pump
Acinetobacter baumannii 1264936	JFED01000005.1_69	94997	97711	+	Strict	1500	1730.3	Acinetobacter baumannii gyrA conferring resistance to fluoroquinolones	99.78	3003817	fluoroquinolone antibiotic	antibiotic target alteration	fluoroquinolone resistant gyrA
Acinetobacter baumannii 1264936	JFED01000019.1_25	23981	25270	+	Strict	700	836.6	Acinetobacter baumannii AbaF	99.77	3004573	fosfomycin	antibiotic efflux	major facilitator superfamily (MFS) antibiotic efflux pump
Acinetobacter baumannii 1264936	JFED01000079.1_3	1041	1838	-	Strict	500	530	OXA-23	99.62	3001418	carbapenem; cephalosporin; penam	antibiotic inactivation	OXA beta-lactamase
Acinetobacter baumannii 1264936	JFED01000068.1_2	450	1229	-	Strict	450	514.6	aadA	99.61	3002601	aminoglycoside antibiotic	antibiotic inactivation	ANT(3'')
Acinetobacter baumannii 1264936	JFED01000011.1_24	21186	22634	-	Strict	900	900.2	adeH	99.59	3000779	fluoroquinolone antibiotic; tetracycline antibiotic	antibiotic efflux	resistance-nodulation-cell division (RND) antibiotic efflux pump
Acinetobacter baumannii 1264936	JFED01000017.1_59	59130	61349	-	Strict	1400	1418.3	Acinetobacter baumannii parC conferring resistance to fluoroquinolones	99.59	3003818	fluoroquinolone antibiotic	antibiotic target alteration	fluoroquinolone resistant parC
Acinetobacter baumannii 1264936	JFED01000001.1_153	162548	163894	+	Strict	850	841.3	abeM	99.55	3000753	fluoroquinolone antibiotic; disinfecting agents and antiseptics	antibiotic efflux	multidrug and toxic compound extrusion (MATE) transporter
Acinetobacter baumannii 1264936	JFED01000016.1_59	57479	58072	+	Strict	420	401	adeN	98.98	3000559	macrolide antibiotic; fluoroquinolone antibiotic; lincosamide antibiotic; carbapenem; cephalosporin; tetracycline antibiotic; rifamycin antibiotic; diaminopyrimidine antibiotic; phenicol antibiotic; penem	antibiotic efflux	resistance-nodulation-cell division (RND) antibiotic efflux pump
Acinetobacter baumannii 1264936	JFED01000023.1_41	34626	36134	-	Strict	600	900.6	Acinetobacter baumannii AmvA	98.98	3004577	macrolide antibiotic; disinfecting agents and antiseptics	antibiotic efflux	major facilitator superfamily (MFS) antibiotic efflux pump
Acinetobacter baumannii 1264936	JFED01000042.1_23	22628	23371	-	Strict	480	486.1	adeR	98.79	3000553	glycylcycline; tetracycline antibiotic	antibiotic efflux	resistance-nodulation-cell division (RND) antibiotic efflux pump
Acinetobacter baumannii 1264936	JFED01000068.1_5	2285	2818	-	Strict	300	305.4	AAC(3)-Ia	98.7	3002528	aminoglycoside antibiotic	antibiotic inactivation	AAC(3)
Acinetobacter baumannii 1264936	JFED01000001.1_115	119999	121099	+	Strict	700	718.8	LpsB	97.81	3005051	peptide antibiotic	reduced permeability to antibiotic	Intrinsic peptide antibiotic resistant Lps
Acinetobacter baumannii 1264936	JFED01000042.1_22	21523	22596	-	Strict	700	670.6	adeS	96.36	3000549	glycylcycline; tetracycline antibiotic	antibiotic efflux	resistance-nodulation-cell division (RND) antibiotic efflux pump
Acinetobacter baumannii 1264936	JFED01000021.1_50	56124	56378	+	Loose	100	95.5	rsmA	89.09	3005069	fluoroquinolone antibiotic; diaminopyrimidine antibiotic; phenicol antibiotic	antibiotic efflux	resistance-nodulation-cell division (RND) antibiotic efflux pump
Acinetobacter baumannii 1264936	JFED01000054.1_11	13297	13884	-	Loose	700	341.7	Escherichia coli EF-Tu mutants conferring resistance to Pulvomycin	86.53	3003369	elfamycin antibiotic	antibiotic target alteration	elfamycin resistant EF-Tu
Acinetobacter baumannii 1264936	JFED01000058.1_11	10467	11054	-	Loose	700	341.7	Escherichia coli EF-Tu mutants conferring resistance to Pulvomycin	86.53	3003369	elfamycin antibiotic	antibiotic target alteration	elfamycin resistant EF-Tu
Acinetobacter baumannii 1264936	JFED01000091.1_1	3	1142	-	Loose	700	650.2	Escherichia coli EF-Tu mutants conferring resistance to Pulvomycin	84.21	3003369	elfamycin antibiotic	antibiotic target alteration	elfamycin resistant EF-Tu
Acinetobacter baumannii 1264936	JFED01000009.1_114	130877	131203	+	Loose	400	131.3	aadA27	73.96	3004682	aminoglycoside antibiotic	antibiotic inactivation	ANT(3'')
Acinetobacter baumannii 1266220	JFXA01000003.1_118	120811	121140	+	Perfect	175	203	abeS	100	3000768	macrolide antibiotic; aminocoumarin antibiotic	antibiotic efflux	small multidrug resistance (SMR) antibiotic efflux pump
Acinetobacter baumannii 1266220	JFXA01000003.1_124	124928	125482	-	Strict	650	334.3	adeL	100	3000620	fluoroquinolone antibiotic; tetracycline antibiotic	antibiotic efflux	resistance-nodulation-cell division (RND) antibiotic efflux pump
Acinetobacter baumannii 1266220	JFXA01000003.1_126	125680	126900	+	Perfect	800	759.6	adeG	100	3000778	fluoroquinolone antibiotic; tetracycline antibiotic	antibiotic efflux	resistance-nodulation-cell division (RND) antibiotic efflux pump
Acinetobacter baumannii 1266220	JFXA01000005.1_95	100550	102004	-	Perfect	950	923.3	adeK	100	3000782	macrolide antibiotic; fluoroquinolone antibiotic; lincosamide antibiotic; carbapenem; cephalosporin; tetracycline antibiotic; rifamycin antibiotic; diaminopyrimidine antibiotic; phenicol antibiotic; penem	antibiotic efflux	resistance-nodulation-cell division (RND) antibiotic efflux pump
Acinetobacter baumannii 1266220	JFXA01000005.1_97	105193	106443	-	Perfect	800	761.1	adeI	100	3000780	macrolide antibiotic; fluoroquinolone antibiotic; lincosamide antibiotic; carbapenem; cephalosporin; tetracycline antibiotic; rifamycin antibiotic; diaminopyrimidine antibiotic; phenicol antibiotic; penem	antibiotic efflux	resistance-nodulation-cell division (RND) antibiotic efflux pump
Acinetobacter baumannii 1266220	JFXA01000023.1_3	1511	2815	-	Perfect	600	850.1	Acinetobacter baumannii AbaQ	100	3004574	fluoroquinolone antibiotic	antibiotic efflux	major facilitator superfamily (MFS) antibiotic efflux pump
Acinetobacter baumannii 1266220	JFXA01000030.1_29	28743	29933	+	Perfect	750	748.8	adeA	100	3000774	glycylcycline; tetracycline antibiotic	antibiotic efflux	resistance-nodulation-cell division (RND) antibiotic efflux pump
Acinetobacter baumannii 1266220	JFXA01000030.1_31	33117	34514	+	Perfect	850	897.5	adeC	100	3003811	glycylcycline; tetracycline antibiotic	antibiotic efflux	resistance-nodulation-cell division (RND) antibiotic efflux pump
Acinetobacter baumannii 1266220	JFXA01000053.1_17	21164	22318	-	Perfect	700	776.5	ADC-33	100	3006429	cephalosporin	antibiotic inactivation	ADC beta-lactamases pending classification for carbapenemase activity
Acinetobacter baumannii 1266220	JFXA01000055.1_25	20782	21606	-	Perfect	500	551.2	OXA-82	100	3001635	carbapenem; cephalosporin; penam	antibiotic inactivation	OXA beta-lactamase
Acinetobacter baumannii 1266220	JFXA01000079.1_2	712	1974	+	Strict	950	802.7	msrE	100	3003109	macrolide antibiotic; streptogramin antibiotic	antibiotic target protection	msr-type ABC-F protein
Acinetobacter baumannii 1266220	JFXA01000079.1_3	1975	2187	+	Strict	950	142.1	msrE	100	3003109	macrolide antibiotic; streptogramin antibiotic	antibiotic target protection	msr-type ABC-F protein
Acinetobacter baumannii 1266220	JFXA01000079.1_4	2243	3127	+	Perfect	500	587.8	mphE	100	3003741	macrolide antibiotic	antibiotic inactivation	macrolide phosphotransferase (MPH)
Acinetobacter baumannii 1266220	JFXA01000080.1_2	359	706	+	Perfect	190	224.9	qacEdelta1	100	3005010	disinfecting agents and antiseptics	antibiotic efflux	major facilitator superfamily (MFS) antibiotic efflux pump
Acinetobacter baumannii 1266220	JFXA01000080.1_3	700	1539	+	Perfect	500	549.7	sul1	100	3000410	sulfonamide antibiotic	antibiotic target replacement	sulfonamide resistant sul
Acinetobacter baumannii 1266220	JFXA01000083.1_2	1181	1960	+	Perfect	500	514.2	APH(3')-VIa	100	3002652	aminoglycoside antibiotic	antibiotic inactivation	APH(3')
Acinetobacter baumannii 1266220	JFXA01000092.1_1	1	786	-	Strict	500	506.1	sul1	100	3000410	sulfonamide antibiotic	antibiotic target replacement	sulfonamide resistant sul
Acinetobacter baumannii 1266220	JFXA01000005.1_96	102004	105180	-	Strict	2000	2003.4	adeJ	99.91	3000781	macrolide antibiotic; fluoroquinolone antibiotic; lincosamide antibiotic; carbapenem; cephalosporin; tetracycline antibiotic; rifamycin antibiotic; diaminopyrimidine antibiotic; phenicol antibiotic; penem	antibiotic efflux	resistance-nodulation-cell division (RND) antibiotic efflux pump
Acinetobacter baumannii 1266220	JFXA01000030.1_30	29930	33040	+	Strict	2000	1919.1	adeB	99.9	3000775	glycylcycline; tetracycline antibiotic	antibiotic efflux	resistance-nodulation-cell division (RND) antibiotic efflux pump
Acinetobacter baumannii 1266220	JFXA01000003.1_127	126907	130086	+	Strict	750	1982.2	adeF	99.81	3000777	fluoroquinolone antibiotic; tetracycline antibiotic	antibiotic efflux	resistance-nodulation-cell division (RND) antibiotic efflux pump
Acinetobacter baumannii 1266220	JFXA01000002.1_41	56148	58862	+	Strict	1500	1730.3	Acinetobacter baumannii gyrA conferring resistance to fluoroquinolones	99.78	3003817	fluoroquinolone antibiotic	antibiotic target alteration	fluoroquinolone resistant gyrA
Acinetobacter baumannii 1266220	JFXA01000004.1_15	10587	11876	-	Strict	700	836.6	Acinetobacter baumannii AbaF	99.77	3004573	fosfomycin	antibiotic efflux	major facilitator superfamily (MFS) antibiotic efflux pump
Acinetobacter baumannii 1266220	JFXA01000017.1_19	19496	21715	+	Strict	1400	1419.8	Acinetobacter baumannii parC conferring resistance to fluoroquinolones	99.73	3003818	fluoroquinolone antibiotic	antibiotic target alteration	fluoroquinolone resistant parC
Acinetobacter baumannii 1266220	JFXA01000095.1_1	2	772	+	Strict	500	501.1	sul1	99.61	3000410	sulfonamide antibiotic	antibiotic target replacement	sulfonamide resistant sul
Acinetobacter baumannii 1266220	JFXA01000003.1_128	130099	131547	+	Strict	900	900.2	adeH	99.59	3000779	fluoroquinolone antibiotic; tetracycline antibiotic	antibiotic efflux	resistance-nodulation-cell division (RND) antibiotic efflux pump
Acinetobacter baumannii 1266220	JFXA01000010.1_6	4709	6055	+	Strict	850	841.3	abeM	99.55	3000753	fluoroquinolone antibiotic; disinfecting agents and antiseptics	antibiotic efflux	multidrug and toxic compound extrusion (MATE) transporter
Acinetobacter baumannii 1266220	JFXA01000003.1_123	124449	124862	-	Strict	650	285	adeL	99.27	3000620	fluoroquinolone antibiotic; tetracycline antibiotic	antibiotic efflux	resistance-nodulation-cell division (RND) antibiotic efflux pump
Acinetobacter baumannii 1266220	JFXA01000030.1_28	27854	28597	-	Strict	480	488.8	adeR	99.19	3000553	glycylcycline; tetracycline antibiotic	antibiotic efflux	resistance-nodulation-cell division (RND) antibiotic efflux pump
Acinetobacter baumannii 1266220	JFXA01000018.1_40	37951	38544	+	Strict	420	401	adeN	98.98	3000559	macrolide antibiotic; fluoroquinolone antibiotic; lincosamide antibiotic; carbapenem; cephalosporin; tetracycline antibiotic; rifamycin antibiotic; diaminopyrimidine antibiotic; phenicol antibiotic; penem	antibiotic efflux	resistance-nodulation-cell division (RND) antibiotic efflux pump
Acinetobacter baumannii 1266220	JFXA01000021.1_51	43657	45165	-	Strict	600	900.6	Acinetobacter baumannii AmvA	98.98	3004577	macrolide antibiotic; disinfecting agents and antiseptics	antibiotic efflux	major facilitator superfamily (MFS) antibiotic efflux pump
Acinetobacter baumannii 1266220	JFXA01000027.1_35	38605	39696	-	Strict	700	713.8	LpsB	97.8	3005051	peptide antibiotic	reduced permeability to antibiotic	Intrinsic peptide antibiotic resistant Lps
Acinetobacter baumannii 1266220	JFXA01000030.1_27	26749	27822	-	Strict	700	670.6	adeS	96.36	3000549	glycylcycline; tetracycline antibiotic	antibiotic efflux	resistance-nodulation-cell division (RND) antibiotic efflux pump
Acinetobacter baumannii 1266220	JFXA01000034.1_14	12296	12550	-	Loose	100	94	rsmA	87.27	3005069	fluoroquinolone antibiotic; diaminopyrimidine antibiotic; phenicol antibiotic	antibiotic efflux	resistance-nodulation-cell division (RND) antibiotic efflux pump
Acinetobacter baumannii 1266220	JFXA01000063.1_11	13373	13960	-	Loose	700	341.7	Escherichia coli EF-Tu mutants conferring resistance to Pulvomycin	86.53	3003369	elfamycin antibiotic	antibiotic target alteration	elfamycin resistant EF-Tu
Acinetobacter baumannii 1266220	JFXA01000006.1_123	133364	134554	+	Loose	700	676	Escherichia coli EF-Tu mutants conferring resistance to Pulvomycin	84.77	3003369	elfamycin antibiotic	antibiotic target alteration	elfamycin resistant EF-Tu
Acinetobacter baumannii 1266220	JFXA01000073.1_11	7713	8039	+	Loose	400	131.3	aadA27	73.96	3004682	aminoglycoside antibiotic	antibiotic inactivation	ANT(3'')
Acinetobacter baumannii 1271213	JFDX01000001.1_266	280877	281701	+	Perfect	500	553.9	OXA-71	100	3001619	carbapenem; cephalosporin; penam	antibiotic inactivation	OXA beta-lactamase
Acinetobacter baumannii 1271213	JFDX01000010.1_2	458	1609	+	Perfect	700	775.8	ADC-25	100	3003868	cephalosporin	antibiotic inactivation	ADC beta-lactamase without carbapenemase activity
Acinetobacter baumannii 1271213	JFDX01000011.1_97	103913	105202	+	Perfect	700	839	Acinetobacter baumannii AbaF	100	3004573	fosfomycin	antibiotic efflux	major facilitator superfamily (MFS) antibiotic efflux pump
Acinetobacter baumannii 1271213	JFDX01000016.1_23	23408	23737	+	Perfect	175	203	abeS	100	3000768	macrolide antibiotic; aminocoumarin antibiotic	antibiotic efflux	small multidrug resistance (SMR) antibiotic efflux pump
Acinetobacter baumannii 1271213	JFDX01000016.1_30	28275	29495	+	Perfect	800	759.6	adeG	100	3000778	fluoroquinolone antibiotic; tetracycline antibiotic	antibiotic efflux	resistance-nodulation-cell division (RND) antibiotic efflux pump
Acinetobacter baumannii 1271213	JFDX01000024.1_17	17641	19095	-	Perfect	950	923.3	adeK	100	3000782	macrolide antibiotic; fluoroquinolone antibiotic; lincosamide antibiotic; carbapenem; cephalosporin; tetracycline antibiotic; rifamycin antibiotic; diaminopyrimidine antibiotic; phenicol antibiotic; penem	antibiotic efflux	resistance-nodulation-cell division (RND) antibiotic efflux pump
Acinetobacter baumannii 1271213	JFDX01000024.1_19	22284	23534	-	Perfect	800	761.1	adeI	100	3000780	macrolide antibiotic; fluoroquinolone antibiotic; lincosamide antibiotic; carbapenem; cephalosporin; tetracycline antibiotic; rifamycin antibiotic; diaminopyrimidine antibiotic; phenicol antibiotic; penem	antibiotic efflux	resistance-nodulation-cell division (RND) antibiotic efflux pump
Acinetobacter baumannii 1271213	JFDX01000060.1_6	3112	3459	-	Perfect	190	224.9	qacEdelta1	100	3005010	disinfecting agents and antiseptics	antibiotic efflux	major facilitator superfamily (MFS) antibiotic efflux pump
Acinetobacter baumannii 1271213	JFDX01000024.1_18	19095	22271	-	Strict	2000	2003.4	adeJ	99.91	3000781	macrolide antibiotic; fluoroquinolone antibiotic; lincosamide antibiotic; carbapenem; cephalosporin; tetracycline antibiotic; rifamycin antibiotic; diaminopyrimidine antibiotic; phenicol antibiotic; penem	antibiotic efflux	resistance-nodulation-cell division (RND) antibiotic efflux pump
Acinetobacter baumannii 1271213	JFDX01000031.1_25	26082	28796	+	Strict	1500	1730.3	Acinetobacter baumannii gyrA conferring resistance to fluoroquinolones	99.78	3003817	fluoroquinolone antibiotic	antibiotic target alteration	fluoroquinolone resistant gyrA
Acinetobacter baumannii 1271213	JFDX01000006.1_107	107763	109079	-	Strict	600	849	Acinetobacter baumannii AbaQ	99.77	3004574	fluoroquinolone antibiotic	antibiotic efflux	major facilitator superfamily (MFS) antibiotic efflux pump
Acinetobacter baumannii 1271213	JFDX01000013.1_21	24401	26620	+	Strict	1400	1417.9	Acinetobacter baumannii parC conferring resistance to fluoroquinolones	99.73	3003818	fluoroquinolone antibiotic	antibiotic target alteration	fluoroquinolone resistant parC
Acinetobacter baumannii 1271213	JFDX01000060.1_5	2279	3118	-	Strict	500	546.2	sul1	99.64	3000410	sulfonamide antibiotic	antibiotic target replacement	sulfonamide resistant sul
Acinetobacter baumannii 1271213	JFDX01000016.1_31	29502	32681	+	Strict	750	1979.1	adeF	99.62	3000777	fluoroquinolone antibiotic; tetracycline antibiotic	antibiotic efflux	resistance-nodulation-cell division (RND) antibiotic efflux pump
Acinetobacter baumannii 1271213	JFDX01000001.1_3	1538	4648	+	Strict	2000	1912.9	adeB	99.61	3000775	glycylcycline; tetracycline antibiotic	antibiotic efflux	resistance-nodulation-cell division (RND) antibiotic efflux pump
Acinetobacter baumannii 1271213	JFDX01000002.1_108	123535	124881	-	Strict	850	840.5	abeM	99.55	3000753	fluoroquinolone antibiotic; disinfecting agents and antiseptics	antibiotic efflux	multidrug and toxic compound extrusion (MATE) transporter
Acinetobacter baumannii 1271213	JFDX01000016.1_28	27046	28077	-	Strict	650	677.2	adeL	99.41	3000620	fluoroquinolone antibiotic; tetracycline antibiotic	antibiotic efflux	resistance-nodulation-cell division (RND) antibiotic efflux pump
Acinetobacter baumannii 1271213	JFDX01000016.1_32	32694	34142	+	Strict	900	900.2	adeH	99.38	3000779	fluoroquinolone antibiotic; tetracycline antibiotic	antibiotic efflux	resistance-nodulation-cell division (RND) antibiotic efflux pump
Acinetobacter baumannii 1271213	JFDX01000067.1_2	849	1592	-	Strict	480	489.6	adeR	99.19	3000553	glycylcycline; tetracycline antibiotic	antibiotic efflux	resistance-nodulation-cell division (RND) antibiotic efflux pump
Acinetobacter baumannii 1271213	JFDX01000007.1_62	61333	61986	+	Strict	420	444.9	adeN	99.08	3000559	macrolide antibiotic; fluoroquinolone antibiotic; lincosamide antibiotic; carbapenem; cephalosporin; tetracycline antibiotic; rifamycin antibiotic; diaminopyrimidine antibiotic; phenicol antibiotic; penem	antibiotic efflux	resistance-nodulation-cell division (RND) antibiotic efflux pump
Acinetobacter baumannii 1271213	JFDX01000001.1_2	351	1541	+	Strict	750	743.8	adeA	98.99	3000774	glycylcycline; tetracycline antibiotic	antibiotic efflux	resistance-nodulation-cell division (RND) antibiotic efflux pump
Acinetobacter baumannii 1271213	JFDX01000005.1_167	174629	176107	+	Strict	600	899.4	Acinetobacter baumannii AmvA	98.98	3004577	macrolide antibiotic; disinfecting agents and antiseptics	antibiotic efflux	major facilitator superfamily (MFS) antibiotic efflux pump
Acinetobacter baumannii 1271213	JFDX01000002.1_145	165445	166545	-	Strict	700	729.6	LpsB	98.91	3005051	peptide antibiotic	reduced permeability to antibiotic	Intrinsic peptide antibiotic resistant Lps
Acinetobacter baumannii 1271213	JFDX01000061.1_2	574	1434	+	Strict	565	577.4	AAC(3)-IIe	98.6	3004621	aminoglycoside antibiotic	antibiotic inactivation	AAC(3)
Acinetobacter baumannii 1271213	JFDX01000067.1_1	2	817	-	Strict	700	520.4	adeS	98.53	3000549	glycylcycline; tetracycline antibiotic	antibiotic efflux	resistance-nodulation-cell division (RND) antibiotic efflux pump
Acinetobacter baumannii 1271213	JFDX01000006.1_1	2	871	+	Strict	700	552	adeS	98.27	3000549	glycylcycline; tetracycline antibiotic	antibiotic efflux	resistance-nodulation-cell division (RND) antibiotic efflux pump
Acinetobacter baumannii 1271213	JFDX01000001.1_4	4654	6123	+	Strict	850	867.8	adeC	96.13	3003811	glycylcycline; tetracycline antibiotic	antibiotic efflux	resistance-nodulation-cell division (RND) antibiotic efflux pump
Acinetobacter baumannii 1271213	JFDX01000030.1_12	10531	10785	-	Loose	100	95.5	rsmA	89.09	3005069	fluoroquinolone antibiotic; diaminopyrimidine antibiotic; phenicol antibiotic	antibiotic efflux	resistance-nodulation-cell division (RND) antibiotic efflux pump
Acinetobacter baumannii 1271213	JFDX01000003.1_62	53750	54940	+	Loose	700	676	Escherichia coli EF-Tu mutants conferring resistance to Pulvomycin	84.77	3003369	elfamycin antibiotic	antibiotic target alteration	elfamycin resistant EF-Tu
Acinetobacter baumannii 1271651	JFDZ01000003.1_157	169939	171393	-	Perfect	950	923.3	adeK	100	3000782	macrolide antibiotic; fluoroquinolone antibiotic; lincosamide antibiotic; carbapenem; cephalosporin; tetracycline antibiotic; rifamycin antibiotic; diaminopyrimidine antibiotic; phenicol antibiotic; penem	antibiotic efflux	resistance-nodulation-cell division (RND) antibiotic efflux pump
Acinetobacter baumannii 1271651	JFDZ01000003.1_159	174582	175832	-	Perfect	800	761.1	adeI	100	3000780	macrolide antibiotic; fluoroquinolone antibiotic; lincosamide antibiotic; carbapenem; cephalosporin; tetracycline antibiotic; rifamycin antibiotic; diaminopyrimidine antibiotic; phenicol antibiotic; penem	antibiotic efflux	resistance-nodulation-cell division (RND) antibiotic efflux pump
Acinetobacter baumannii 1271651	JFDZ01000006.1_79	76194	76523	+	Perfect	175	203	abeS	100	3000768	macrolide antibiotic; aminocoumarin antibiotic	antibiotic efflux	small multidrug resistance (SMR) antibiotic efflux pump
Acinetobacter baumannii 1271651	JFDZ01000006.1_86	81061	82281	+	Perfect	800	759.6	adeG	100	3000778	fluoroquinolone antibiotic; tetracycline antibiotic	antibiotic efflux	resistance-nodulation-cell division (RND) antibiotic efflux pump
Acinetobacter baumannii 1271651	JFDZ01000028.1_26	26380	27684	+	Perfect	600	850.1	Acinetobacter baumannii AbaQ	100	3004574	fluoroquinolone antibiotic	antibiotic efflux	major facilitator superfamily (MFS) antibiotic efflux pump
Acinetobacter baumannii 1271651	JFDZ01000038.1_17	21073	22227	-	Perfect	700	776.5	ADC-33	100	3006429	cephalosporin	antibiotic inactivation	ADC beta-lactamases pending classification for carbapenemase activity
Acinetobacter baumannii 1271651	JFDZ01000039.1_23	20789	21613	-	Perfect	500	551.2	OXA-82	100	3001635	carbapenem; cephalosporin; penam	antibiotic inactivation	OXA beta-lactamase
Acinetobacter baumannii 1271651	JFDZ01000044.1_13	12866	14263	-	Perfect	850	897.5	adeC	100	3003811	glycylcycline; tetracycline antibiotic	antibiotic efflux	resistance-nodulation-cell division (RND) antibiotic efflux pump
Acinetobacter baumannii 1271651	JFDZ01000044.1_15	17447	18712	-	Strict	750	749.2	adeA	100	3000774	glycylcycline; tetracycline antibiotic	antibiotic efflux	resistance-nodulation-cell division (RND) antibiotic efflux pump
Acinetobacter baumannii 1271651	JFDZ01000069.1_5	2342	3181	-	Perfect	500	549.7	sul1	100	3000410	sulfonamide antibiotic	antibiotic target replacement	sulfonamide resistant sul
Acinetobacter baumannii 1271651	JFDZ01000069.1_6	3175	3522	-	Perfect	190	224.9	qacEdelta1	100	3005010	disinfecting agents and antiseptics	antibiotic efflux	major facilitator superfamily (MFS) antibiotic efflux pump
Acinetobacter baumannii 1271651	JFDZ01000070.1_3	2257	3141	+	Perfect	500	587.8	mphE	100	3003741	macrolide antibiotic	antibiotic inactivation	macrolide phosphotransferase (MPH)
Acinetobacter baumannii 1271651	JFDZ01000076.1_1	361	1182	+	Perfect	500	550.4	OXA-23	100	3001418	carbapenem; cephalosporin; penam	antibiotic inactivation	OXA beta-lactamase
Acinetobacter baumannii 1271651	JFDZ01000095.1_1	2	214	-	Strict	500	147.9	OXA-435	100	3003162	carbapenem; cephalosporin; penam	antibiotic inactivation	OXA beta-lactamase
Acinetobacter baumannii 1271651	JFDZ01000044.1_14	14340	17450	-	Strict	2000	1919.1	adeB	99.9	3000775	glycylcycline; tetracycline antibiotic	antibiotic efflux	resistance-nodulation-cell division (RND) antibiotic efflux pump
Acinetobacter baumannii 1271651	JFDZ01000003.1_158	171393	174569	-	Strict	2000	2001.1	adeJ	99.81	3000781	macrolide antibiotic; fluoroquinolone antibiotic; lincosamide antibiotic; carbapenem; cephalosporin; tetracycline antibiotic; rifamycin antibiotic; diaminopyrimidine antibiotic; phenicol antibiotic; penem	antibiotic efflux	resistance-nodulation-cell division (RND) antibiotic efflux pump
Acinetobacter baumannii 1271651	JFDZ01000006.1_87	82288	85467	+	Strict	750	1982.2	adeF	99.81	3000777	fluoroquinolone antibiotic; tetracycline antibiotic	antibiotic efflux	resistance-nodulation-cell division (RND) antibiotic efflux pump
Acinetobacter baumannii 1271651	JFDZ01000070.1_2	726	2201	+	Strict	950	937.9	msrE	99.8	3003109	macrolide antibiotic; streptogramin antibiotic	antibiotic target protection	msr-type ABC-F protein
Acinetobacter baumannii 1271651	JFDZ01000001.1_70	95493	98207	+	Strict	1500	1730.3	Acinetobacter baumannii gyrA conferring resistance to fluoroquinolones	99.78	3003817	fluoroquinolone antibiotic	antibiotic target alteration	fluoroquinolone resistant gyrA
Acinetobacter baumannii 1271651	JFDZ01000020.1_51	51326	52615	-	Strict	700	836.6	Acinetobacter baumannii AbaF	99.77	3004573	fosfomycin	antibiotic efflux	major facilitator superfamily (MFS) antibiotic efflux pump
Acinetobacter baumannii 1271651	JFDZ01000006.1_84	79832	80863	-	Strict	650	677.9	adeL	99.7	3000620	fluoroquinolone antibiotic; tetracycline antibiotic	antibiotic efflux	resistance-nodulation-cell division (RND) antibiotic efflux pump
Acinetobacter baumannii 1271651	JFDZ01000066.1_8	3792	4571	+	Strict	450	514.6	aadA	99.61	3002601	aminoglycoside antibiotic	antibiotic inactivation	ANT(3'')
Acinetobacter baumannii 1271651	JFDZ01000006.1_88	85480	86928	+	Strict	900	900.2	adeH	99.59	3000779	fluoroquinolone antibiotic; tetracycline antibiotic	antibiotic efflux	resistance-nodulation-cell division (RND) antibiotic efflux pump
Acinetobacter baumannii 1271651	JFDZ01000014.1_6	4229	5575	+	Strict	850	841.3	abeM	99.55	3000753	fluoroquinolone antibiotic; disinfecting agents and antiseptics	antibiotic efflux	multidrug and toxic compound extrusion (MATE) transporter
Acinetobacter baumannii 1271651	JFDZ01000018.1_21	24395	26614	+	Strict	1400	1416	Acinetobacter baumannii parC conferring resistance to fluoroquinolones	99.46	3003818	fluoroquinolone antibiotic	antibiotic target alteration	fluoroquinolone resistant parC
Acinetobacter baumannii 1271651	JFDZ01000011.1_94	91278	91871	+	Strict	420	401	adeN	98.98	3000559	macrolide antibiotic; fluoroquinolone antibiotic; lincosamide antibiotic; carbapenem; cephalosporin; tetracycline antibiotic; rifamycin antibiotic; diaminopyrimidine antibiotic; phenicol antibiotic; penem	antibiotic efflux	resistance-nodulation-cell division (RND) antibiotic efflux pump
Acinetobacter baumannii 1271651	JFDZ01000072.1_2	443	1186	+	Strict	480	486.1	adeR	98.79	3000553	glycylcycline; tetracycline antibiotic	antibiotic efflux	resistance-nodulation-cell division (RND) antibiotic efflux pump
Acinetobacter baumannii 1271651	JFDZ01000066.1_5	2203	2736	+	Strict	300	303.1	AAC(3)-Ia	98.05	3002528	aminoglycoside antibiotic	antibiotic inactivation	AAC(3)
Acinetobacter baumannii 1271651	JFDZ01000005.1_36	39072	40172	-	Strict	700	718.8	LpsB	97.81	3005051	peptide antibiotic	reduced permeability to antibiotic	Intrinsic peptide antibiotic resistant Lps
Acinetobacter baumannii 1271651	JFDZ01000023.1_40	34273	35781	-	Strict	600	884	Acinetobacter baumannii AmvA	97.36	3004577	macrolide antibiotic; disinfecting agents and antiseptics	antibiotic efflux	major facilitator superfamily (MFS) antibiotic efflux pump
Acinetobacter baumannii 1271651	JFDZ01000072.1_3	1218	2291	+	Strict	700	670.6	adeS	96.36	3000549	glycylcycline; tetracycline antibiotic	antibiotic efflux	resistance-nodulation-cell division (RND) antibiotic efflux pump
Acinetobacter baumannii 1271651	JFDZ01000012.1_57	64982	65236	-	Loose	100	94	rsmA	87.27	3005069	fluoroquinolone antibiotic; diaminopyrimidine antibiotic; phenicol antibiotic	antibiotic efflux	resistance-nodulation-cell division (RND) antibiotic efflux pump
Acinetobacter baumannii 1271651	JFDZ01000052.1_11	13323	13856	-	Loose	700	307.8	Escherichia coli EF-Tu mutants conferring resistance to Pulvomycin	86.29	3003369	elfamycin antibiotic	antibiotic target alteration	elfamycin resistant EF-Tu
Acinetobacter baumannii 1271651	JFDZ01000021.1_58	56031	57221	+	Loose	700	676	Escherichia coli EF-Tu mutants conferring resistance to Pulvomycin	84.77	3003369	elfamycin antibiotic	antibiotic target alteration	elfamycin resistant EF-Tu
Acinetobacter baumannii 1271651	JFDZ01000009.1_115	131128	131454	+	Loose	400	131.3	aadA27	73.96	3004682	aminoglycoside antibiotic	antibiotic inactivation	ANT(3'')
Acinetobacter baumannii 1276470-86	JFXE01000001.1_65	66121	66945	-	Perfect	500	553.9	OXA-71	100	3001619	carbapenem; cephalosporin; penam	antibiotic inactivation	OXA beta-lactamase
Acinetobacter baumannii 1276470-86	JFXE01000009.1_120	143222	144373	-	Perfect	700	775.8	ADC-25	100	3003868	cephalosporin	antibiotic inactivation	ADC beta-lactamase without carbapenemase activity
Acinetobacter baumannii 1276470-86	JFXE01000011.1_32	28932	30221	-	Perfect	700	839	Acinetobacter baumannii AbaF	100	3004573	fosfomycin	antibiotic efflux	major facilitator superfamily (MFS) antibiotic efflux pump
Acinetobacter baumannii 1276470-86	JFXE01000018.1_24	23396	23725	+	Perfect	175	203	abeS	100	3000768	macrolide antibiotic; aminocoumarin antibiotic	antibiotic efflux	small multidrug resistance (SMR) antibiotic efflux pump
Acinetobacter baumannii 1276470-86	JFXE01000018.1_32	28263	29483	+	Perfect	800	759.6	adeG	100	3000778	fluoroquinolone antibiotic; tetracycline antibiotic	antibiotic efflux	resistance-nodulation-cell division (RND) antibiotic efflux pump
Acinetobacter baumannii 1276470-86	JFXE01000025.1_17	14737	16191	-	Perfect	950	923.3	adeK	100	3000782	macrolide antibiotic; fluoroquinolone antibiotic; lincosamide antibiotic; carbapenem; cephalosporin; tetracycline antibiotic; rifamycin antibiotic; diaminopyrimidine antibiotic; phenicol antibiotic; penem	antibiotic efflux	resistance-nodulation-cell division (RND) antibiotic efflux pump
Acinetobacter baumannii 1276470-86	JFXE01000025.1_19	19380	20630	-	Perfect	800	761.1	adeI	100	3000780	macrolide antibiotic; fluoroquinolone antibiotic; lincosamide antibiotic; carbapenem; cephalosporin; tetracycline antibiotic; rifamycin antibiotic; diaminopyrimidine antibiotic; phenicol antibiotic; penem	antibiotic efflux	resistance-nodulation-cell division (RND) antibiotic efflux pump
Acinetobacter baumannii 1276470-86	JFXE01000056.1_6	3681	4028	-	Perfect	190	224.9	qacEdelta1	100	3005010	disinfecting agents and antiseptics	antibiotic efflux	major facilitator superfamily (MFS) antibiotic efflux pump
Acinetobacter baumannii 1276470-86	JFXE01000025.1_18	16191	19367	-	Strict	2000	2003.4	adeJ	99.91	3000781	macrolide antibiotic; fluoroquinolone antibiotic; lincosamide antibiotic; carbapenem; cephalosporin; tetracycline antibiotic; rifamycin antibiotic; diaminopyrimidine antibiotic; phenicol antibiotic; penem	antibiotic efflux	resistance-nodulation-cell division (RND) antibiotic efflux pump
Acinetobacter baumannii 1276470-86	JFXE01000002.1_273	298103	300322	-	Strict	1400	1420.6	Acinetobacter baumannii parC conferring resistance to fluoroquinolones	99.86	3003818	fluoroquinolone antibiotic	antibiotic target alteration	fluoroquinolone resistant parC
Acinetobacter baumannii 1276470-86	JFXE01000015.1_93	88033	90747	-	Strict	1500	1730.3	Acinetobacter baumannii gyrA conferring resistance to fluoroquinolones	99.78	3003817	fluoroquinolone antibiotic	antibiotic target alteration	fluoroquinolone resistant gyrA
Acinetobacter baumannii 1276470-86	JFXE01000008.1_51	54058	55374	+	Strict	600	849	Acinetobacter baumannii AbaQ	99.77	3004574	fluoroquinolone antibiotic	antibiotic efflux	major facilitator superfamily (MFS) antibiotic efflux pump
Acinetobacter baumannii 1276470-86	JFXE01000056.1_5	2848	3687	-	Strict	500	546.2	sul1	99.64	3000410	sulfonamide antibiotic	antibiotic target replacement	sulfonamide resistant sul
Acinetobacter baumannii 1276470-86	JFXE01000018.1_33	29490	32669	+	Strict	750	1977.6	adeF	99.62	3000777	fluoroquinolone antibiotic; tetracycline antibiotic	antibiotic efflux	resistance-nodulation-cell division (RND) antibiotic efflux pump
Acinetobacter baumannii 1276470-86	JFXE01000001.1_327	343176	346286	-	Strict	2000	1912.9	adeB	99.61	3000775	glycylcycline; tetracycline antibiotic	antibiotic efflux	resistance-nodulation-cell division (RND) antibiotic efflux pump
Acinetobacter baumannii 1276470-86	JFXE01000012.1_5	3717	5063	+	Strict	850	840.5	abeM	99.55	3000753	fluoroquinolone antibiotic; disinfecting agents and antiseptics	antibiotic efflux	multidrug and toxic compound extrusion (MATE) transporter
Acinetobacter baumannii 1276470-86	JFXE01000018.1_34	32682	34130	+	Strict	900	900.2	adeH	99.38	3000779	fluoroquinolone antibiotic; tetracycline antibiotic	antibiotic efflux	resistance-nodulation-cell division (RND) antibiotic efflux pump
Acinetobacter baumannii 1276470-86	JFXE01000038.1_23	18919	19662	-	Strict	480	489.6	adeR	99.19	3000553	glycylcycline; tetracycline antibiotic	antibiotic efflux	resistance-nodulation-cell division (RND) antibiotic efflux pump
Acinetobacter baumannii 1276470-86	JFXE01000007.1_57	56761	57414	+	Strict	420	444.9	adeN	99.08	3000559	macrolide antibiotic; fluoroquinolone antibiotic; lincosamide antibiotic; carbapenem; cephalosporin; tetracycline antibiotic; rifamycin antibiotic; diaminopyrimidine antibiotic; phenicol antibiotic; penem	antibiotic efflux	resistance-nodulation-cell division (RND) antibiotic efflux pump
Acinetobacter baumannii 1276470-86	JFXE01000001.1_328	346283	347473	-	Strict	750	743.8	adeA	98.99	3000774	glycylcycline; tetracycline antibiotic	antibiotic efflux	resistance-nodulation-cell division (RND) antibiotic efflux pump
Acinetobacter baumannii 1276470-86	JFXE01000004.1_23	22710	24188	-	Strict	600	899.4	Acinetobacter baumannii AmvA	98.98	3004577	macrolide antibiotic; disinfecting agents and antiseptics	antibiotic efflux	major facilitator superfamily (MFS) antibiotic efflux pump
Acinetobacter baumannii 1276470-86	JFXE01000018.1_30	27481	28065	-	Strict	650	366.3	adeL	98.94	3000620	fluoroquinolone antibiotic; tetracycline antibiotic	antibiotic efflux	resistance-nodulation-cell division (RND) antibiotic efflux pump
Acinetobacter baumannii 1276470-86	JFXE01000057.1_4	2357	3217	-	Strict	565	577.4	AAC(3)-IIe	98.6	3004621	aminoglycoside antibiotic	antibiotic inactivation	AAC(3)
Acinetobacter baumannii 1276470-86	JFXE01000018.1_29	27034	27447	-	Strict	650	283.9	adeL	98.54	3000620	fluoroquinolone antibiotic; tetracycline antibiotic	antibiotic efflux	resistance-nodulation-cell division (RND) antibiotic efflux pump
Acinetobacter baumannii 1276470-86	JFXE01000010.1_34	37292	38392	-	Strict	700	722.6	LpsB	98.09	3005051	peptide antibiotic	reduced permeability to antibiotic	Intrinsic peptide antibiotic resistant Lps
Acinetobacter baumannii 1276470-86	JFXE01000038.1_22	17802	18887	-	Strict	700	693	adeS	98.06	3000549	glycylcycline; tetracycline antibiotic	antibiotic efflux	resistance-nodulation-cell division (RND) antibiotic efflux pump
Acinetobacter baumannii 1276470-86	JFXE01000001.1_326	341701	343170	-	Strict	850	869.8	adeC	96.56	3003811	glycylcycline; tetracycline antibiotic	antibiotic efflux	resistance-nodulation-cell division (RND) antibiotic efflux pump
Acinetobacter baumannii 1276470-86	JFXE01000029.1_28	33444	33698	+	Loose	100	94	rsmA	87.27	3005069	fluoroquinolone antibiotic; diaminopyrimidine antibiotic; phenicol antibiotic	antibiotic efflux	resistance-nodulation-cell division (RND) antibiotic efflux pump
Acinetobacter baumannii 1276470-86	JFXE01000002.1_198	217933	219123	-	Loose	700	676	Escherichia coli EF-Tu mutants conferring resistance to Pulvomycin	84.77	3003369	elfamycin antibiotic	antibiotic target alteration	elfamycin resistant EF-Tu
Acinetobacter baumannii 1287985	JFFG01000002.1_40	44856	46106	+	Perfect	800	761.1	adeI	100	3000780	macrolide antibiotic; fluoroquinolone antibiotic; lincosamide antibiotic; carbapenem; cephalosporin; tetracycline antibiotic; rifamycin antibiotic; diaminopyrimidine antibiotic; phenicol antibiotic; penem	antibiotic efflux	resistance-nodulation-cell division (RND) antibiotic efflux pump
Acinetobacter baumannii 1287985	JFFG01000002.1_42	49295	50749	+	Perfect	950	923.3	adeK	100	3000782	macrolide antibiotic; fluoroquinolone antibiotic; lincosamide antibiotic; carbapenem; cephalosporin; tetracycline antibiotic; rifamycin antibiotic; diaminopyrimidine antibiotic; phenicol antibiotic; penem	antibiotic efflux	resistance-nodulation-cell division (RND) antibiotic efflux pump
Acinetobacter baumannii 1287985	JFFG01000007.1_58	56612	56941	+	Perfect	175	203	abeS	100	3000768	macrolide antibiotic; aminocoumarin antibiotic	antibiotic efflux	small multidrug resistance (SMR) antibiotic efflux pump
Acinetobacter baumannii 1287985	JFFG01000007.1_63	60250	61263	-	Perfect	650	681.8	adeL	100	3000620	fluoroquinolone antibiotic; tetracycline antibiotic	antibiotic efflux	resistance-nodulation-cell division (RND) antibiotic efflux pump
Acinetobacter baumannii 1287985	JFFG01000007.1_65	61479	62699	+	Perfect	800	759.6	adeG	100	3000778	fluoroquinolone antibiotic; tetracycline antibiotic	antibiotic efflux	resistance-nodulation-cell division (RND) antibiotic efflux pump
Acinetobacter baumannii 1287985	JFFG01000020.1_61	62651	63955	+	Perfect	600	850.1	Acinetobacter baumannii AbaQ	100	3004574	fluoroquinolone antibiotic	antibiotic efflux	major facilitator superfamily (MFS) antibiotic efflux pump
Acinetobacter baumannii 1287985	JFFG01000051.1_17	21045	22199	-	Perfect	700	776.5	ADC-33	100	3006429	cephalosporin	antibiotic inactivation	ADC beta-lactamases pending classification for carbapenemase activity
Acinetobacter baumannii 1287985	JFFG01000053.1_13	12866	14263	-	Perfect	850	897.5	adeC	100	3003811	glycylcycline; tetracycline antibiotic	antibiotic efflux	resistance-nodulation-cell division (RND) antibiotic efflux pump
Acinetobacter baumannii 1287985	JFFG01000053.1_15	17447	18712	-	Strict	750	749.2	adeA	100	3000774	glycylcycline; tetracycline antibiotic	antibiotic efflux	resistance-nodulation-cell division (RND) antibiotic efflux pump
Acinetobacter baumannii 1287985	JFFG01000066.1_10	6711	7535	-	Perfect	500	551.2	OXA-82	100	3001635	carbapenem; cephalosporin; penam	antibiotic inactivation	OXA beta-lactamase
Acinetobacter baumannii 1287985	JFFG01000076.1_2	350	697	+	Perfect	190	224.9	qacEdelta1	100	3005010	disinfecting agents and antiseptics	antibiotic efflux	major facilitator superfamily (MFS) antibiotic efflux pump
Acinetobacter baumannii 1287985	JFFG01000083.1_1	249	1070	+	Perfect	500	550.4	OXA-23	100	3001418	carbapenem; cephalosporin; penam	antibiotic inactivation	OXA beta-lactamase
Acinetobacter baumannii 1287985	JFFG01000111.1_1	3	122	-	Strict	500	85.1	APH(3')-VIa	100	3002652	aminoglycoside antibiotic	antibiotic inactivation	APH(3')
Acinetobacter baumannii 1287985	JFFG01000053.1_14	14340	17450	-	Strict	2000	1919.1	adeB	99.9	3000775	glycylcycline; tetracycline antibiotic	antibiotic efflux	resistance-nodulation-cell division (RND) antibiotic efflux pump
Acinetobacter baumannii 1287985	JFFG01000002.1_41	46119	49295	+	Strict	2000	2001.1	adeJ	99.81	3000781	macrolide antibiotic; fluoroquinolone antibiotic; lincosamide antibiotic; carbapenem; cephalosporin; tetracycline antibiotic; rifamycin antibiotic; diaminopyrimidine antibiotic; phenicol antibiotic; penem	antibiotic efflux	resistance-nodulation-cell division (RND) antibiotic efflux pump
Acinetobacter baumannii 1287985	JFFG01000007.1_66	62706	65885	+	Strict	750	1982.2	adeF	99.81	3000777	fluoroquinolone antibiotic; tetracycline antibiotic	antibiotic efflux	resistance-nodulation-cell division (RND) antibiotic efflux pump
Acinetobacter baumannii 1287985	JFFG01000011.1_3	1391	4105	-	Strict	1500	1730.3	Acinetobacter baumannii gyrA conferring resistance to fluoroquinolones	99.78	3003817	fluoroquinolone antibiotic	antibiotic target alteration	fluoroquinolone resistant gyrA
Acinetobacter baumannii 1287985	JFFG01000045.1_5	3458	4747	-	Strict	700	836.6	Acinetobacter baumannii AbaF	99.77	3004573	fosfomycin	antibiotic efflux	major facilitator superfamily (MFS) antibiotic efflux pump
Acinetobacter baumannii 1287985	JFFG01000076.1_3	691	1530	+	Strict	500	546.2	sul1	99.64	3000410	sulfonamide antibiotic	antibiotic target replacement	sulfonamide resistant sul
Acinetobacter baumannii 1287985	JFFG01000075.1_2	413	1192	-	Strict	450	514.6	aadA	99.61	3002601	aminoglycoside antibiotic	antibiotic inactivation	ANT(3'')
Acinetobacter baumannii 1287985	JFFG01000007.1_67	65898	67346	+	Strict	900	900.2	adeH	99.59	3000779	fluoroquinolone antibiotic; tetracycline antibiotic	antibiotic efflux	resistance-nodulation-cell division (RND) antibiotic efflux pump
Acinetobacter baumannii 1287985	JFFG01000001.1_58	67722	69068	-	Strict	850	841.3	abeM	99.55	3000753	fluoroquinolone antibiotic; disinfecting agents and antiseptics	antibiotic efflux	multidrug and toxic compound extrusion (MATE) transporter
Acinetobacter baumannii 1287985	JFFG01000014.1_20	19539	21758	+	Strict	1400	1416	Acinetobacter baumannii parC conferring resistance to fluoroquinolones	99.46	3003818	fluoroquinolone antibiotic	antibiotic target alteration	fluoroquinolone resistant parC
Acinetobacter baumannii 1287985	JFFG01000021.1_36	34765	35358	+	Strict	420	401	adeN	98.98	3000559	macrolide antibiotic; fluoroquinolone antibiotic; lincosamide antibiotic; carbapenem; cephalosporin; tetracycline antibiotic; rifamycin antibiotic; diaminopyrimidine antibiotic; phenicol antibiotic; penem	antibiotic efflux	resistance-nodulation-cell division (RND) antibiotic efflux pump
Acinetobacter baumannii 1287985	JFFG01000026.1_34	30519	32027	-	Strict	600	900.6	Acinetobacter baumannii AmvA	98.98	3004577	macrolide antibiotic; disinfecting agents and antiseptics	antibiotic efflux	major facilitator superfamily (MFS) antibiotic efflux pump
Acinetobacter baumannii 1287985	JFFG01000015.1_2	450	1193	+	Strict	480	486.1	adeR	98.79	3000553	glycylcycline; tetracycline antibiotic	antibiotic efflux	resistance-nodulation-cell division (RND) antibiotic efflux pump
Acinetobacter baumannii 1287985	JFFG01000075.1_5	2248	2781	-	Strict	300	305.4	AAC(3)-Ia	98.7	3002528	aminoglycoside antibiotic	antibiotic inactivation	AAC(3)
Acinetobacter baumannii 1287985	JFFG01000001.1_96	110615	111715	-	Strict	700	718.8	LpsB	97.81	3005051	peptide antibiotic	reduced permeability to antibiotic	Intrinsic peptide antibiotic resistant Lps
Acinetobacter baumannii 1287985	JFFG01000015.1_3	1225	2298	+	Strict	700	670.6	adeS	96.36	3000549	glycylcycline; tetracycline antibiotic	antibiotic efflux	resistance-nodulation-cell division (RND) antibiotic efflux pump
Acinetobacter baumannii 1287985	JFFG01000009.1_28	32079	32333	+	Loose	100	95.5	rsmA	89.09	3005069	fluoroquinolone antibiotic; diaminopyrimidine antibiotic; phenicol antibiotic	antibiotic efflux	resistance-nodulation-cell division (RND) antibiotic efflux pump
Acinetobacter baumannii 1287985	JFFG01000027.1_59	55276	56373	+	Loose	700	623.6	Escherichia coli EF-Tu mutants conferring resistance to Pulvomycin	83.88	3003369	elfamycin antibiotic	antibiotic target alteration	elfamycin resistant EF-Tu
Acinetobacter baumannii 1287985	JFFG01000068.1_9	7047	7373	+	Loose	400	131.3	aadA27	73.96	3004682	aminoglycoside antibiotic	antibiotic inactivation	ANT(3'')
Acinetobacter baumannii 1294222	JFXF01000004.1_36	36340	37590	+	Perfect	800	761.1	adeI	100	3000780	macrolide antibiotic; fluoroquinolone antibiotic; lincosamide antibiotic; carbapenem; cephalosporin; tetracycline antibiotic; rifamycin antibiotic; diaminopyrimidine antibiotic; phenicol antibiotic; penem	antibiotic efflux	resistance-nodulation-cell division (RND) antibiotic efflux pump
Acinetobacter baumannii 1294222	JFXF01000004.1_38	40779	42233	+	Perfect	950	923.3	adeK	100	3000782	macrolide antibiotic; fluoroquinolone antibiotic; lincosamide antibiotic; carbapenem; cephalosporin; tetracycline antibiotic; rifamycin antibiotic; diaminopyrimidine antibiotic; phenicol antibiotic; penem	antibiotic efflux	resistance-nodulation-cell division (RND) antibiotic efflux pump
Acinetobacter baumannii 1294222	JFXF01000006.1_62	73197	74417	-	Perfect	800	759.6	adeG	100	3000778	fluoroquinolone antibiotic; tetracycline antibiotic	antibiotic efflux	resistance-nodulation-cell division (RND) antibiotic efflux pump
Acinetobacter baumannii 1294222	JFXF01000006.1_64	74633	75646	+	Perfect	650	681.8	adeL	100	3000620	fluoroquinolone antibiotic; tetracycline antibiotic	antibiotic efflux	resistance-nodulation-cell division (RND) antibiotic efflux pump
Acinetobacter baumannii 1294222	JFXF01000006.1_69	78955	79284	-	Perfect	175	203	abeS	100	3000768	macrolide antibiotic; aminocoumarin antibiotic	antibiotic efflux	small multidrug resistance (SMR) antibiotic efflux pump
Acinetobacter baumannii 1294222	JFXF01000023.1_54	55260	56564	+	Perfect	600	850.1	Acinetobacter baumannii AbaQ	100	3004574	fluoroquinolone antibiotic	antibiotic efflux	major facilitator superfamily (MFS) antibiotic efflux pump
Acinetobacter baumannii 1294222	JFXF01000033.1_27	26752	27942	+	Perfect	750	748.8	adeA	100	3000774	glycylcycline; tetracycline antibiotic	antibiotic efflux	resistance-nodulation-cell division (RND) antibiotic efflux pump
Acinetobacter baumannii 1294222	JFXF01000033.1_29	31126	32523	+	Perfect	850	897.5	adeC	100	3003811	glycylcycline; tetracycline antibiotic	antibiotic efflux	resistance-nodulation-cell division (RND) antibiotic efflux pump
Acinetobacter baumannii 1294222	JFXF01000056.1_2	480	1634	+	Perfect	700	776.5	ADC-33	100	3006429	cephalosporin	antibiotic inactivation	ADC beta-lactamases pending classification for carbapenemase activity
Acinetobacter baumannii 1294222	JFXF01000058.1_24	20086	20910	-	Perfect	500	551.2	OXA-82	100	3001635	carbapenem; cephalosporin; penam	antibiotic inactivation	OXA beta-lactamase
Acinetobacter baumannii 1294222	JFXF01000088.1_5	2353	3204	-	Strict	500	547.7	sul1	100	3000410	sulfonamide antibiotic	antibiotic target replacement	sulfonamide resistant sul
Acinetobacter baumannii 1294222	JFXF01000089.1_2	410	1294	-	Perfect	500	587.8	mphE	100	3003741	macrolide antibiotic	antibiotic inactivation	macrolide phosphotransferase (MPH)
Acinetobacter baumannii 1294222	JFXF01000089.1_3	1350	1562	-	Strict	950	142.1	msrE	100	3003109	macrolide antibiotic; streptogramin antibiotic	antibiotic target protection	msr-type ABC-F protein
Acinetobacter baumannii 1294222	JFXF01000089.1_4	1563	2825	-	Strict	950	802.7	msrE	100	3003109	macrolide antibiotic; streptogramin antibiotic	antibiotic target protection	msr-type ABC-F protein
Acinetobacter baumannii 1294222	JFXF01000097.1_2	476	1255	-	Perfect	500	514.2	APH(3')-VIa	100	3002652	aminoglycoside antibiotic	antibiotic inactivation	APH(3')
Acinetobacter baumannii 1294222	JFXF01000107.1_1	1	633	-	Strict	500	416.4	sul1	100	3000410	sulfonamide antibiotic	antibiotic target replacement	sulfonamide resistant sul
Acinetobacter baumannii 1294222	JFXF01000107.1_2	627	974	-	Perfect	190	224.9	qacEdelta1	100	3005010	disinfecting agents and antiseptics	antibiotic efflux	major facilitator superfamily (MFS) antibiotic efflux pump
Acinetobacter baumannii 1294222	JFXF01000004.1_37	37603	40779	+	Strict	2000	2003.4	adeJ	99.91	3000781	macrolide antibiotic; fluoroquinolone antibiotic; lincosamide antibiotic; carbapenem; cephalosporin; tetracycline antibiotic; rifamycin antibiotic; diaminopyrimidine antibiotic; phenicol antibiotic; penem	antibiotic efflux	resistance-nodulation-cell division (RND) antibiotic efflux pump
Acinetobacter baumannii 1294222	JFXF01000033.1_28	27939	31049	+	Strict	2000	1919.1	adeB	99.9	3000775	glycylcycline; tetracycline antibiotic	antibiotic efflux	resistance-nodulation-cell division (RND) antibiotic efflux pump
Acinetobacter baumannii 1294222	JFXF01000006.1_61	70011	73190	-	Strict	750	1982.2	adeF	99.81	3000777	fluoroquinolone antibiotic; tetracycline antibiotic	antibiotic efflux	resistance-nodulation-cell division (RND) antibiotic efflux pump
Acinetobacter baumannii 1294222	JFXF01000014.1_41	56161	58875	+	Strict	1500	1730.3	Acinetobacter baumannii gyrA conferring resistance to fluoroquinolones	99.78	3003817	fluoroquinolone antibiotic	antibiotic target alteration	fluoroquinolone resistant gyrA
Acinetobacter baumannii 1294222	JFXF01000001.1_39	39165	40454	-	Strict	700	836.6	Acinetobacter baumannii AbaF	99.77	3004573	fosfomycin	antibiotic efflux	major facilitator superfamily (MFS) antibiotic efflux pump
Acinetobacter baumannii 1294222	JFXF01000039.1_20	22245	24464	+	Strict	1400	1419.1	Acinetobacter baumannii parC conferring resistance to fluoroquinolones	99.73	3003818	fluoroquinolone antibiotic	antibiotic target alteration	fluoroquinolone resistant parC
Acinetobacter baumannii 1294222	JFXF01000006.1_60	68550	69998	-	Strict	900	900.2	adeH	99.59	3000779	fluoroquinolone antibiotic; tetracycline antibiotic	antibiotic efflux	resistance-nodulation-cell division (RND) antibiotic efflux pump
Acinetobacter baumannii 1294222	JFXF01000005.1_50	54111	55457	+	Strict	850	841.3	abeM	99.55	3000753	fluoroquinolone antibiotic; disinfecting agents and antiseptics	antibiotic efflux	multidrug and toxic compound extrusion (MATE) transporter
Acinetobacter baumannii 1294222	JFXF01000033.1_26	25863	26606	-	Strict	480	488.8	adeR	99.19	3000553	glycylcycline; tetracycline antibiotic	antibiotic efflux	resistance-nodulation-cell division (RND) antibiotic efflux pump
Acinetobacter baumannii 1294222	JFXF01000017.1_20	20012	21520	+	Strict	600	900.6	Acinetobacter baumannii AmvA	98.98	3004577	macrolide antibiotic; disinfecting agents and antiseptics	antibiotic efflux	major facilitator superfamily (MFS) antibiotic efflux pump
Acinetobacter baumannii 1294222	JFXF01000015.1_42	37039	37692	-	Strict	420	442.2	adeN	98.62	3000559	macrolide antibiotic; fluoroquinolone antibiotic; lincosamide antibiotic; carbapenem; cephalosporin; tetracycline antibiotic; rifamycin antibiotic; diaminopyrimidine antibiotic; phenicol antibiotic; penem	antibiotic efflux	resistance-nodulation-cell division (RND) antibiotic efflux pump
Acinetobacter baumannii 1294222	JFXF01000005.1_12	11660	12760	+	Strict	700	718.8	LpsB	97.81	3005051	peptide antibiotic	reduced permeability to antibiotic	Intrinsic peptide antibiotic resistant Lps
Acinetobacter baumannii 1294222	JFXF01000033.1_25	24758	25831	-	Strict	700	670.6	adeS	96.36	3000549	glycylcycline; tetracycline antibiotic	antibiotic efflux	resistance-nodulation-cell division (RND) antibiotic efflux pump
Acinetobacter baumannii 1294222	JFXF01000019.1_14	12309	12563	-	Loose	100	95.5	rsmA	89.09	3005069	fluoroquinolone antibiotic; diaminopyrimidine antibiotic; phenicol antibiotic	antibiotic efflux	resistance-nodulation-cell division (RND) antibiotic efflux pump
Acinetobacter baumannii 1294222	JFXF01000071.1_1	1	588	+	Loose	700	341.7	Escherichia coli EF-Tu mutants conferring resistance to Pulvomycin	86.53	3003369	elfamycin antibiotic	antibiotic target alteration	elfamycin resistant EF-Tu
Acinetobacter baumannii 1294222	JFXF01000007.1_11	10471	11661	-	Loose	700	676	Escherichia coli EF-Tu mutants conferring resistance to Pulvomycin	84.77	3003369	elfamycin antibiotic	antibiotic target alteration	elfamycin resistant EF-Tu
Acinetobacter baumannii 1294222	JFXF01000076.1_13	10770	11096	+	Loose	400	131.3	aadA27	73.96	3004682	aminoglycoside antibiotic	antibiotic inactivation	ANT(3'')
Acinetobacter baumannii 1295549	JFXB01000001.1_64	66042	66866	-	Perfect	500	554.7	OXA-51	100	3001612	monobactam; carbapenem; cephalosporin; penam	antibiotic inactivation	OXA beta-lactamase
Acinetobacter baumannii 1295549	JFXB01000003.1_63	60269	61282	-	Perfect	650	681.8	adeL	100	3000620	fluoroquinolone antibiotic; tetracycline antibiotic	antibiotic efflux	resistance-nodulation-cell division (RND) antibiotic efflux pump
Acinetobacter baumannii 1295549	JFXB01000006.1_39	43259	44509	+	Perfect	800	761.1	adeI	100	3000780	macrolide antibiotic; fluoroquinolone antibiotic; lincosamide antibiotic; carbapenem; cephalosporin; tetracycline antibiotic; rifamycin antibiotic; diaminopyrimidine antibiotic; phenicol antibiotic; penem	antibiotic efflux	resistance-nodulation-cell division (RND) antibiotic efflux pump
Acinetobacter baumannii 1295549	JFXB01000006.1_41	47698	49152	+	Perfect	950	923.3	adeK	100	3000782	macrolide antibiotic; fluoroquinolone antibiotic; lincosamide antibiotic; carbapenem; cephalosporin; tetracycline antibiotic; rifamycin antibiotic; diaminopyrimidine antibiotic; phenicol antibiotic; penem	antibiotic efflux	resistance-nodulation-cell division (RND) antibiotic efflux pump
Acinetobacter baumannii 1295549	JFXB01000006.1_40	44522	47698	+	Strict	2000	2003.4	adeJ	99.91	3000781	macrolide antibiotic; fluoroquinolone antibiotic; lincosamide antibiotic; carbapenem; cephalosporin; tetracycline antibiotic; rifamycin antibiotic; diaminopyrimidine antibiotic; phenicol antibiotic; penem	antibiotic efflux	resistance-nodulation-cell division (RND) antibiotic efflux pump
Acinetobacter baumannii 1295549	JFXB01000003.1_65	62725	65904	+	Strict	750	1982.2	adeF	99.81	3000777	fluoroquinolone antibiotic; tetracycline antibiotic	antibiotic efflux	resistance-nodulation-cell division (RND) antibiotic efflux pump
Acinetobacter baumannii 1295549	JFXB01000003.1_66	65956	67365	+	Strict	900	879.4	adeH	99.79	3000779	fluoroquinolone antibiotic; tetracycline antibiotic	antibiotic efflux	resistance-nodulation-cell division (RND) antibiotic efflux pump
Acinetobacter baumannii 1295549	JFXB01000005.1_205	222994	224340	+	Strict	850	841.6	abeM	99.78	3000753	fluoroquinolone antibiotic; disinfecting agents and antiseptics	antibiotic efflux	multidrug and toxic compound extrusion (MATE) transporter
Acinetobacter baumannii 1295549	JFXB01000001.1_420	450331	451647	-	Strict	600	846.7	Acinetobacter baumannii AbaQ	99.77	3004574	fluoroquinolone antibiotic	antibiotic efflux	major facilitator superfamily (MFS) antibiotic efflux pump
Acinetobacter baumannii 1295549	JFXB01000002.1_558	587019	588308	+	Strict	700	839	Acinetobacter baumannii AbaF	99.77	3004573	fosfomycin	antibiotic efflux	major facilitator superfamily (MFS) antibiotic efflux pump
Acinetobacter baumannii 1295549	JFXB01000011.1_24	22592	24811	-	Strict	1400	1417.9	Acinetobacter baumannii parC conferring resistance to fluoroquinolones	99.73	3003818	fluoroquinolone antibiotic	antibiotic target alteration	fluoroquinolone resistant parC
Acinetobacter baumannii 1295549	JFXB01000001.1_316	335766	338876	-	Strict	2000	1909.8	adeB	99.52	3000775	glycylcycline; tetracycline antibiotic	antibiotic efflux	resistance-nodulation-cell division (RND) antibiotic efflux pump
Acinetobacter baumannii 1295549	JFXB01000001.1_317	338873	340063	-	Strict	750	748.4	adeA	99.49	3000774	glycylcycline; tetracycline antibiotic	antibiotic efflux	resistance-nodulation-cell division (RND) antibiotic efflux pump
Acinetobacter baumannii 1295549	JFXB01000003.1_64	61498	62718	+	Strict	800	755.4	adeG	99.26	3000778	fluoroquinolone antibiotic; tetracycline antibiotic	antibiotic efflux	resistance-nodulation-cell division (RND) antibiotic efflux pump
Acinetobacter baumannii 1295549	JFXB01000003.1_121	134349	135500	+	Strict	700	772.7	ADC-95	99.22	3006452	cephalosporin	antibiotic inactivation	ADC beta-lactamases pending classification for carbapenemase activity
Acinetobacter baumannii 1295549	JFXB01000005.1_167	180444	181544	+	Strict	700	729.9	LpsB	99.18	3005051	peptide antibiotic	reduced permeability to antibiotic	Intrinsic peptide antibiotic resistant Lps
Acinetobacter baumannii 1295549	JFXB01000001.1_318	340209	340952	+	Strict	480	488.4	adeR	98.79	3000553	glycylcycline; tetracycline antibiotic	antibiotic efflux	resistance-nodulation-cell division (RND) antibiotic efflux pump
Acinetobacter baumannii 1295549	JFXB01000001.1_563	603536	604189	+	Strict	420	442.2	adeN	98.62	3000559	macrolide antibiotic; fluoroquinolone antibiotic; lincosamide antibiotic; carbapenem; cephalosporin; tetracycline antibiotic; rifamycin antibiotic; diaminopyrimidine antibiotic; phenicol antibiotic; penem	antibiotic efflux	resistance-nodulation-cell division (RND) antibiotic efflux pump
Acinetobacter baumannii 1295549	JFXB01000001.1_615	658227	659735	-	Strict	600	895.6	Acinetobacter baumannii AmvA	98.58	3004577	macrolide antibiotic; disinfecting agents and antiseptics	antibiotic efflux	major facilitator superfamily (MFS) antibiotic efflux pump
Acinetobacter baumannii 1295549	JFXB01000001.1_319	340984	342069	+	Strict	700	693	adeS	98.06	3000549	glycylcycline; tetracycline antibiotic	antibiotic efflux	resistance-nodulation-cell division (RND) antibiotic efflux pump
Acinetobacter baumannii 1295549	JFXB01000003.1_58	56630	56959	+	Strict	175	198.7	abeS	95.41	3000768	macrolide antibiotic; aminocoumarin antibiotic	antibiotic efflux	small multidrug resistance (SMR) antibiotic efflux pump
Acinetobacter baumannii 1295549	JFXB01000002.1_359	371924	372178	-	Loose	100	94	rsmA	87.27	3005069	fluoroquinolone antibiotic; diaminopyrimidine antibiotic; phenicol antibiotic	antibiotic efflux	resistance-nodulation-cell division (RND) antibiotic efflux pump
Acinetobacter baumannii 1295549	JFXB01000002.1_1	13	1203	+	Loose	700	676	Escherichia coli EF-Tu mutants conferring resistance to Pulvomycin	84.77	3003369	elfamycin antibiotic	antibiotic target alteration	elfamycin resistant EF-Tu
Acinetobacter baumannii 1295549	JFXB01000005.1_314	347672	348862	-	Loose	700	676	Escherichia coli EF-Tu mutants conferring resistance to Pulvomycin	84.77	3003369	elfamycin antibiotic	antibiotic target alteration	elfamycin resistant EF-Tu
Acinetobacter baumannii 1295549	JFXB01000012.1_1	3	1115	-	Loose	700	634	Escherichia coli EF-Tu mutants conferring resistance to Pulvomycin	84.1	3003369	elfamycin antibiotic	antibiotic target alteration	elfamycin resistant EF-Tu
Acinetobacter baumannii 1295549	JFXB01000013.1_1	3	1115	-	Loose	700	634	Escherichia coli EF-Tu mutants conferring resistance to Pulvomycin	84.1	3003369	elfamycin antibiotic	antibiotic target alteration	elfamycin resistant EF-Tu
Acinetobacter baumannii 1296252	JFFU01000009.1_20	18665	18994	+	Perfect	175	203	abeS	100	3000768	macrolide antibiotic; aminocoumarin antibiotic	antibiotic efflux	small multidrug resistance (SMR) antibiotic efflux pump
Acinetobacter baumannii 1296252	JFFU01000009.1_28	23532	24752	+	Perfect	800	759.6	adeG	100	3000778	fluoroquinolone antibiotic; tetracycline antibiotic	antibiotic efflux	resistance-nodulation-cell division (RND) antibiotic efflux pump
Acinetobacter baumannii 1296252	JFFU01000011.1_54	55371	56675	+	Perfect	600	850.1	Acinetobacter baumannii AbaQ	100	3004574	fluoroquinolone antibiotic	antibiotic efflux	major facilitator superfamily (MFS) antibiotic efflux pump
Acinetobacter baumannii 1296252	JFFU01000012.1_2	691	1953	+	Strict	950	802.7	msrE	100	3003109	macrolide antibiotic; streptogramin antibiotic	antibiotic target protection	msr-type ABC-F protein
Acinetobacter baumannii 1296252	JFFU01000012.1_3	1954	2166	+	Strict	950	142.1	msrE	100	3003109	macrolide antibiotic; streptogramin antibiotic	antibiotic target protection	msr-type ABC-F protein
Acinetobacter baumannii 1296252	JFFU01000012.1_4	2222	3106	+	Perfect	500	587.8	mphE	100	3003741	macrolide antibiotic	antibiotic inactivation	macrolide phosphotransferase (MPH)
Acinetobacter baumannii 1296252	JFFU01000022.1_18	17842	19296	-	Perfect	950	923.3	adeK	100	3000782	macrolide antibiotic; fluoroquinolone antibiotic; lincosamide antibiotic; carbapenem; cephalosporin; tetracycline antibiotic; rifamycin antibiotic; diaminopyrimidine antibiotic; phenicol antibiotic; penem	antibiotic efflux	resistance-nodulation-cell division (RND) antibiotic efflux pump
Acinetobacter baumannii 1296252	JFFU01000022.1_20	22485	23735	-	Perfect	800	761.1	adeI	100	3000780	macrolide antibiotic; fluoroquinolone antibiotic; lincosamide antibiotic; carbapenem; cephalosporin; tetracycline antibiotic; rifamycin antibiotic; diaminopyrimidine antibiotic; phenicol antibiotic; penem	antibiotic efflux	resistance-nodulation-cell division (RND) antibiotic efflux pump
Acinetobacter baumannii 1296252	JFFU01000036.1_13	12762	14159	-	Perfect	850	897.5	adeC	100	3003811	glycylcycline; tetracycline antibiotic	antibiotic efflux	resistance-nodulation-cell division (RND) antibiotic efflux pump
Acinetobacter baumannii 1296252	JFFU01000036.1_15	17343	18533	-	Perfect	750	748.8	adeA	100	3000774	glycylcycline; tetracycline antibiotic	antibiotic efflux	resistance-nodulation-cell division (RND) antibiotic efflux pump
Acinetobacter baumannii 1296252	JFFU01000057.1_17	21255	22409	-	Perfect	700	776.5	ADC-33	100	3006429	cephalosporin	antibiotic inactivation	ADC beta-lactamases pending classification for carbapenemase activity
Acinetobacter baumannii 1296252	JFFU01000058.1_24	20690	21514	-	Perfect	500	551.2	OXA-82	100	3001635	carbapenem; cephalosporin; penam	antibiotic inactivation	OXA beta-lactamase
Acinetobacter baumannii 1296252	JFFU01000103.1_2	407	1186	-	Perfect	500	514.2	APH(3')-VIa	100	3002652	aminoglycoside antibiotic	antibiotic inactivation	APH(3')
Acinetobacter baumannii 1296252	JFFU01000106.1_3	1498	1845	-	Perfect	190	224.9	qacEdelta1	100	3005010	disinfecting agents and antiseptics	antibiotic efflux	major facilitator superfamily (MFS) antibiotic efflux pump
Acinetobacter baumannii 1296252	JFFU01000022.1_19	19296	22472	-	Strict	2000	2003.4	adeJ	99.91	3000781	macrolide antibiotic; fluoroquinolone antibiotic; lincosamide antibiotic; carbapenem; cephalosporin; tetracycline antibiotic; rifamycin antibiotic; diaminopyrimidine antibiotic; phenicol antibiotic; penem	antibiotic efflux	resistance-nodulation-cell division (RND) antibiotic efflux pump
Acinetobacter baumannii 1296252	JFFU01000036.1_14	14236	17346	-	Strict	2000	1919.1	adeB	99.9	3000775	glycylcycline; tetracycline antibiotic	antibiotic efflux	resistance-nodulation-cell division (RND) antibiotic efflux pump
Acinetobacter baumannii 1296252	JFFU01000030.1_20	19532	21751	+	Strict	1400	1421.4	Acinetobacter baumannii parC conferring resistance to fluoroquinolones	99.86	3003818	fluoroquinolone antibiotic	antibiotic target alteration	fluoroquinolone resistant parC
Acinetobacter baumannii 1296252	JFFU01000009.1_29	24759	27938	+	Strict	750	1982.2	adeF	99.81	3000777	fluoroquinolone antibiotic; tetracycline antibiotic	antibiotic efflux	resistance-nodulation-cell division (RND) antibiotic efflux pump
Acinetobacter baumannii 1296252	JFFU01000001.1_182	191594	194308	-	Strict	1500	1730.3	Acinetobacter baumannii gyrA conferring resistance to fluoroquinolones	99.78	3003817	fluoroquinolone antibiotic	antibiotic target alteration	fluoroquinolone resistant gyrA
Acinetobacter baumannii 1296252	JFFU01000002.1_39	39836	41125	-	Strict	700	836.6	Acinetobacter baumannii AbaF	99.77	3004573	fosfomycin	antibiotic efflux	major facilitator superfamily (MFS) antibiotic efflux pump
Acinetobacter baumannii 1296252	JFFU01000106.1_2	665	1504	-	Strict	500	547.4	sul1	99.64	3000410	sulfonamide antibiotic	antibiotic target replacement	sulfonamide resistant sul
Acinetobacter baumannii 1296252	JFFU01000009.1_30	27951	29399	+	Strict	900	900.2	adeH	99.59	3000779	fluoroquinolone antibiotic; tetracycline antibiotic	antibiotic efflux	resistance-nodulation-cell division (RND) antibiotic efflux pump
Acinetobacter baumannii 1296252	JFFU01000003.1_50	53567	54913	+	Strict	850	841.3	abeM	99.55	3000753	fluoroquinolone antibiotic; disinfecting agents and antiseptics	antibiotic efflux	multidrug and toxic compound extrusion (MATE) transporter
Acinetobacter baumannii 1296252	JFFU01000009.1_26	22750	23334	-	Strict	650	369.4	adeL	99.47	3000620	fluoroquinolone antibiotic; tetracycline antibiotic	antibiotic efflux	resistance-nodulation-cell division (RND) antibiotic efflux pump
Acinetobacter baumannii 1296252	JFFU01000009.1_25	22303	22716	-	Strict	650	285	adeL	99.27	3000620	fluoroquinolone antibiotic; tetracycline antibiotic	antibiotic efflux	resistance-nodulation-cell division (RND) antibiotic efflux pump
Acinetobacter baumannii 1296252	JFFU01000036.1_16	18679	19422	+	Strict	480	488.8	adeR	99.19	3000553	glycylcycline; tetracycline antibiotic	antibiotic efflux	resistance-nodulation-cell division (RND) antibiotic efflux pump
Acinetobacter baumannii 1296252	JFFU01000121.1_1	2	370	-	Strict	500	234.2	sul1	99.15	3000410	sulfonamide antibiotic	antibiotic target replacement	sulfonamide resistant sul
Acinetobacter baumannii 1296252	JFFU01000029.1_30	28427	29935	-	Strict	600	900.6	Acinetobacter baumannii AmvA	98.98	3004577	macrolide antibiotic; disinfecting agents and antiseptics	antibiotic efflux	major facilitator superfamily (MFS) antibiotic efflux pump
Acinetobacter baumannii 1296252	JFFU01000098.1_3	957	1754	-	Strict	500	526.6	OXA-23	98.87	3001418	carbapenem; cephalosporin; penam	antibiotic inactivation	OXA beta-lactamase
Acinetobacter baumannii 1296252	JFFU01000014.1_42	37040	37693	-	Strict	420	442.2	adeN	98.62	3000559	macrolide antibiotic; fluoroquinolone antibiotic; lincosamide antibiotic; carbapenem; cephalosporin; tetracycline antibiotic; rifamycin antibiotic; diaminopyrimidine antibiotic; phenicol antibiotic; penem	antibiotic efflux	resistance-nodulation-cell division (RND) antibiotic efflux pump
Acinetobacter baumannii 1296252	JFFU01000003.1_12	10920	12020	+	Strict	700	718.8	LpsB	97.81	3005051	peptide antibiotic	reduced permeability to antibiotic	Intrinsic peptide antibiotic resistant Lps
Acinetobacter baumannii 1296252	JFFU01000036.1_17	19454	20527	+	Strict	700	670.6	adeS	96.36	3000549	glycylcycline; tetracycline antibiotic	antibiotic efflux	resistance-nodulation-cell division (RND) antibiotic efflux pump
Acinetobacter baumannii 1296252	JFFU01000037.1_14	12790	13044	-	Loose	100	95.5	rsmA	89.09	3005069	fluoroquinolone antibiotic; diaminopyrimidine antibiotic; phenicol antibiotic	antibiotic efflux	resistance-nodulation-cell division (RND) antibiotic efflux pump
Acinetobacter baumannii 1296252	JFFU01000071.1_1	1	588	+	Loose	700	341.7	Escherichia coli EF-Tu mutants conferring resistance to Pulvomycin	86.53	3003369	elfamycin antibiotic	antibiotic target alteration	elfamycin resistant EF-Tu
Acinetobacter baumannii 1296252	JFFU01000018.1_11	10411	11601	-	Loose	700	676	Escherichia coli EF-Tu mutants conferring resistance to Pulvomycin	84.77	3003369	elfamycin antibiotic	antibiotic target alteration	elfamycin resistant EF-Tu
Acinetobacter baumannii 1296252	JFFU01000076.1_2	316	642	-	Loose	400	131.3	aadA27	73.96	3004682	aminoglycoside antibiotic	antibiotic inactivation	ANT(3'')
Acinetobacter baumannii 1406182	JFXK01000002.1_75	78971	79555	+	Strict	650	373.2	adeL	100	3000620	fluoroquinolone antibiotic; tetracycline antibiotic	antibiotic efflux	resistance-nodulation-cell division (RND) antibiotic efflux pump
Acinetobacter baumannii 1406182	JFXK01000002.1_81	83311	83640	-	Perfect	175	203	abeS	100	3000768	macrolide antibiotic; aminocoumarin antibiotic	antibiotic efflux	small multidrug resistance (SMR) antibiotic efflux pump
Acinetobacter baumannii 1406182	JFXK01000003.1_40	44838	46088	+	Perfect	800	761.1	adeI	100	3000780	macrolide antibiotic; fluoroquinolone antibiotic; lincosamide antibiotic; carbapenem; cephalosporin; tetracycline antibiotic; rifamycin antibiotic; diaminopyrimidine antibiotic; phenicol antibiotic; penem	antibiotic efflux	resistance-nodulation-cell division (RND) antibiotic efflux pump
Acinetobacter baumannii 1406182	JFXK01000003.1_42	49277	50731	+	Perfect	950	923.3	adeK	100	3000782	macrolide antibiotic; fluoroquinolone antibiotic; lincosamide antibiotic; carbapenem; cephalosporin; tetracycline antibiotic; rifamycin antibiotic; diaminopyrimidine antibiotic; phenicol antibiotic; penem	antibiotic efflux	resistance-nodulation-cell division (RND) antibiotic efflux pump
Acinetobacter baumannii 1406182	JFXK01000027.1_3	2166	3470	-	Perfect	600	850.1	Acinetobacter baumannii AbaQ	100	3004574	fluoroquinolone antibiotic	antibiotic efflux	major facilitator superfamily (MFS) antibiotic efflux pump
Acinetobacter baumannii 1406182	JFXK01000045.1_23	20082	20906	-	Perfect	500	551.2	OXA-82	100	3001635	carbapenem; cephalosporin; penam	antibiotic inactivation	OXA beta-lactamase
Acinetobacter baumannii 1406182	JFXK01000046.1_10	9620	11017	-	Perfect	850	897.5	adeC	100	3003811	glycylcycline; tetracycline antibiotic	antibiotic efflux	resistance-nodulation-cell division (RND) antibiotic efflux pump
Acinetobacter baumannii 1406182	JFXK01000046.1_12	14201	15391	-	Perfect	750	748.8	adeA	100	3000774	glycylcycline; tetracycline antibiotic	antibiotic efflux	resistance-nodulation-cell division (RND) antibiotic efflux pump
Acinetobacter baumannii 1406182	JFXK01000056.1_9	5611	5958	+	Perfect	190	224.9	qacEdelta1	100	3005010	disinfecting agents and antiseptics	antibiotic efflux	major facilitator superfamily (MFS) antibiotic efflux pump
Acinetobacter baumannii 1406182	JFXK01000056.1_10	5952	6791	+	Perfect	500	549.7	sul1	100	3000410	sulfonamide antibiotic	antibiotic target replacement	sulfonamide resistant sul
Acinetobacter baumannii 1406182	JFXK01000094.1_1	2	214	+	Strict	500	144.1	APH(3')-VIa	100	3002652	aminoglycoside antibiotic	antibiotic inactivation	APH(3')
Acinetobacter baumannii 1406182	JFXK01000101.1_1	202	414	-	Strict	500	144.1	APH(3')-VIa	100	3002652	aminoglycoside antibiotic	antibiotic inactivation	APH(3')
Acinetobacter baumannii 1406182	JFXK01000046.1_11	11094	14204	-	Strict	2000	1919.1	adeB	99.9	3000775	glycylcycline; tetracycline antibiotic	antibiotic efflux	resistance-nodulation-cell division (RND) antibiotic efflux pump
Acinetobacter baumannii 1406182	JFXK01000003.1_41	46101	49277	+	Strict	2000	2001.1	adeJ	99.81	3000781	macrolide antibiotic; fluoroquinolone antibiotic; lincosamide antibiotic; carbapenem; cephalosporin; tetracycline antibiotic; rifamycin antibiotic; diaminopyrimidine antibiotic; phenicol antibiotic; penem	antibiotic efflux	resistance-nodulation-cell division (RND) antibiotic efflux pump
Acinetobacter baumannii 1406182	JFXK01000001.1_219	237449	240163	-	Strict	1500	1730.3	Acinetobacter baumannii gyrA conferring resistance to fluoroquinolones	99.78	3003817	fluoroquinolone antibiotic	antibiotic target alteration	fluoroquinolone resistant gyrA
Acinetobacter baumannii 1406182	JFXK01000021.1_22	21834	23123	+	Strict	700	836.6	Acinetobacter baumannii AbaF	99.77	3004573	fosfomycin	antibiotic efflux	major facilitator superfamily (MFS) antibiotic efflux pump
Acinetobacter baumannii 1406182	JFXK01000002.1_73	77553	78773	-	Strict	800	757.3	adeG	99.75	3000778	fluoroquinolone antibiotic; tetracycline antibiotic	antibiotic efflux	resistance-nodulation-cell division (RND) antibiotic efflux pump
Acinetobacter baumannii 1406182	JFXK01000044.1_2	346	1500	+	Strict	700	773.5	ADC-33	99.74	3006429	cephalosporin	antibiotic inactivation	ADC beta-lactamases pending classification for carbapenemase activity
Acinetobacter baumannii 1406182	JFXK01000071.1_3	1040	1837	-	Strict	500	530	OXA-23	99.62	3001418	carbapenem; cephalosporin; penam	antibiotic inactivation	OXA beta-lactamase
Acinetobacter baumannii 1406182	JFXK01000002.1_71	72906	74354	-	Strict	900	900.2	adeH	99.59	3000779	fluoroquinolone antibiotic; tetracycline antibiotic	antibiotic efflux	resistance-nodulation-cell division (RND) antibiotic efflux pump
Acinetobacter baumannii 1406182	JFXK01000004.1_164	173610	174956	+	Strict	850	841.3	abeM	99.55	3000753	fluoroquinolone antibiotic; disinfecting agents and antiseptics	antibiotic efflux	multidrug and toxic compound extrusion (MATE) transporter
Acinetobacter baumannii 1406182	JFXK01000002.1_72	74367	77546	-	Strict	750	1975.3	adeF	99.53	3000777	fluoroquinolone antibiotic; tetracycline antibiotic	antibiotic efflux	resistance-nodulation-cell division (RND) antibiotic efflux pump
Acinetobacter baumannii 1406182	JFXK01000017.1_67	68182	70401	-	Strict	1400	1416	Acinetobacter baumannii parC conferring resistance to fluoroquinolones	99.46	3003818	fluoroquinolone antibiotic	antibiotic target alteration	fluoroquinolone resistant parC
Acinetobacter baumannii 1406182	JFXK01000002.1_76	79589	80002	+	Strict	650	285	adeL	99.27	3000620	fluoroquinolone antibiotic; tetracycline antibiotic	antibiotic efflux	resistance-nodulation-cell division (RND) antibiotic efflux pump
Acinetobacter baumannii 1406182	JFXK01000056.1_7	3840	4619	+	Strict	450	513.1	aadA	99.23	3002601	aminoglycoside antibiotic	antibiotic inactivation	ANT(3'')
Acinetobacter baumannii 1406182	JFXK01000018.1_49	49427	50020	+	Strict	420	401	adeN	98.98	3000559	macrolide antibiotic; fluoroquinolone antibiotic; lincosamide antibiotic; carbapenem; cephalosporin; tetracycline antibiotic; rifamycin antibiotic; diaminopyrimidine antibiotic; phenicol antibiotic; penem	antibiotic efflux	resistance-nodulation-cell division (RND) antibiotic efflux pump
Acinetobacter baumannii 1406182	JFXK01000026.1_41	34624	36132	-	Strict	600	900.6	Acinetobacter baumannii AmvA	98.98	3004577	macrolide antibiotic; disinfecting agents and antiseptics	antibiotic efflux	major facilitator superfamily (MFS) antibiotic efflux pump
Acinetobacter baumannii 1406182	JFXK01000014.1_93	98093	98836	-	Strict	480	486.1	adeR	98.79	3000553	glycylcycline; tetracycline antibiotic	antibiotic efflux	resistance-nodulation-cell division (RND) antibiotic efflux pump
Acinetobacter baumannii 1406182	JFXK01000056.1_5	2251	2784	+	Strict	300	305.4	AAC(3)-Ia	98.7	3002528	aminoglycoside antibiotic	antibiotic inactivation	AAC(3)
Acinetobacter baumannii 1406182	JFXK01000004.1_125	131061	132161	+	Strict	700	718.8	LpsB	97.81	3005051	peptide antibiotic	reduced permeability to antibiotic	Intrinsic peptide antibiotic resistant Lps
Acinetobacter baumannii 1406182	JFXK01000014.1_92	96988	98061	-	Strict	700	670.6	adeS	96.36	3000549	glycylcycline; tetracycline antibiotic	antibiotic efflux	resistance-nodulation-cell division (RND) antibiotic efflux pump
Acinetobacter baumannii 1406182	JFXK01000031.1_27	32737	32991	+	Loose	100	94	rsmA	87.27	3005069	fluoroquinolone antibiotic; diaminopyrimidine antibiotic; phenicol antibiotic	antibiotic efflux	resistance-nodulation-cell division (RND) antibiotic efflux pump
Acinetobacter baumannii 1406182	JFXK01000052.1_11	13312	13899	-	Loose	700	341.7	Escherichia coli EF-Tu mutants conferring resistance to Pulvomycin	86.53	3003369	elfamycin antibiotic	antibiotic target alteration	elfamycin resistant EF-Tu
Acinetobacter baumannii 1406182	JFXK01000022.1_11	10464	11654	-	Loose	700	676	Escherichia coli EF-Tu mutants conferring resistance to Pulvomycin	84.77	3003369	elfamycin antibiotic	antibiotic target alteration	elfamycin resistant EF-Tu
Acinetobacter baumannii 1406182	JFXK01000009.1_2	390	716	-	Loose	400	131.3	aadA27	73.96	3004682	aminoglycoside antibiotic	antibiotic inactivation	ANT(3'')
Acinetobacter baumannii 1406589	JFYI01000005.1_198	216169	217320	-	Perfect	700	775.8	ADC-139	100	3006314	cephalosporin	antibiotic inactivation	ADC beta-lactamases pending classification for carbapenemase activity
Acinetobacter baumannii 1406589	JFYI01000010.1_61	66474	66803	-	Perfect	175	203	abeS	100	3000768	macrolide antibiotic; aminocoumarin antibiotic	antibiotic efflux	small multidrug resistance (SMR) antibiotic efflux pump
Acinetobacter baumannii 1406589	JFYI01000018.1_2	841	1725	-	Perfect	500	587.8	mphE	100	3003741	macrolide antibiotic	antibiotic inactivation	macrolide phosphotransferase (MPH)
Acinetobacter baumannii 1406589	JFYI01000026.1_37	36925	38175	+	Perfect	800	761.1	adeI	100	3000780	macrolide antibiotic; fluoroquinolone antibiotic; lincosamide antibiotic; carbapenem; cephalosporin; tetracycline antibiotic; rifamycin antibiotic; diaminopyrimidine antibiotic; phenicol antibiotic; penem	antibiotic efflux	resistance-nodulation-cell division (RND) antibiotic efflux pump
Acinetobacter baumannii 1406589	JFYI01000026.1_39	41364	42818	+	Perfect	950	923.3	adeK	100	3000782	macrolide antibiotic; fluoroquinolone antibiotic; lincosamide antibiotic; carbapenem; cephalosporin; tetracycline antibiotic; rifamycin antibiotic; diaminopyrimidine antibiotic; phenicol antibiotic; penem	antibiotic efflux	resistance-nodulation-cell division (RND) antibiotic efflux pump
Acinetobacter baumannii 1406589	JFYI01000036.1_14	15479	16768	+	Perfect	700	839	Acinetobacter baumannii AbaF	100	3004573	fosfomycin	antibiotic efflux	major facilitator superfamily (MFS) antibiotic efflux pump
Acinetobacter baumannii 1406589	JFYI01000026.1_38	38188	41364	+	Strict	2000	2003.4	adeJ	99.91	3000781	macrolide antibiotic; fluoroquinolone antibiotic; lincosamide antibiotic; carbapenem; cephalosporin; tetracycline antibiotic; rifamycin antibiotic; diaminopyrimidine antibiotic; phenicol antibiotic; penem	antibiotic efflux	resistance-nodulation-cell division (RND) antibiotic efflux pump
Acinetobacter baumannii 1406589	JFYI01000011.1_78	79521	81740	-	Strict	1400	1420.6	Acinetobacter baumannii parC conferring resistance to fluoroquinolones	99.86	3003818	fluoroquinolone antibiotic	antibiotic target alteration	fluoroquinolone resistant parC
Acinetobacter baumannii 1406589	JFYI01000018.1_3	1781	3256	-	Strict	950	938.7	msrE	99.8	3003109	macrolide antibiotic; streptogramin antibiotic	antibiotic target protection	msr-type ABC-F protein
Acinetobacter baumannii 1406589	JFYI01000029.1_19	15485	18199	-	Strict	1500	1730.3	Acinetobacter baumannii gyrA conferring resistance to fluoroquinolones	99.78	3003817	fluoroquinolone antibiotic	antibiotic target alteration	fluoroquinolone resistant gyrA
Acinetobacter baumannii 1406589	JFYI01000013.1_48	45241	46545	-	Strict	600	849	Acinetobacter baumannii AbaQ	99.77	3004574	fluoroquinolone antibiotic	antibiotic efflux	major facilitator superfamily (MFS) antibiotic efflux pump
Acinetobacter baumannii 1406589	JFYI01000010.1_55	60716	61936	-	Strict	800	756.9	adeG	99.75	3000778	fluoroquinolone antibiotic; tetracycline antibiotic	antibiotic efflux	resistance-nodulation-cell division (RND) antibiotic efflux pump
Acinetobacter baumannii 1406589	JFYI01000010.1_56	62134	63165	+	Strict	650	680.6	adeL	99.7	3000620	fluoroquinolone antibiotic; tetracycline antibiotic	antibiotic efflux	resistance-nodulation-cell division (RND) antibiotic efflux pump
Acinetobacter baumannii 1406589	JFYI01000001.1_266	280876	281700	+	Strict	500	553.9	OXA-738	99.64	3005942	carbapenem; cephalosporin; penam	antibiotic inactivation	OXA beta-lactamase
Acinetobacter baumannii 1406589	JFYI01000055.1_5	2833	3684	-	Strict	500	545.4	sul1	99.64	3000410	sulfonamide antibiotic	antibiotic target replacement	sulfonamide resistant sul
Acinetobacter baumannii 1406589	JFYI01000010.1_54	57530	60709	-	Strict	750	1979.1	adeF	99.62	3000777	fluoroquinolone antibiotic; tetracycline antibiotic	antibiotic efflux	resistance-nodulation-cell division (RND) antibiotic efflux pump
Acinetobacter baumannii 1406589	JFYI01000001.1_3	1537	4647	+	Strict	2000	1912.9	adeB	99.61	3000775	glycylcycline; tetracycline antibiotic	antibiotic efflux	resistance-nodulation-cell division (RND) antibiotic efflux pump
Acinetobacter baumannii 1406589	JFYI01000054.1_6	3532	4311	+	Strict	450	514.6	aadA	99.61	3002601	aminoglycoside antibiotic	antibiotic inactivation	ANT(3'')
Acinetobacter baumannii 1406589	JFYI01000010.1_53	56069	57517	-	Strict	900	901.7	adeH	99.59	3000779	fluoroquinolone antibiotic; tetracycline antibiotic	antibiotic efflux	resistance-nodulation-cell division (RND) antibiotic efflux pump
Acinetobacter baumannii 1406589	JFYI01000004.1_164	175970	177316	-	Strict	850	840.5	abeM	99.55	3000753	fluoroquinolone antibiotic; disinfecting agents and antiseptics	antibiotic efflux	multidrug and toxic compound extrusion (MATE) transporter
Acinetobacter baumannii 1406589	JFYI01000071.1_2	665	1501	-	Strict	500	544.3	sul1	99.28	3000410	sulfonamide antibiotic	antibiotic target replacement	sulfonamide resistant sul
Acinetobacter baumannii 1406589	JFYI01000021.1_62	62200	62943	-	Strict	480	489.6	adeR	99.19	3000553	glycylcycline; tetracycline antibiotic	antibiotic efflux	resistance-nodulation-cell division (RND) antibiotic efflux pump
Acinetobacter baumannii 1406589	JFYI01000006.1_95	98566	99219	+	Strict	420	444.9	adeN	99.08	3000559	macrolide antibiotic; fluoroquinolone antibiotic; lincosamide antibiotic; carbapenem; cephalosporin; tetracycline antibiotic; rifamycin antibiotic; diaminopyrimidine antibiotic; phenicol antibiotic; penem	antibiotic efflux	resistance-nodulation-cell division (RND) antibiotic efflux pump
Acinetobacter baumannii 1406589	JFYI01000001.1_2	350	1540	+	Strict	750	743.8	adeA	98.99	3000774	glycylcycline; tetracycline antibiotic	antibiotic efflux	resistance-nodulation-cell division (RND) antibiotic efflux pump
Acinetobacter baumannii 1406589	JFYI01000003.1_25	24458	25966	-	Strict	600	899	Acinetobacter baumannii AmvA	98.98	3004577	macrolide antibiotic; disinfecting agents and antiseptics	antibiotic efflux	major facilitator superfamily (MFS) antibiotic efflux pump
Acinetobacter baumannii 1406589	JFYI01000054.1_3	1943	2476	+	Strict	300	305.4	AAC(3)-Ia	98.7	3002528	aminoglycoside antibiotic	antibiotic inactivation	AAC(3)
Acinetobacter baumannii 1406589	JFYI01000004.1_201	217782	218882	-	Strict	700	726.9	LpsB	98.63	3005051	peptide antibiotic	reduced permeability to antibiotic	Intrinsic peptide antibiotic resistant Lps
Acinetobacter baumannii 1406589	JFYI01000021.1_61	61083	62168	-	Strict	700	693	adeS	98.06	3000549	glycylcycline; tetracycline antibiotic	antibiotic efflux	resistance-nodulation-cell division (RND) antibiotic efflux pump
Acinetobacter baumannii 1406589	JFYI01000001.1_4	4653	6122	+	Strict	850	867.8	adeC	96.13	3003811	glycylcycline; tetracycline antibiotic	antibiotic efflux	resistance-nodulation-cell division (RND) antibiotic efflux pump
Acinetobacter baumannii 1406589	JFYI01000031.1_14	12311	12565	-	Loose	100	95.5	rsmA	89.09	3005069	fluoroquinolone antibiotic; diaminopyrimidine antibiotic; phenicol antibiotic	antibiotic efflux	resistance-nodulation-cell division (RND) antibiotic efflux pump
Acinetobacter baumannii 1406589	JFYI01000004.1_57	51744	52934	+	Loose	700	676	Escherichia coli EF-Tu mutants conferring resistance to Pulvomycin	84.77	3003369	elfamycin antibiotic	antibiotic target alteration	elfamycin resistant EF-Tu
Acinetobacter baumannii 1413735	JFWZ01000004.1_61	65014	66027	+	Perfect	650	681.8	adeL	100	3000620	fluoroquinolone antibiotic; tetracycline antibiotic	antibiotic efflux	resistance-nodulation-cell division (RND) antibiotic efflux pump
Acinetobacter baumannii 1413735	JFWZ01000004.1_66	69336	69665	-	Perfect	175	203	abeS	100	3000768	macrolide antibiotic; aminocoumarin antibiotic	antibiotic efflux	small multidrug resistance (SMR) antibiotic efflux pump
Acinetobacter baumannii 1413735	JFWZ01000008.1_51	54138	55442	+	Perfect	600	850.1	Acinetobacter baumannii AbaQ	100	3004574	fluoroquinolone antibiotic	antibiotic efflux	major facilitator superfamily (MFS) antibiotic efflux pump
Acinetobacter baumannii 1413735	JFWZ01000011.1_72	71652	72476	-	Perfect	500	553.5	OXA-95	100	3001630	carbapenem; cephalosporin; penam	antibiotic inactivation	OXA beta-lactamase
Acinetobacter baumannii 1413735	JFWZ01000020.1_7	5921	7072	-	Perfect	700	777.3	ADC-222	100	3006391	cephalosporin	antibiotic inactivation	ADC beta-lactamases pending classification for carbapenemase activity
Acinetobacter baumannii 1413735	JFWZ01000032.1_6	4891	5325	-	Strict	500	282	sul1	100	3000410	sulfonamide antibiotic	antibiotic target replacement	sulfonamide resistant sul
Acinetobacter baumannii 1413735	JFWZ01000033.1_2	669	2144	+	Perfect	950	941.4	msrE	100	3003109	macrolide antibiotic; streptogramin antibiotic	antibiotic target protection	msr-type ABC-F protein
Acinetobacter baumannii 1413735	JFWZ01000033.1_3	2200	3084	+	Perfect	500	587.8	mphE	100	3003741	macrolide antibiotic	antibiotic inactivation	macrolide phosphotransferase (MPH)
Acinetobacter baumannii 1413735	JFWZ01000034.1_2	944	1477	+	Perfect	300	374.8	ANT(2'')-Ia	100	3000230	aminoglycoside antibiotic	antibiotic inactivation	ANT(2'')
Acinetobacter baumannii 1413735	JFWZ01000034.1_3	1560	2192	+	Perfect	350	442.6	catB3	100	3002676	phenicol antibiotic	antibiotic inactivation	chloramphenicol acetyltransferase (CAT)
Acinetobacter baumannii 1413735	JFWZ01000034.1_4	2349	2696	+	Perfect	190	224.9	qacEdelta1	100	3005010	disinfecting agents and antiseptics	antibiotic efflux	major facilitator superfamily (MFS) antibiotic efflux pump
Acinetobacter baumannii 1413735	JFWZ01000045.1_1	2	379	-	Strict	500	247.3	sul1	100	3000410	sulfonamide antibiotic	antibiotic target replacement	sulfonamide resistant sul
Acinetobacter baumannii 1413735	JFWZ01000046.1_1	90	917	+	Perfect	500	550.4	OXA-72	100	3001705	carbapenem; cephalosporin; penam	antibiotic inactivation	OXA beta-lactamase
Acinetobacter baumannii 1413735	JFWZ01000010.1_40	45218	48394	+	Strict	2000	2003.4	adeJ	99.91	3000781	macrolide antibiotic; fluoroquinolone antibiotic; lincosamide antibiotic; carbapenem; cephalosporin; tetracycline antibiotic; rifamycin antibiotic; diaminopyrimidine antibiotic; phenicol antibiotic; penem	antibiotic efflux	resistance-nodulation-cell division (RND) antibiotic efflux pump
Acinetobacter baumannii 1413735	JFWZ01000004.1_59	60392	63571	-	Strict	750	1980.3	adeF	99.81	3000777	fluoroquinolone antibiotic; tetracycline antibiotic	antibiotic efflux	resistance-nodulation-cell division (RND) antibiotic efflux pump
Acinetobacter baumannii 1413735	JFWZ01000010.1_41	48394	49848	+	Strict	950	920.2	adeK	99.79	3000782	macrolide antibiotic; fluoroquinolone antibiotic; lincosamide antibiotic; carbapenem; cephalosporin; tetracycline antibiotic; rifamycin antibiotic; diaminopyrimidine antibiotic; phenicol antibiotic; penem	antibiotic efflux	resistance-nodulation-cell division (RND) antibiotic efflux pump
Acinetobacter baumannii 1413735	JFWZ01000010.1_39	43955	45205	+	Strict	800	760.8	adeI	99.76	3000780	macrolide antibiotic; fluoroquinolone antibiotic; lincosamide antibiotic; carbapenem; cephalosporin; tetracycline antibiotic; rifamycin antibiotic; diaminopyrimidine antibiotic; phenicol antibiotic; penem	antibiotic efflux	resistance-nodulation-cell division (RND) antibiotic efflux pump
Acinetobacter baumannii 1413735	JFWZ01000034.1_5	2690	3463	+	Strict	500	506.1	sul1	99.61	3000410	sulfonamide antibiotic	antibiotic target replacement	sulfonamide resistant sul
Acinetobacter baumannii 1413735	JFWZ01000004.1_58	58931	60379	-	Strict	900	900.6	adeH	99.59	3000779	fluoroquinolone antibiotic; tetracycline antibiotic	antibiotic efflux	resistance-nodulation-cell division (RND) antibiotic efflux pump
Acinetobacter baumannii 1413735	JFWZ01000012.1_19	19140	21359	+	Strict	1400	1416.4	Acinetobacter baumannii parC conferring resistance to fluoroquinolones	99.59	3003818	fluoroquinolone antibiotic	antibiotic target alteration	fluoroquinolone resistant parC
Acinetobacter baumannii 1413735	JFWZ01000009.1_107	111696	114410	-	Strict	1500	1726.8	Acinetobacter baumannii gyrA conferring resistance to fluoroquinolones	99.56	3003817	fluoroquinolone antibiotic	antibiotic target alteration	fluoroquinolone resistant gyrA
Acinetobacter baumannii 1413735	JFWZ01000001.1_131	139365	140654	+	Strict	700	837	Acinetobacter baumannii AbaF	99.53	3004573	fosfomycin	antibiotic efflux	major facilitator superfamily (MFS) antibiotic efflux pump
Acinetobacter baumannii 1413735	JFWZ01000004.1_60	63578	64798	-	Strict	800	757.3	adeG	99.51	3000778	fluoroquinolone antibiotic; tetracycline antibiotic	antibiotic efflux	resistance-nodulation-cell division (RND) antibiotic efflux pump
Acinetobacter baumannii 1413735	JFWZ01000032.1_3	1610	2179	-	Strict	300	379.8	dfrA19	99.47	3003015	diaminopyrimidine antibiotic	antibiotic target replacement	trimethoprim resistant dihydrofolate reductase dfr
Acinetobacter baumannii 1413735	JFWZ01000008.1_180	191251	194361	+	Strict	2000	1907.9	adeB	99.42	3000775	glycylcycline; tetracycline antibiotic	antibiotic efflux	resistance-nodulation-cell division (RND) antibiotic efflux pump
Acinetobacter baumannii 1413735	JFWZ01000005.1_109	124323	125669	-	Strict	850	840.1	abeM	99.33	3000753	fluoroquinolone antibiotic; disinfecting agents and antiseptics	antibiotic efflux	multidrug and toxic compound extrusion (MATE) transporter
Acinetobacter baumannii 1413735	JFWZ01000042.1_1	3	437	+	Strict	500	279.6	sul1	99.31	3000410	sulfonamide antibiotic	antibiotic target replacement	sulfonamide resistant sul
Acinetobacter baumannii 1413735	JFWZ01000006.1_288	281880	283388	-	Strict	600	901.4	Acinetobacter baumannii AmvA	99.19	3004577	macrolide antibiotic; disinfecting agents and antiseptics	antibiotic efflux	major facilitator superfamily (MFS) antibiotic efflux pump
Acinetobacter baumannii 1413735	JFWZ01000008.1_178	189175	189918	-	Strict	480	488.8	adeR	99.19	3000553	glycylcycline; tetracycline antibiotic	antibiotic efflux	resistance-nodulation-cell division (RND) antibiotic efflux pump
Acinetobacter baumannii 1413735	JFWZ01000006.1_142	147721	148374	+	Strict	420	444.9	adeN	99.08	3000559	macrolide antibiotic; fluoroquinolone antibiotic; lincosamide antibiotic; carbapenem; cephalosporin; tetracycline antibiotic; rifamycin antibiotic; diaminopyrimidine antibiotic; phenicol antibiotic; penem	antibiotic efflux	resistance-nodulation-cell division (RND) antibiotic efflux pump
Acinetobacter baumannii 1413735	JFWZ01000005.1_145	166135	167235	-	Strict	700	728	LpsB	98.91	3005051	peptide antibiotic	reduced permeability to antibiotic	Intrinsic peptide antibiotic resistant Lps
Acinetobacter baumannii 1413735	JFWZ01000008.1_179	190064	191254	+	Strict	750	741.9	adeA	98.74	3000774	glycylcycline; tetracycline antibiotic	antibiotic efflux	resistance-nodulation-cell division (RND) antibiotic efflux pump
Acinetobacter baumannii 1413735	JFWZ01000008.1_177	188070	189143	-	Strict	700	673.7	adeS	95.8	3000549	glycylcycline; tetracycline antibiotic	antibiotic efflux	resistance-nodulation-cell division (RND) antibiotic efflux pump
Acinetobacter baumannii 1413735	JFWZ01000001.1_323	324656	324910	+	Loose	100	95.5	rsmA	89.09	3005069	fluoroquinolone antibiotic; diaminopyrimidine antibiotic; phenicol antibiotic	antibiotic efflux	resistance-nodulation-cell division (RND) antibiotic efflux pump
Acinetobacter baumannii 1413735	JFWZ01000005.1_1	1	558	+	Loose	700	321.6	Escherichia coli EF-Tu mutants conferring resistance to Pulvomycin	86.26	3003369	elfamycin antibiotic	antibiotic target alteration	elfamycin resistant EF-Tu
Acinetobacter baumannii 1413735	JFWZ01000003.1_185	199576	200766	-	Loose	700	676	Escherichia coli EF-Tu mutants conferring resistance to Pulvomycin	84.77	3003369	elfamycin antibiotic	antibiotic target alteration	elfamycin resistant EF-Tu
Acinetobacter baumannii 14216	JFXN01000003.1_254	240048	240377	+	Perfect	175	203	abeS	100	3000768	macrolide antibiotic; aminocoumarin antibiotic	antibiotic efflux	small multidrug resistance (SMR) antibiotic efflux pump
Acinetobacter baumannii 14216	JFXN01000007.1_51	54138	55442	+	Perfect	600	850.1	Acinetobacter baumannii AbaQ	100	3004574	fluoroquinolone antibiotic	antibiotic efflux	major facilitator superfamily (MFS) antibiotic efflux pump
Acinetobacter baumannii 14216	JFXN01000017.1_72	71646	72470	-	Perfect	500	553.5	OXA-95	100	3001630	carbapenem; cephalosporin; penam	antibiotic inactivation	OXA beta-lactamase
Acinetobacter baumannii 14216	JFXN01000018.1_79	72192	73667	+	Perfect	950	941.4	msrE	100	3003109	macrolide antibiotic; streptogramin antibiotic	antibiotic target protection	msr-type ABC-F protein
Acinetobacter baumannii 14216	JFXN01000018.1_80	73723	74595	+	Strict	500	516.2	mphE	100	3003741	macrolide antibiotic	antibiotic inactivation	macrolide phosphotransferase (MPH)
Acinetobacter baumannii 14216	JFXN01000025.1_18	17897	19048	+	Perfect	700	777.3	ADC-222	100	3006391	cephalosporin	antibiotic inactivation	ADC beta-lactamases pending classification for carbapenemase activity
Acinetobacter baumannii 14216	JFXN01000035.1_1	61	888	+	Perfect	500	550.4	OXA-72	100	3001705	carbapenem; cephalosporin; penam	antibiotic inactivation	OXA beta-lactamase
Acinetobacter baumannii 14216	JFXN01000052.1_2	297	1061	+	Strict	500	495	sul1	100	3000410	sulfonamide antibiotic	antibiotic target replacement	sulfonamide resistant sul
Acinetobacter baumannii 14216	JFXN01000054.1_3	433	666	-	Strict	500	159.8	OXA-72	100	3001705	carbapenem; cephalosporin; penam	antibiotic inactivation	OXA beta-lactamase
Acinetobacter baumannii 14216	JFXN01000056.1_1	1	192	-	Strict	500	121.7	OXA-72	100	3001705	carbapenem; cephalosporin; penam	antibiotic inactivation	OXA beta-lactamase
Acinetobacter baumannii 14216	JFXN01000003.1_262	246142	249321	+	Strict	750	1983.4	adeF	99.91	3000777	fluoroquinolone antibiotic; tetracycline antibiotic	antibiotic efflux	resistance-nodulation-cell division (RND) antibiotic efflux pump
Acinetobacter baumannii 14216	JFXN01000020.1_40	44717	47893	+	Strict	2000	2003.4	adeJ	99.91	3000781	macrolide antibiotic; fluoroquinolone antibiotic; lincosamide antibiotic; carbapenem; cephalosporin; tetracycline antibiotic; rifamycin antibiotic; diaminopyrimidine antibiotic; phenicol antibiotic; penem	antibiotic efflux	resistance-nodulation-cell division (RND) antibiotic efflux pump
Acinetobacter baumannii 14216	JFXN01000020.1_41	47893	49347	+	Strict	950	920.2	adeK	99.79	3000782	macrolide antibiotic; fluoroquinolone antibiotic; lincosamide antibiotic; carbapenem; cephalosporin; tetracycline antibiotic; rifamycin antibiotic; diaminopyrimidine antibiotic; phenicol antibiotic; penem	antibiotic efflux	resistance-nodulation-cell division (RND) antibiotic efflux pump
Acinetobacter baumannii 14216	JFXN01000020.1_39	43454	44704	+	Strict	800	760.8	adeI	99.76	3000780	macrolide antibiotic; fluoroquinolone antibiotic; lincosamide antibiotic; carbapenem; cephalosporin; tetracycline antibiotic; rifamycin antibiotic; diaminopyrimidine antibiotic; phenicol antibiotic; penem	antibiotic efflux	resistance-nodulation-cell division (RND) antibiotic efflux pump
Acinetobacter baumannii 14216	JFXN01000003.1_259	243686	244717	-	Strict	650	678.3	adeL	99.7	3000620	fluoroquinolone antibiotic; tetracycline antibiotic	antibiotic efflux	resistance-nodulation-cell division (RND) antibiotic efflux pump
Acinetobacter baumannii 14216	JFXN01000038.1_3	1873	2712	-	Strict	500	547.4	sul1	99.64	3000410	sulfonamide antibiotic	antibiotic target replacement	sulfonamide resistant sul
Acinetobacter baumannii 14216	JFXN01000013.1_19	19163	21382	+	Strict	1400	1416.4	Acinetobacter baumannii parC conferring resistance to fluoroquinolones	99.59	3003818	fluoroquinolone antibiotic	antibiotic target alteration	fluoroquinolone resistant parC
Acinetobacter baumannii 14216	JFXN01000009.1_74	96265	98979	+	Strict	1500	1726.8	Acinetobacter baumannii gyrA conferring resistance to fluoroquinolones	99.56	3003817	fluoroquinolone antibiotic	antibiotic target alteration	fluoroquinolone resistant gyrA
Acinetobacter baumannii 14216	JFXN01000011.1_43	43826	45115	-	Strict	700	837	Acinetobacter baumannii AbaF	99.53	3004573	fosfomycin	antibiotic efflux	major facilitator superfamily (MFS) antibiotic efflux pump
Acinetobacter baumannii 14216	JFXN01000007.1_180	191246	194356	+	Strict	2000	1909.8	adeB	99.52	3000775	glycylcycline; tetracycline antibiotic	antibiotic efflux	resistance-nodulation-cell division (RND) antibiotic efflux pump
Acinetobacter baumannii 14216	JFXN01000003.1_261	244915	246135	+	Strict	800	757.3	adeG	99.51	3000778	fluoroquinolone antibiotic; tetracycline antibiotic	antibiotic efflux	resistance-nodulation-cell division (RND) antibiotic efflux pump
Acinetobacter baumannii 14216	JFXN01000003.1_263	249334	250782	+	Strict	900	898.7	adeH	99.38	3000779	fluoroquinolone antibiotic; tetracycline antibiotic	antibiotic efflux	resistance-nodulation-cell division (RND) antibiotic efflux pump
Acinetobacter baumannii 14216	JFXN01000002.1_186	206921	208267	+	Strict	850	840.1	abeM	99.33	3000753	fluoroquinolone antibiotic; disinfecting agents and antiseptics	antibiotic efflux	multidrug and toxic compound extrusion (MATE) transporter
Acinetobacter baumannii 14216	JFXN01000006.1_48	52023	53531	+	Strict	600	901.4	Acinetobacter baumannii AmvA	99.19	3004577	macrolide antibiotic; disinfecting agents and antiseptics	antibiotic efflux	major facilitator superfamily (MFS) antibiotic efflux pump
Acinetobacter baumannii 14216	JFXN01000007.1_178	189170	189913	-	Strict	480	488.8	adeR	99.19	3000553	glycylcycline; tetracycline antibiotic	antibiotic efflux	resistance-nodulation-cell division (RND) antibiotic efflux pump
Acinetobacter baumannii 14216	JFXN01000006.1_192	187049	187702	-	Strict	420	444.9	adeN	99.08	3000559	macrolide antibiotic; fluoroquinolone antibiotic; lincosamide antibiotic; carbapenem; cephalosporin; tetracycline antibiotic; rifamycin antibiotic; diaminopyrimidine antibiotic; phenicol antibiotic; penem	antibiotic efflux	resistance-nodulation-cell division (RND) antibiotic efflux pump
Acinetobacter baumannii 14216	JFXN01000002.1_150	165257	166357	+	Strict	700	728	LpsB	98.91	3005051	peptide antibiotic	reduced permeability to antibiotic	Intrinsic peptide antibiotic resistant Lps
Acinetobacter baumannii 14216	JFXN01000007.1_179	190059	191249	+	Strict	750	741.9	adeA	98.74	3000774	glycylcycline; tetracycline antibiotic	antibiotic efflux	resistance-nodulation-cell division (RND) antibiotic efflux pump
Acinetobacter baumannii 14216	JFXN01000007.1_177	188065	189138	-	Strict	700	673.7	adeS	95.8	3000549	glycylcycline; tetracycline antibiotic	antibiotic efflux	resistance-nodulation-cell division (RND) antibiotic efflux pump
Acinetobacter baumannii 14216	JFXN01000004.1_115	129609	129863	-	Loose	100	94	rsmA	87.27	3005069	fluoroquinolone antibiotic; diaminopyrimidine antibiotic; phenicol antibiotic	antibiotic efflux	resistance-nodulation-cell division (RND) antibiotic efflux pump
Acinetobacter baumannii 14216	JFXN01000010.1_185	199782	200339	-	Loose	700	321.6	Escherichia coli EF-Tu mutants conferring resistance to Pulvomycin	86.26	3003369	elfamycin antibiotic	antibiotic target alteration	elfamycin resistant EF-Tu
Acinetobacter baumannii 14216	JFXN01000008.1_4	1592	2782	-	Loose	700	676	Escherichia coli EF-Tu mutants conferring resistance to Pulvomycin	84.77	3003369	elfamycin antibiotic	antibiotic target alteration	elfamycin resistant EF-Tu
Acinetobacter baumannii 1494580	JFXT01000004.1_63	71482	72702	-	Perfect	800	759.6	adeG	100	3000778	fluoroquinolone antibiotic; tetracycline antibiotic	antibiotic efflux	resistance-nodulation-cell division (RND) antibiotic efflux pump
Acinetobacter baumannii 1494580	JFXT01000004.1_65	72918	73931	+	Perfect	650	681.8	adeL	100	3000620	fluoroquinolone antibiotic; tetracycline antibiotic	antibiotic efflux	resistance-nodulation-cell division (RND) antibiotic efflux pump
Acinetobacter baumannii 1494580	JFXT01000004.1_70	77240	77569	-	Perfect	175	203	abeS	100	3000768	macrolide antibiotic; aminocoumarin antibiotic	antibiotic efflux	small multidrug resistance (SMR) antibiotic efflux pump
Acinetobacter baumannii 1494580	JFXT01000020.1_17	14562	16016	-	Perfect	950	923.3	adeK	100	3000782	macrolide antibiotic; fluoroquinolone antibiotic; lincosamide antibiotic; carbapenem; cephalosporin; tetracycline antibiotic; rifamycin antibiotic; diaminopyrimidine antibiotic; phenicol antibiotic; penem	antibiotic efflux	resistance-nodulation-cell division (RND) antibiotic efflux pump
Acinetobacter baumannii 1494580	JFXT01000020.1_19	19205	20455	-	Perfect	800	761.1	adeI	100	3000780	macrolide antibiotic; fluoroquinolone antibiotic; lincosamide antibiotic; carbapenem; cephalosporin; tetracycline antibiotic; rifamycin antibiotic; diaminopyrimidine antibiotic; phenicol antibiotic; penem	antibiotic efflux	resistance-nodulation-cell division (RND) antibiotic efflux pump
Acinetobacter baumannii 1494580	JFXT01000045.1_12	12324	12986	-	Strict	850	424.9	adeC	100	3003811	glycylcycline; tetracycline antibiotic	antibiotic efflux	resistance-nodulation-cell division (RND) antibiotic efflux pump
Acinetobacter baumannii 1494580	JFXT01000045.1_14	16170	17360	-	Perfect	750	748.8	adeA	100	3000774	glycylcycline; tetracycline antibiotic	antibiotic efflux	resistance-nodulation-cell division (RND) antibiotic efflux pump
Acinetobacter baumannii 1494580	JFXT01000056.1_17	21470	22624	-	Perfect	700	776.5	ADC-33	100	3006429	cephalosporin	antibiotic inactivation	ADC beta-lactamases pending classification for carbapenemase activity
Acinetobacter baumannii 1494580	JFXT01000076.1_13	10126	10950	-	Perfect	500	551.2	OXA-82	100	3001635	carbapenem; cephalosporin; penam	antibiotic inactivation	OXA beta-lactamase
Acinetobacter baumannii 1494580	JFXT01000092.1_2	288	635	+	Perfect	190	224.9	qacEdelta1	100	3005010	disinfecting agents and antiseptics	antibiotic efflux	major facilitator superfamily (MFS) antibiotic efflux pump
Acinetobacter baumannii 1494580	JFXT01000092.1_3	629	1468	+	Perfect	500	549.7	sul1	100	3000410	sulfonamide antibiotic	antibiotic target replacement	sulfonamide resistant sul
Acinetobacter baumannii 1494580	JFXT01000094.1_2	641	2116	+	Perfect	950	941.4	msrE	100	3003109	macrolide antibiotic; streptogramin antibiotic	antibiotic target protection	msr-type ABC-F protein
Acinetobacter baumannii 1494580	JFXT01000094.1_3	2172	3056	+	Perfect	500	587.8	mphE	100	3003741	macrolide antibiotic	antibiotic inactivation	macrolide phosphotransferase (MPH)
Acinetobacter baumannii 1494580	JFXT01000113.1_2	391	1170	+	Perfect	500	514.2	APH(3')-VIa	100	3002652	aminoglycoside antibiotic	antibiotic inactivation	APH(3')
Acinetobacter baumannii 1494580	JFXT01000117.1_1	1	375	-	Strict	500	243.8	sul1	100	3000410	sulfonamide antibiotic	antibiotic target replacement	sulfonamide resistant sul
Acinetobacter baumannii 1494580	JFXT01000045.1_13	13063	16173	-	Strict	2000	1919.1	adeB	99.9	3000775	glycylcycline; tetracycline antibiotic	antibiotic efflux	resistance-nodulation-cell division (RND) antibiotic efflux pump
Acinetobacter baumannii 1494580	JFXT01000020.1_18	16016	19192	-	Strict	2000	2003	adeJ	99.81	3000781	macrolide antibiotic; fluoroquinolone antibiotic; lincosamide antibiotic; carbapenem; cephalosporin; tetracycline antibiotic; rifamycin antibiotic; diaminopyrimidine antibiotic; phenicol antibiotic; penem	antibiotic efflux	resistance-nodulation-cell division (RND) antibiotic efflux pump
Acinetobacter baumannii 1494580	JFXT01000001.1_238	232631	235345	-	Strict	1500	1730.3	Acinetobacter baumannii gyrA conferring resistance to fluoroquinolones	99.78	3003817	fluoroquinolone antibiotic	antibiotic target alteration	fluoroquinolone resistant gyrA
Acinetobacter baumannii 1494580	JFXT01000010.1_61	62626	63930	+	Strict	600	848.2	Acinetobacter baumannii AbaQ	99.77	3004574	fluoroquinolone antibiotic	antibiotic efflux	major facilitator superfamily (MFS) antibiotic efflux pump
Acinetobacter baumannii 1494580	JFXT01000039.1_23	23020	24309	+	Strict	700	836.6	Acinetobacter baumannii AbaF	99.77	3004573	fosfomycin	antibiotic efflux	major facilitator superfamily (MFS) antibiotic efflux pump
Acinetobacter baumannii 1494580	JFXT01000004.1_62	68296	71475	-	Strict	750	1978.4	adeF	99.72	3000777	fluoroquinolone antibiotic; tetracycline antibiotic	antibiotic efflux	resistance-nodulation-cell division (RND) antibiotic efflux pump
Acinetobacter baumannii 1494580	JFXT01000097.1_3	1133	1930	-	Strict	500	530	OXA-23	99.62	3001418	carbapenem; cephalosporin; penam	antibiotic inactivation	OXA beta-lactamase
Acinetobacter baumannii 1494580	JFXT01000091.1_2	463	1242	-	Strict	450	514.6	aadA	99.61	3002601	aminoglycoside antibiotic	antibiotic inactivation	ANT(3'')
Acinetobacter baumannii 1494580	JFXT01000004.1_61	66835	68283	-	Strict	900	900.2	adeH	99.59	3000779	fluoroquinolone antibiotic; tetracycline antibiotic	antibiotic efflux	resistance-nodulation-cell division (RND) antibiotic efflux pump
Acinetobacter baumannii 1494580	JFXT01000011.1_21	24382	26601	+	Strict	1400	1417.5	Acinetobacter baumannii parC conferring resistance to fluoroquinolones	99.59	3003818	fluoroquinolone antibiotic	antibiotic target alteration	fluoroquinolone resistant parC
Acinetobacter baumannii 1494580	JFXT01000002.1_102	111053	112399	-	Strict	850	841.3	abeM	99.55	3000753	fluoroquinolone antibiotic; disinfecting agents and antiseptics	antibiotic efflux	multidrug and toxic compound extrusion (MATE) transporter
Acinetobacter baumannii 1494580	JFXT01000045.1_11	11589	12248	-	Strict	850	430.3	adeC	99.54	3003811	glycylcycline; tetracycline antibiotic	antibiotic efflux	resistance-nodulation-cell division (RND) antibiotic efflux pump
Acinetobacter baumannii 1494580	JFXT01000045.1_15	17506	18249	+	Strict	480	488.8	adeR	99.19	3000553	glycylcycline; tetracycline antibiotic	antibiotic efflux	resistance-nodulation-cell division (RND) antibiotic efflux pump
Acinetobacter baumannii 1494580	JFXT01000025.1_21	20249	20842	+	Strict	420	401	adeN	98.98	3000559	macrolide antibiotic; fluoroquinolone antibiotic; lincosamide antibiotic; carbapenem; cephalosporin; tetracycline antibiotic; rifamycin antibiotic; diaminopyrimidine antibiotic; phenicol antibiotic; penem	antibiotic efflux	resistance-nodulation-cell division (RND) antibiotic efflux pump
Acinetobacter baumannii 1494580	JFXT01000032.1_13	15641	17149	-	Strict	600	900.6	Acinetobacter baumannii AmvA	98.98	3004577	macrolide antibiotic; disinfecting agents and antiseptics	antibiotic efflux	major facilitator superfamily (MFS) antibiotic efflux pump
Acinetobacter baumannii 1494580	JFXT01000121.1_1	3	476	+	Strict	500	303.5	sul1	98.73	3000410	sulfonamide antibiotic	antibiotic target replacement	sulfonamide resistant sul
Acinetobacter baumannii 1494580	JFXT01000091.1_5	2298	2831	-	Strict	300	305.4	AAC(3)-Ia	98.7	3002528	aminoglycoside antibiotic	antibiotic inactivation	AAC(3)
Acinetobacter baumannii 1494580	JFXT01000002.1_140	153750	154850	-	Strict	700	718.8	LpsB	97.81	3005051	peptide antibiotic	reduced permeability to antibiotic	Intrinsic peptide antibiotic resistant Lps
Acinetobacter baumannii 1494580	JFXT01000045.1_16	18281	19354	+	Strict	700	670.6	adeS	96.36	3000549	glycylcycline; tetracycline antibiotic	antibiotic efflux	resistance-nodulation-cell division (RND) antibiotic efflux pump
Acinetobacter baumannii 1494580	JFXT01000014.1_25	30625	30879	-	Loose	100	94	rsmA	87.27	3005069	fluoroquinolone antibiotic; diaminopyrimidine antibiotic; phenicol antibiotic	antibiotic efflux	resistance-nodulation-cell division (RND) antibiotic efflux pump
Acinetobacter baumannii 1494580	JFXT01000069.1_11	13303	13890	-	Loose	700	341.7	Escherichia coli EF-Tu mutants conferring resistance to Pulvomycin	86.53	3003369	elfamycin antibiotic	antibiotic target alteration	elfamycin resistant EF-Tu
Acinetobacter baumannii 1494580	JFXT01000077.1_11	10423	11010	-	Loose	700	341.7	Escherichia coli EF-Tu mutants conferring resistance to Pulvomycin	86.53	3003369	elfamycin antibiotic	antibiotic target alteration	elfamycin resistant EF-Tu
Acinetobacter baumannii 1494580	JFXT01000011.1_88	94180	95319	+	Loose	700	650.2	Escherichia coli EF-Tu mutants conferring resistance to Pulvomycin	84.21	3003369	elfamycin antibiotic	antibiotic target alteration	elfamycin resistant EF-Tu
Acinetobacter baumannii 1494580	JFXT01000047.1_20	25736	26062	+	Loose	400	131.3	aadA27	73.96	3004682	aminoglycoside antibiotic	antibiotic inactivation	ANT(3'')
Acinetobacter baumannii 214216	JFXR01000006.1_254	240069	240398	+	Perfect	175	203	abeS	100	3000768	macrolide antibiotic; aminocoumarin antibiotic	antibiotic efflux	small multidrug resistance (SMR) antibiotic efflux pump
Acinetobacter baumannii 214216	JFXR01000006.1_259	243707	244720	-	Perfect	650	681.8	adeL	100	3000620	fluoroquinolone antibiotic; tetracycline antibiotic	antibiotic efflux	resistance-nodulation-cell division (RND) antibiotic efflux pump
Acinetobacter baumannii 214216	JFXR01000013.1_72	71659	72483	-	Perfect	500	553.5	OXA-95	100	3001630	carbapenem; cephalosporin; penam	antibiotic inactivation	OXA beta-lactamase
Acinetobacter baumannii 214216	JFXR01000021.1_19	18261	19412	+	Perfect	700	777.3	ADC-222	100	3006391	cephalosporin	antibiotic inactivation	ADC beta-lactamases pending classification for carbapenemase activity
Acinetobacter baumannii 214216	JFXR01000035.1_2	713	2188	+	Perfect	950	941.4	msrE	100	3003109	macrolide antibiotic; streptogramin antibiotic	antibiotic target protection	msr-type ABC-F protein
Acinetobacter baumannii 214216	JFXR01000035.1_3	2244	3116	+	Strict	500	516.2	mphE	100	3003741	macrolide antibiotic	antibiotic inactivation	macrolide phosphotransferase (MPH)
Acinetobacter baumannii 214216	JFXR01000038.1_3	982	1614	+	Perfect	350	442.6	catB3	100	3002676	phenicol antibiotic	antibiotic inactivation	chloramphenicol acetyltransferase (CAT)
Acinetobacter baumannii 214216	JFXR01000038.1_4	1771	2118	+	Perfect	190	224.9	qacEdelta1	100	3005010	disinfecting agents and antiseptics	antibiotic efflux	major facilitator superfamily (MFS) antibiotic efflux pump
Acinetobacter baumannii 214216	JFXR01000038.1_5	2112	2831	+	Strict	500	471.5	sul1	100	3000410	sulfonamide antibiotic	antibiotic target replacement	sulfonamide resistant sul
Acinetobacter baumannii 214216	JFXR01000046.1_1	1	786	-	Strict	500	507.7	sul1	100	3000410	sulfonamide antibiotic	antibiotic target replacement	sulfonamide resistant sul
Acinetobacter baumannii 214216	JFXR01000006.1_262	246163	249342	+	Strict	750	1983.4	adeF	99.91	3000777	fluoroquinolone antibiotic; tetracycline antibiotic	antibiotic efflux	resistance-nodulation-cell division (RND) antibiotic efflux pump
Acinetobacter baumannii 214216	JFXR01000016.1_40	44092	47268	+	Strict	2000	2003.4	adeJ	99.91	3000781	macrolide antibiotic; fluoroquinolone antibiotic; lincosamide antibiotic; carbapenem; cephalosporin; tetracycline antibiotic; rifamycin antibiotic; diaminopyrimidine antibiotic; phenicol antibiotic; penem	antibiotic efflux	resistance-nodulation-cell division (RND) antibiotic efflux pump
Acinetobacter baumannii 214216	JFXR01000016.1_41	47268	48722	+	Strict	950	920.2	adeK	99.79	3000782	macrolide antibiotic; fluoroquinolone antibiotic; lincosamide antibiotic; carbapenem; cephalosporin; tetracycline antibiotic; rifamycin antibiotic; diaminopyrimidine antibiotic; phenicol antibiotic; penem	antibiotic efflux	resistance-nodulation-cell division (RND) antibiotic efflux pump
Acinetobacter baumannii 214216	JFXR01000016.1_39	42829	44079	+	Strict	800	760.8	adeI	99.76	3000780	macrolide antibiotic; fluoroquinolone antibiotic; lincosamide antibiotic; carbapenem; cephalosporin; tetracycline antibiotic; rifamycin antibiotic; diaminopyrimidine antibiotic; phenicol antibiotic; penem	antibiotic efflux	resistance-nodulation-cell division (RND) antibiotic efflux pump
Acinetobacter baumannii 214216	JFXR01000006.1_263	249355	250803	+	Strict	900	900.6	adeH	99.59	3000779	fluoroquinolone antibiotic; tetracycline antibiotic	antibiotic efflux	resistance-nodulation-cell division (RND) antibiotic efflux pump
Acinetobacter baumannii 214216	JFXR01000012.1_19	19194	21413	+	Strict	1400	1416.4	Acinetobacter baumannii parC conferring resistance to fluoroquinolones	99.59	3003818	fluoroquinolone antibiotic	antibiotic target alteration	fluoroquinolone resistant parC
Acinetobacter baumannii 214216	JFXR01000031.1_1	3	680	+	Strict	500	444.5	sul1	99.56	3000410	sulfonamide antibiotic	antibiotic target replacement	sulfonamide resistant sul
Acinetobacter baumannii 214216	JFXR01000040.1_3	1873	2550	-	Strict	500	444.1	sul1	99.56	3000410	sulfonamide antibiotic	antibiotic target replacement	sulfonamide resistant sul
Acinetobacter baumannii 214216	JFXR01000008.1_74	96234	98948	+	Strict	1500	1726.8	Acinetobacter baumannii gyrA conferring resistance to fluoroquinolones	99.56	3003817	fluoroquinolone antibiotic	antibiotic target alteration	fluoroquinolone resistant gyrA
Acinetobacter baumannii 214216	JFXR01000007.1_82	88535	89839	+	Strict	600	846.3	Acinetobacter baumannii AbaQ	99.54	3004574	fluoroquinolone antibiotic	antibiotic efflux	major facilitator superfamily (MFS) antibiotic efflux pump
Acinetobacter baumannii 214216	JFXR01000002.1_131	138957	140246	+	Strict	700	837	Acinetobacter baumannii AbaF	99.53	3004573	fosfomycin	antibiotic efflux	major facilitator superfamily (MFS) antibiotic efflux pump
Acinetobacter baumannii 214216	JFXR01000006.1_261	244936	246156	+	Strict	800	757.3	adeG	99.51	3000778	fluoroquinolone antibiotic; tetracycline antibiotic	antibiotic efflux	resistance-nodulation-cell division (RND) antibiotic efflux pump
Acinetobacter baumannii 214216	JFXR01000031.1_4	3392	3961	+	Strict	300	379.8	dfrA19	99.47	3003015	diaminopyrimidine antibiotic	antibiotic target replacement	trimethoprim resistant dihydrofolate reductase dfr
Acinetobacter baumannii 214216	JFXR01000038.1_2	366	899	+	Strict	300	372.1	ANT(2'')-Ia	99.44	3000230	aminoglycoside antibiotic	antibiotic inactivation	ANT(2'')
Acinetobacter baumannii 214216	JFXR01000007.1_211	225645	228755	+	Strict	2000	1908.3	adeB	99.42	3000775	glycylcycline; tetracycline antibiotic	antibiotic efflux	resistance-nodulation-cell division (RND) antibiotic efflux pump
Acinetobacter baumannii 214216	JFXR01000004.1_110	124269	125615	-	Strict	850	840.1	abeM	99.33	3000753	fluoroquinolone antibiotic; disinfecting agents and antiseptics	antibiotic efflux	multidrug and toxic compound extrusion (MATE) transporter
Acinetobacter baumannii 214216	JFXR01000005.1_48	52018	53526	+	Strict	600	901.4	Acinetobacter baumannii AmvA	99.19	3004577	macrolide antibiotic; disinfecting agents and antiseptics	antibiotic efflux	major facilitator superfamily (MFS) antibiotic efflux pump
Acinetobacter baumannii 214216	JFXR01000007.1_209	223569	224312	-	Strict	480	488.8	adeR	99.19	3000553	glycylcycline; tetracycline antibiotic	antibiotic efflux	resistance-nodulation-cell division (RND) antibiotic efflux pump
Acinetobacter baumannii 214216	JFXR01000005.1_192	187044	187697	-	Strict	420	444.9	adeN	99.08	3000559	macrolide antibiotic; fluoroquinolone antibiotic; lincosamide antibiotic; carbapenem; cephalosporin; tetracycline antibiotic; rifamycin antibiotic; diaminopyrimidine antibiotic; phenicol antibiotic; penem	antibiotic efflux	resistance-nodulation-cell division (RND) antibiotic efflux pump
Acinetobacter baumannii 214216	JFXR01000004.1_146	166081	167181	-	Strict	700	728	LpsB	98.91	3005051	peptide antibiotic	reduced permeability to antibiotic	Intrinsic peptide antibiotic resistant Lps
Acinetobacter baumannii 214216	JFXR01000007.1_210	224458	225648	+	Strict	750	741.9	adeA	98.74	3000774	glycylcycline; tetracycline antibiotic	antibiotic efflux	resistance-nodulation-cell division (RND) antibiotic efflux pump
Acinetobacter baumannii 214216	JFXR01000007.1_208	222464	223537	-	Strict	700	673.7	adeS	95.8	3000549	glycylcycline; tetracycline antibiotic	antibiotic efflux	resistance-nodulation-cell division (RND) antibiotic efflux pump
Acinetobacter baumannii 214216	JFXR01000002.1_323	324198	324452	+	Loose	100	95.5	rsmA	89.09	3005069	fluoroquinolone antibiotic; diaminopyrimidine antibiotic; phenicol antibiotic	antibiotic efflux	resistance-nodulation-cell division (RND) antibiotic efflux pump
Acinetobacter baumannii 214216	JFXR01000003.1_191	208919	210109	+	Loose	700	676	Escherichia coli EF-Tu mutants conferring resistance to Pulvomycin	84.77	3003369	elfamycin antibiotic	antibiotic target alteration	elfamycin resistant EF-Tu
Acinetobacter baumannii 472237-120	JFCW01000001.1_269	281030	281854	+	Perfect	500	553.9	OXA-71	100	3001619	carbapenem; cephalosporin; penam	antibiotic inactivation	OXA beta-lactamase
Acinetobacter baumannii 472237-120	JFCW01000008.1_2	379	1530	+	Perfect	700	775.8	ADC-25	100	3003868	cephalosporin	antibiotic inactivation	ADC beta-lactamase without carbapenemase activity
Acinetobacter baumannii 472237-120	JFCW01000011.1_31	29035	30324	-	Perfect	700	839	Acinetobacter baumannii AbaF	100	3004573	fosfomycin	antibiotic efflux	major facilitator superfamily (MFS) antibiotic efflux pump
Acinetobacter baumannii 472237-120	JFCW01000018.1_47	51153	52373	-	Perfect	800	759.6	adeG	100	3000778	fluoroquinolone antibiotic; tetracycline antibiotic	antibiotic efflux	resistance-nodulation-cell division (RND) antibiotic efflux pump
Acinetobacter baumannii 472237-120	JFCW01000018.1_53	56911	57240	-	Perfect	175	203	abeS	100	3000768	macrolide antibiotic; aminocoumarin antibiotic	antibiotic efflux	small multidrug resistance (SMR) antibiotic efflux pump
Acinetobacter baumannii 472237-120	JFCW01000025.1_16	15738	17192	-	Perfect	950	923.3	adeK	100	3000782	macrolide antibiotic; fluoroquinolone antibiotic; lincosamide antibiotic; carbapenem; cephalosporin; tetracycline antibiotic; rifamycin antibiotic; diaminopyrimidine antibiotic; phenicol antibiotic; penem	antibiotic efflux	resistance-nodulation-cell division (RND) antibiotic efflux pump
Acinetobacter baumannii 472237-120	JFCW01000025.1_18	20381	21631	-	Perfect	800	761.1	adeI	100	3000780	macrolide antibiotic; fluoroquinolone antibiotic; lincosamide antibiotic; carbapenem; cephalosporin; tetracycline antibiotic; rifamycin antibiotic; diaminopyrimidine antibiotic; phenicol antibiotic; penem	antibiotic efflux	resistance-nodulation-cell division (RND) antibiotic efflux pump
Acinetobacter baumannii 472237-120	JFCW01000057.1_5	2386	3225	-	Perfect	500	549.7	sul1	100	3000410	sulfonamide antibiotic	antibiotic target replacement	sulfonamide resistant sul
Acinetobacter baumannii 472237-120	JFCW01000057.1_6	3219	3566	-	Perfect	190	224.9	qacEdelta1	100	3005010	disinfecting agents and antiseptics	antibiotic efflux	major facilitator superfamily (MFS) antibiotic efflux pump
Acinetobacter baumannii 472237-120	JFCW01000025.1_17	17192	20368	-	Strict	2000	2003.4	adeJ	99.91	3000781	macrolide antibiotic; fluoroquinolone antibiotic; lincosamide antibiotic; carbapenem; cephalosporin; tetracycline antibiotic; rifamycin antibiotic; diaminopyrimidine antibiotic; phenicol antibiotic; penem	antibiotic efflux	resistance-nodulation-cell division (RND) antibiotic efflux pump
Acinetobacter baumannii 472237-120	JFCW01000030.1_25	26883	29597	+	Strict	1500	1730.3	Acinetobacter baumannii gyrA conferring resistance to fluoroquinolones	99.78	3003817	fluoroquinolone antibiotic	antibiotic target alteration	fluoroquinolone resistant gyrA
Acinetobacter baumannii 472237-120	JFCW01000027.1_48	45621	46925	-	Strict	600	849	Acinetobacter baumannii AbaQ	99.77	3004574	fluoroquinolone antibiotic	antibiotic efflux	major facilitator superfamily (MFS) antibiotic efflux pump
Acinetobacter baumannii 472237-120	JFCW01000015.1_77	79525	81744	-	Strict	1400	1417.9	Acinetobacter baumannii parC conferring resistance to fluoroquinolones	99.73	3003818	fluoroquinolone antibiotic	antibiotic target alteration	fluoroquinolone resistant parC
Acinetobacter baumannii 472237-120	JFCW01000018.1_48	52571	53602	+	Strict	650	680.6	adeL	99.7	3000620	fluoroquinolone antibiotic; tetracycline antibiotic	antibiotic efflux	resistance-nodulation-cell division (RND) antibiotic efflux pump
Acinetobacter baumannii 472237-120	JFCW01000018.1_46	47967	51146	-	Strict	750	1979.1	adeF	99.62	3000777	fluoroquinolone antibiotic; tetracycline antibiotic	antibiotic efflux	resistance-nodulation-cell division (RND) antibiotic efflux pump
Acinetobacter baumannii 472237-120	JFCW01000001.1_3	1690	4800	+	Strict	2000	1912.9	adeB	99.61	3000775	glycylcycline; tetracycline antibiotic	antibiotic efflux	resistance-nodulation-cell division (RND) antibiotic efflux pump
Acinetobacter baumannii 472237-120	JFCW01000005.1_175	181537	182883	-	Strict	850	840.5	abeM	99.55	3000753	fluoroquinolone antibiotic; disinfecting agents and antiseptics	antibiotic efflux	multidrug and toxic compound extrusion (MATE) transporter
Acinetobacter baumannii 472237-120	JFCW01000018.1_45	46506	47954	-	Strict	900	900.2	adeH	99.38	3000779	fluoroquinolone antibiotic; tetracycline antibiotic	antibiotic efflux	resistance-nodulation-cell division (RND) antibiotic efflux pump
Acinetobacter baumannii 472237-120	JFCW01000023.1_2	650	1393	+	Strict	480	489.6	adeR	99.19	3000553	glycylcycline; tetracycline antibiotic	antibiotic efflux	resistance-nodulation-cell division (RND) antibiotic efflux pump
Acinetobacter baumannii 472237-120	JFCW01000010.1_35	36565	37218	+	Strict	420	444.9	adeN	99.08	3000559	macrolide antibiotic; fluoroquinolone antibiotic; lincosamide antibiotic; carbapenem; cephalosporin; tetracycline antibiotic; rifamycin antibiotic; diaminopyrimidine antibiotic; phenicol antibiotic; penem	antibiotic efflux	resistance-nodulation-cell division (RND) antibiotic efflux pump
Acinetobacter baumannii 472237-120	JFCW01000001.1_2	503	1693	+	Strict	750	743.8	adeA	98.99	3000774	glycylcycline; tetracycline antibiotic	antibiotic efflux	resistance-nodulation-cell division (RND) antibiotic efflux pump
Acinetobacter baumannii 472237-120	JFCW01000003.1_167	174910	176388	+	Strict	600	899.4	Acinetobacter baumannii AmvA	98.98	3004577	macrolide antibiotic; disinfecting agents and antiseptics	antibiotic efflux	major facilitator superfamily (MFS) antibiotic efflux pump
Acinetobacter baumannii 472237-120	JFCW01000009.1_33	36616	37716	-	Strict	700	729.6	LpsB	98.91	3005051	peptide antibiotic	reduced permeability to antibiotic	Intrinsic peptide antibiotic resistant Lps
Acinetobacter baumannii 472237-120	JFCW01000056.1_2	642	1502	+	Strict	565	577.4	AAC(3)-IIe	98.6	3004621	aminoglycoside antibiotic	antibiotic inactivation	AAC(3)
Acinetobacter baumannii 472237-120	JFCW01000023.1_3	1425	2510	+	Strict	700	693	adeS	98.06	3000549	glycylcycline; tetracycline antibiotic	antibiotic efflux	resistance-nodulation-cell division (RND) antibiotic efflux pump
Acinetobacter baumannii 472237-120	JFCW01000001.1_4	4806	6275	+	Strict	850	867.8	adeC	96.13	3003811	glycylcycline; tetracycline antibiotic	antibiotic efflux	resistance-nodulation-cell division (RND) antibiotic efflux pump
Acinetobacter baumannii 472237-120	JFCW01000012.1_126	119565	119819	+	Loose	100	95.5	rsmA	89.09	3005069	fluoroquinolone antibiotic; diaminopyrimidine antibiotic; phenicol antibiotic	antibiotic efflux	resistance-nodulation-cell division (RND) antibiotic efflux pump
Acinetobacter baumannii 472237-120	JFCW01000005.1_68	57146	58336	+	Loose	700	676	Escherichia coli EF-Tu mutants conferring resistance to Pulvomycin	84.77	3003369	elfamycin antibiotic	antibiotic target alteration	elfamycin resistant EF-Tu
Acinetobacter baumannii 480175	JFEU01000002.1_65	66135	66959	-	Perfect	500	553.9	OXA-71	100	3001619	carbapenem; cephalosporin; penam	antibiotic inactivation	OXA beta-lactamase
Acinetobacter baumannii 480175	JFEU01000005.1_212	205706	206035	+	Perfect	175	203	abeS	100	3000768	macrolide antibiotic; aminocoumarin antibiotic	antibiotic efflux	small multidrug resistance (SMR) antibiotic efflux pump
Acinetobacter baumannii 480175	JFEU01000005.1_219	210573	211793	+	Perfect	800	759.6	adeG	100	3000778	fluoroquinolone antibiotic; tetracycline antibiotic	antibiotic efflux	resistance-nodulation-cell division (RND) antibiotic efflux pump
Acinetobacter baumannii 480175	JFEU01000009.1_3	1190	2341	+	Perfect	700	775.8	ADC-25	100	3003868	cephalosporin	antibiotic inactivation	ADC beta-lactamase without carbapenemase activity
Acinetobacter baumannii 480175	JFEU01000010.1_32	29778	31067	-	Perfect	700	839	Acinetobacter baumannii AbaF	100	3004573	fosfomycin	antibiotic efflux	major facilitator superfamily (MFS) antibiotic efflux pump
Acinetobacter baumannii 480175	JFEU01000023.1_38	37972	39222	+	Perfect	800	761.1	adeI	100	3000780	macrolide antibiotic; fluoroquinolone antibiotic; lincosamide antibiotic; carbapenem; cephalosporin; tetracycline antibiotic; rifamycin antibiotic; diaminopyrimidine antibiotic; phenicol antibiotic; penem	antibiotic efflux	resistance-nodulation-cell division (RND) antibiotic efflux pump
Acinetobacter baumannii 480175	JFEU01000023.1_40	42411	43865	+	Perfect	950	923.3	adeK	100	3000782	macrolide antibiotic; fluoroquinolone antibiotic; lincosamide antibiotic; carbapenem; cephalosporin; tetracycline antibiotic; rifamycin antibiotic; diaminopyrimidine antibiotic; phenicol antibiotic; penem	antibiotic efflux	resistance-nodulation-cell division (RND) antibiotic efflux pump
Acinetobacter baumannii 480175	JFEU01000054.1_2	305	1189	-	Perfect	500	587.8	mphE	100	3003741	macrolide antibiotic	antibiotic inactivation	macrolide phosphotransferase (MPH)
Acinetobacter baumannii 480175	JFEU01000054.1_3	1245	2720	-	Perfect	950	941.4	msrE	100	3003109	macrolide antibiotic; streptogramin antibiotic	antibiotic target protection	msr-type ABC-F protein
Acinetobacter baumannii 480175	JFEU01000074.1_2	835	1182	-	Perfect	190	224.9	qacEdelta1	100	3005010	disinfecting agents and antiseptics	antibiotic efflux	major facilitator superfamily (MFS) antibiotic efflux pump
Acinetobacter baumannii 480175	JFEU01000023.1_39	39235	42411	+	Strict	2000	2003.4	adeJ	99.91	3000781	macrolide antibiotic; fluoroquinolone antibiotic; lincosamide antibiotic; carbapenem; cephalosporin; tetracycline antibiotic; rifamycin antibiotic; diaminopyrimidine antibiotic; phenicol antibiotic; penem	antibiotic efflux	resistance-nodulation-cell division (RND) antibiotic efflux pump
Acinetobacter baumannii 480175	JFEU01000027.1_32	36541	39255	+	Strict	1500	1730.3	Acinetobacter baumannii gyrA conferring resistance to fluoroquinolones	99.78	3003817	fluoroquinolone antibiotic	antibiotic target alteration	fluoroquinolone resistant gyrA
Acinetobacter baumannii 480175	JFEU01000008.1_52	54788	56104	+	Strict	600	849	Acinetobacter baumannii AbaQ	99.77	3004574	fluoroquinolone antibiotic	antibiotic efflux	major facilitator superfamily (MFS) antibiotic efflux pump
Acinetobacter baumannii 480175	JFEU01000012.1_21	24356	26575	+	Strict	1400	1417.9	Acinetobacter baumannii parC conferring resistance to fluoroquinolones	99.73	3003818	fluoroquinolone antibiotic	antibiotic target alteration	fluoroquinolone resistant parC
Acinetobacter baumannii 480175	JFEU01000005.1_217	209344	210375	-	Strict	650	680.6	adeL	99.7	3000620	fluoroquinolone antibiotic; tetracycline antibiotic	antibiotic efflux	resistance-nodulation-cell division (RND) antibiotic efflux pump
Acinetobacter baumannii 480175	JFEU01000074.1_1	2	841	-	Strict	500	547.4	sul1	99.64	3000410	sulfonamide antibiotic	antibiotic target replacement	sulfonamide resistant sul
Acinetobacter baumannii 480175	JFEU01000075.1_2	657	1508	+	Strict	500	545.4	sul1	99.64	3000410	sulfonamide antibiotic	antibiotic target replacement	sulfonamide resistant sul
Acinetobacter baumannii 480175	JFEU01000005.1_220	211800	214979	+	Strict	750	1979.1	adeF	99.62	3000777	fluoroquinolone antibiotic; tetracycline antibiotic	antibiotic efflux	resistance-nodulation-cell division (RND) antibiotic efflux pump
Acinetobacter baumannii 480175	JFEU01000002.1_326	343189	346299	-	Strict	2000	1912.9	adeB	99.61	3000775	glycylcycline; tetracycline antibiotic	antibiotic efflux	resistance-nodulation-cell division (RND) antibiotic efflux pump
Acinetobacter baumannii 480175	JFEU01000052.1_5	2246	3025	+	Strict	450	514.6	aadA	99.61	3002601	aminoglycoside antibiotic	antibiotic inactivation	ANT(3'')
Acinetobacter baumannii 480175	JFEU01000063.1_1	2	772	+	Strict	500	501.1	sul1	99.61	3000410	sulfonamide antibiotic	antibiotic target replacement	sulfonamide resistant sul
Acinetobacter baumannii 480175	JFEU01000064.1_3	1356	2126	-	Strict	500	501.1	sul1	99.61	3000410	sulfonamide antibiotic	antibiotic target replacement	sulfonamide resistant sul
Acinetobacter baumannii 480175	JFEU01000004.1_178	182625	183971	-	Strict	850	840.5	abeM	99.55	3000753	fluoroquinolone antibiotic; disinfecting agents and antiseptics	antibiotic efflux	multidrug and toxic compound extrusion (MATE) transporter
Acinetobacter baumannii 480175	JFEU01000005.1_221	214992	216440	+	Strict	900	900.2	adeH	99.38	3000779	fluoroquinolone antibiotic; tetracycline antibiotic	antibiotic efflux	resistance-nodulation-cell division (RND) antibiotic efflux pump
Acinetobacter baumannii 480175	JFEU01000008.1_159	164113	164856	-	Strict	480	489.6	adeR	99.19	3000553	glycylcycline; tetracycline antibiotic	antibiotic efflux	resistance-nodulation-cell division (RND) antibiotic efflux pump
Acinetobacter baumannii 480175	JFEU01000005.1_64	60873	61526	+	Strict	420	444.9	adeN	99.08	3000559	macrolide antibiotic; fluoroquinolone antibiotic; lincosamide antibiotic; carbapenem; cephalosporin; tetracycline antibiotic; rifamycin antibiotic; diaminopyrimidine antibiotic; phenicol antibiotic; penem	antibiotic efflux	resistance-nodulation-cell division (RND) antibiotic efflux pump
Acinetobacter baumannii 480175	JFEU01000002.1_327	346296	347486	-	Strict	750	743.8	adeA	98.99	3000774	glycylcycline; tetracycline antibiotic	antibiotic efflux	resistance-nodulation-cell division (RND) antibiotic efflux pump
Acinetobacter baumannii 480175	JFEU01000003.1_22	22480	23988	-	Strict	600	899	Acinetobacter baumannii AmvA	98.98	3004577	macrolide antibiotic; disinfecting agents and antiseptics	antibiotic efflux	major facilitator superfamily (MFS) antibiotic efflux pump
Acinetobacter baumannii 480175	JFEU01000004.1_215	224535	225635	-	Strict	700	729.6	LpsB	98.91	3005051	peptide antibiotic	reduced permeability to antibiotic	Intrinsic peptide antibiotic resistant Lps
Acinetobacter baumannii 480175	JFEU01000052.1_2	657	1190	+	Strict	300	305.4	AAC(3)-Ia	98.7	3002528	aminoglycoside antibiotic	antibiotic inactivation	AAC(3)
Acinetobacter baumannii 480175	JFEU01000008.1_158	162996	164081	-	Strict	700	693	adeS	98.06	3000549	glycylcycline; tetracycline antibiotic	antibiotic efflux	resistance-nodulation-cell division (RND) antibiotic efflux pump
Acinetobacter baumannii 480175	JFEU01000002.1_325	341714	343183	-	Strict	850	867.8	adeC	96.13	3003811	glycylcycline; tetracycline antibiotic	antibiotic efflux	resistance-nodulation-cell division (RND) antibiotic efflux pump
Acinetobacter baumannii 480175	JFEU01000028.1_14	12760	13014	-	Loose	100	95.5	rsmA	89.09	3005069	fluoroquinolone antibiotic; diaminopyrimidine antibiotic; phenicol antibiotic	antibiotic efflux	resistance-nodulation-cell division (RND) antibiotic efflux pump
Acinetobacter baumannii 480175	JFEU01000004.1_71	58234	59424	+	Loose	700	676	Escherichia coli EF-Tu mutants conferring resistance to Pulvomycin	84.77	3003369	elfamycin antibiotic	antibiotic target alteration	elfamycin resistant EF-Tu
Acinetobacter baumannii 277047	JFXS01000001.1_224	241755	242768	-	Perfect	650	681.8	adeL	100	3000620	fluoroquinolone antibiotic; tetracycline antibiotic	antibiotic efflux	resistance-nodulation-cell division (RND) antibiotic efflux pump
Acinetobacter baumannii 277047	JFXS01000004.1_38	39978	41228	+	Perfect	800	761.1	adeI	100	3000780	macrolide antibiotic; fluoroquinolone antibiotic; lincosamide antibiotic; carbapenem; cephalosporin; tetracycline antibiotic; rifamycin antibiotic; diaminopyrimidine antibiotic; phenicol antibiotic; penem	antibiotic efflux	resistance-nodulation-cell division (RND) antibiotic efflux pump
Acinetobacter baumannii 277047	JFXS01000004.1_40	44417	45871	+	Perfect	950	923.3	adeK	100	3000782	macrolide antibiotic; fluoroquinolone antibiotic; lincosamide antibiotic; carbapenem; cephalosporin; tetracycline antibiotic; rifamycin antibiotic; diaminopyrimidine antibiotic; phenicol antibiotic; penem	antibiotic efflux	resistance-nodulation-cell division (RND) antibiotic efflux pump
Acinetobacter baumannii 277047	JFXS01000017.1_72	71087	71911	+	Perfect	500	554.7	OXA-51	100	3001612	monobactam; carbapenem; cephalosporin; penam	antibiotic inactivation	OXA beta-lactamase
Acinetobacter baumannii 277047	JFXS01000004.1_39	41241	44417	+	Strict	2000	2003.4	adeJ	99.91	3000781	macrolide antibiotic; fluoroquinolone antibiotic; lincosamide antibiotic; carbapenem; cephalosporin; tetracycline antibiotic; rifamycin antibiotic; diaminopyrimidine antibiotic; phenicol antibiotic; penem	antibiotic efflux	resistance-nodulation-cell division (RND) antibiotic efflux pump
Acinetobacter baumannii 277047	JFXS01000001.1_227	244211	247390	+	Strict	750	1982.2	adeF	99.81	3000777	fluoroquinolone antibiotic; tetracycline antibiotic	antibiotic efflux	resistance-nodulation-cell division (RND) antibiotic efflux pump
Acinetobacter baumannii 277047	JFXS01000003.1_205	223060	224406	+	Strict	850	841.6	abeM	99.78	3000753	fluoroquinolone antibiotic; disinfecting agents and antiseptics	antibiotic efflux	multidrug and toxic compound extrusion (MATE) transporter
Acinetobacter baumannii 277047	JFXS01000005.1_38	38485	39774	-	Strict	700	839	Acinetobacter baumannii AbaF	99.77	3004573	fosfomycin	antibiotic efflux	major facilitator superfamily (MFS) antibiotic efflux pump
Acinetobacter baumannii 277047	JFXS01000001.1_228	247403	248851	+	Strict	900	901.7	adeH	99.59	3000779	fluoroquinolone antibiotic; tetracycline antibiotic	antibiotic efflux	resistance-nodulation-cell division (RND) antibiotic efflux pump
Acinetobacter baumannii 277047	JFXS01000016.1_21	24408	26627	+	Strict	1400	1415.6	Acinetobacter baumannii parC conferring resistance to fluoroquinolones	99.59	3003818	fluoroquinolone antibiotic	antibiotic target alteration	fluoroquinolone resistant parC
Acinetobacter baumannii 277047	JFXS01000009.1_85	91448	92752	+	Strict	600	845.1	Acinetobacter baumannii AbaQ	99.54	3004574	fluoroquinolone antibiotic	antibiotic efflux	major facilitator superfamily (MFS) antibiotic efflux pump
Acinetobacter baumannii 277047	JFXS01000022.1_2	3537	6647	-	Strict	2000	1909.8	adeB	99.52	3000775	glycylcycline; tetracycline antibiotic	antibiotic efflux	resistance-nodulation-cell division (RND) antibiotic efflux pump
Acinetobacter baumannii 277047	JFXS01000022.1_3	6644	7834	-	Strict	750	748.4	adeA	99.49	3000774	glycylcycline; tetracycline antibiotic	antibiotic efflux	resistance-nodulation-cell division (RND) antibiotic efflux pump
Acinetobacter baumannii 277047	JFXS01000001.1_226	242984	244204	+	Strict	800	755.4	adeG	99.26	3000778	fluoroquinolone antibiotic; tetracycline antibiotic	antibiotic efflux	resistance-nodulation-cell division (RND) antibiotic efflux pump
Acinetobacter baumannii 277047	JFXS01000001.1_285	315835	316986	+	Strict	700	772.7	ADC-95	99.22	3006452	cephalosporin	antibiotic inactivation	ADC beta-lactamases pending classification for carbapenemase activity
Acinetobacter baumannii 277047	JFXS01000003.1_167	180412	181512	+	Strict	700	729.9	LpsB	99.18	3005051	peptide antibiotic	reduced permeability to antibiotic	Intrinsic peptide antibiotic resistant Lps
Acinetobacter baumannii 277047	JFXS01000022.1_4	7980	8723	+	Strict	480	488.4	adeR	98.79	3000553	glycylcycline; tetracycline antibiotic	antibiotic efflux	resistance-nodulation-cell division (RND) antibiotic efflux pump
Acinetobacter baumannii 277047	JFXS01000013.1_28	26525	27178	+	Strict	420	442.2	adeN	98.62	3000559	macrolide antibiotic; fluoroquinolone antibiotic; lincosamide antibiotic; carbapenem; cephalosporin; tetracycline antibiotic; rifamycin antibiotic; diaminopyrimidine antibiotic; phenicol antibiotic; penem	antibiotic efflux	resistance-nodulation-cell division (RND) antibiotic efflux pump
Acinetobacter baumannii 277047	JFXS01000013.1_80	81216	82724	-	Strict	600	895.6	Acinetobacter baumannii AmvA	98.58	3004577	macrolide antibiotic; disinfecting agents and antiseptics	antibiotic efflux	major facilitator superfamily (MFS) antibiotic efflux pump
Acinetobacter baumannii 277047	JFXS01000022.1_5	8755	9840	+	Strict	700	691.4	adeS	97.78	3000549	glycylcycline; tetracycline antibiotic	antibiotic efflux	resistance-nodulation-cell division (RND) antibiotic efflux pump
Acinetobacter baumannii 277047	JFXS01000001.1_219	238116	238445	+	Strict	175	198.7	abeS	95.41	3000768	macrolide antibiotic; aminocoumarin antibiotic	antibiotic efflux	small multidrug resistance (SMR) antibiotic efflux pump
Acinetobacter baumannii 277047	JFXS01000006.1_28	33289	33543	+	Loose	100	94	rsmA	87.27	3005069	fluoroquinolone antibiotic; diaminopyrimidine antibiotic; phenicol antibiotic	antibiotic efflux	resistance-nodulation-cell division (RND) antibiotic efflux pump
Acinetobacter baumannii 277047	JFXS01000031.1_2	567	1757	-	Loose	700	676	Escherichia coli EF-Tu mutants conferring resistance to Pulvomycin	84.77	3003369	elfamycin antibiotic	antibiotic target alteration	elfamycin resistant EF-Tu
Acinetobacter baumannii 277047	JFXS01000021.1_1	1	1203	+	Loose	700	678.7	Escherichia coli EF-Tu mutants conferring resistance to Pulvomycin	84.42	3003369	elfamycin antibiotic	antibiotic target alteration	elfamycin resistant EF-Tu
Acinetobacter baumannii 277047	JFXS01000007.1_1	2	1057	-	Loose	700	604.4	Escherichia coli EF-Tu mutants conferring resistance to Pulvomycin	84.38	3003369	elfamycin antibiotic	antibiotic target alteration	elfamycin resistant EF-Tu
Acinetobacter baumannii 277047	JFXS01000016.1_87	94206	95261	+	Loose	700	604.4	Escherichia coli EF-Tu mutants conferring resistance to Pulvomycin	84.38	3003369	elfamycin antibiotic	antibiotic target alteration	elfamycin resistant EF-Tu
Acinetobacter baumannii 2887	gi|589515337|gb|JFEP01000001.1|_193	201981	202310	+	Perfect	175	203	abeS	100	3000768	macrolide antibiotic; aminocoumarin antibiotic	antibiotic efflux	small multidrug resistance (SMR) antibiotic efflux pump
Acinetobacter baumannii 2887	gi|589515337|gb|JFEP01000001.1|_198	205619	206632	-	Perfect	650	681.8	adeL	100	3000620	fluoroquinolone antibiotic; tetracycline antibiotic	antibiotic efflux	resistance-nodulation-cell division (RND) antibiotic efflux pump
Acinetobacter baumannii 2887	gi|589515337|gb|JFEP01000001.1|_200	206848	208068	+	Perfect	800	759.6	adeG	100	3000778	fluoroquinolone antibiotic; tetracycline antibiotic	antibiotic efflux	resistance-nodulation-cell division (RND) antibiotic efflux pump
Acinetobacter baumannii 2887	gi|589512369|gb|JFEP01000011.1|_61	62552	63856	+	Perfect	600	850.1	Acinetobacter baumannii AbaQ	100	3004574	fluoroquinolone antibiotic	antibiotic efflux	major facilitator superfamily (MFS) antibiotic efflux pump
Acinetobacter baumannii 2887	gi|589512027|gb|JFEP01000013.1|_49	50114	51568	-	Perfect	950	923.3	adeK	100	3000782	macrolide antibiotic; fluoroquinolone antibiotic; lincosamide antibiotic; carbapenem; cephalosporin; tetracycline antibiotic; rifamycin antibiotic; diaminopyrimidine antibiotic; phenicol antibiotic; penem	antibiotic efflux	resistance-nodulation-cell division (RND) antibiotic efflux pump
Acinetobacter baumannii 2887	gi|589512027|gb|JFEP01000013.1|_51	54757	56007	-	Perfect	800	761.1	adeI	100	3000780	macrolide antibiotic; fluoroquinolone antibiotic; lincosamide antibiotic; carbapenem; cephalosporin; tetracycline antibiotic; rifamycin antibiotic; diaminopyrimidine antibiotic; phenicol antibiotic; penem	antibiotic efflux	resistance-nodulation-cell division (RND) antibiotic efflux pump
Acinetobacter baumannii 2887	gi|589505540|gb|JFEP01000048.1|_18	21224	22378	-	Perfect	700	776.5	ADC-33	100	3006429	cephalosporin	antibiotic inactivation	ADC beta-lactamases pending classification for carbapenemase activity
Acinetobacter baumannii 2887	gi|589505379|gb|JFEP01000054.1|_11	11407	12804	-	Perfect	850	897.5	adeC	100	3003811	glycylcycline; tetracycline antibiotic	antibiotic efflux	resistance-nodulation-cell division (RND) antibiotic efflux pump
Acinetobacter baumannii 2887	gi|589505379|gb|JFEP01000054.1|_13	15988	17178	-	Perfect	750	748.8	adeA	100	3000774	glycylcycline; tetracycline antibiotic	antibiotic efflux	resistance-nodulation-cell division (RND) antibiotic efflux pump
Acinetobacter baumannii 2887	gi|589505224|gb|JFEP01000064.1|_5	8351	9826	+	Perfect	950	941.4	msrE	100	3003109	macrolide antibiotic; streptogramin antibiotic	antibiotic target protection	msr-type ABC-F protein
Acinetobacter baumannii 2887	gi|589505224|gb|JFEP01000064.1|_6	9882	10766	+	Perfect	500	587.8	mphE	100	3003741	macrolide antibiotic	antibiotic inactivation	macrolide phosphotransferase (MPH)
Acinetobacter baumannii 2887	gi|589504033|gb|JFEP01000069.1|_10	6760	7584	-	Perfect	500	551.2	OXA-82	100	3001635	carbapenem; cephalosporin; penam	antibiotic inactivation	OXA beta-lactamase
Acinetobacter baumannii 2887	gi|589503147|gb|JFEP01000074.1|_6	3662	4009	-	Perfect	190	224.9	qacEdelta1	100	3005010	disinfecting agents and antiseptics	antibiotic efflux	major facilitator superfamily (MFS) antibiotic efflux pump
Acinetobacter baumannii 2887	gi|589500017|gb|JFEP01000104.1|_1	1	639	-	Strict	500	410.6	sul1	100	3000410	sulfonamide antibiotic	antibiotic target replacement	sulfonamide resistant sul
Acinetobacter baumannii 2887	gi|589512027|gb|JFEP01000013.1|_50	51568	54744	-	Strict	2000	2003.4	adeJ	99.91	3000781	macrolide antibiotic; fluoroquinolone antibiotic; lincosamide antibiotic; carbapenem; cephalosporin; tetracycline antibiotic; rifamycin antibiotic; diaminopyrimidine antibiotic; phenicol antibiotic; penem	antibiotic efflux	resistance-nodulation-cell division (RND) antibiotic efflux pump
Acinetobacter baumannii 2887	gi|589505379|gb|JFEP01000054.1|_12	12881	15991	-	Strict	2000	1919.1	adeB	99.9	3000775	glycylcycline; tetracycline antibiotic	antibiotic efflux	resistance-nodulation-cell division (RND) antibiotic efflux pump
Acinetobacter baumannii 2887	gi|589515337|gb|JFEP01000001.1|_201	208075	211254	+	Strict	750	1982.2	adeF	99.81	3000777	fluoroquinolone antibiotic; tetracycline antibiotic	antibiotic efflux	resistance-nodulation-cell division (RND) antibiotic efflux pump
Acinetobacter baumannii 2887	gi|589514494|gb|JFEP01000003.1|_183	193722	196436	-	Strict	1500	1730.3	Acinetobacter baumannii gyrA conferring resistance to fluoroquinolones	99.78	3003817	fluoroquinolone antibiotic	antibiotic target alteration	fluoroquinolone resistant gyrA
Acinetobacter baumannii 2887	gi|589506266|gb|JFEP01000033.1|_24	23154	24443	+	Strict	700	836.6	Acinetobacter baumannii AbaF	99.77	3004573	fosfomycin	antibiotic efflux	major facilitator superfamily (MFS) antibiotic efflux pump
Acinetobacter baumannii 2887	gi|589511864|gb|JFEP01000014.1|_67	68182	70401	-	Strict	1400	1419.8	Acinetobacter baumannii parC conferring resistance to fluoroquinolones	99.73	3003818	fluoroquinolone antibiotic	antibiotic target alteration	fluoroquinolone resistant parC
Acinetobacter baumannii 2887	gi|589503147|gb|JFEP01000074.1|_5	2829	3668	-	Strict	500	546.2	sul1	99.64	3000410	sulfonamide antibiotic	antibiotic target replacement	sulfonamide resistant sul
Acinetobacter baumannii 2887	gi|589503466|gb|JFEP01000072.1|_8	3780	4559	+	Strict	450	514.6	aadA	99.61	3002601	aminoglycoside antibiotic	antibiotic inactivation	ANT(3'')
Acinetobacter baumannii 2887	gi|589515337|gb|JFEP01000001.1|_202	211267	212715	+	Strict	900	900.2	adeH	99.59	3000779	fluoroquinolone antibiotic; tetracycline antibiotic	antibiotic efflux	resistance-nodulation-cell division (RND) antibiotic efflux pump
Acinetobacter baumannii 2887	gi|589514886|gb|JFEP01000002.1|_155	164421	165767	+	Strict	850	841.3	abeM	99.55	3000753	fluoroquinolone antibiotic; disinfecting agents and antiseptics	antibiotic efflux	multidrug and toxic compound extrusion (MATE) transporter
Acinetobacter baumannii 2887	gi|589505379|gb|JFEP01000054.1|_14	17324	18067	+	Strict	480	488.8	adeR	99.19	3000553	glycylcycline; tetracycline antibiotic	antibiotic efflux	resistance-nodulation-cell division (RND) antibiotic efflux pump
Acinetobacter baumannii 2887	gi|589514122|gb|JFEP01000004.1|_41	37097	37690	-	Strict	420	401	adeN	98.98	3000559	macrolide antibiotic; fluoroquinolone antibiotic; lincosamide antibiotic; carbapenem; cephalosporin; tetracycline antibiotic; rifamycin antibiotic; diaminopyrimidine antibiotic; phenicol antibiotic; penem	antibiotic efflux	resistance-nodulation-cell division (RND) antibiotic efflux pump
Acinetobacter baumannii 2887	gi|589508672|gb|JFEP01000020.1|_20	19593	21101	+	Strict	600	900.6	Acinetobacter baumannii AmvA	98.98	3004577	macrolide antibiotic; disinfecting agents and antiseptics	antibiotic efflux	major facilitator superfamily (MFS) antibiotic efflux pump
Acinetobacter baumannii 2887	gi|589503466|gb|JFEP01000072.1|_5	2191	2724	+	Strict	300	303.5	AAC(3)-Ia	98.69	3002528	aminoglycoside antibiotic	antibiotic inactivation	AAC(3)
Acinetobacter baumannii 2887	gi|589514886|gb|JFEP01000002.1|_117	121872	122972	+	Strict	700	718.8	LpsB	97.81	3005051	peptide antibiotic	reduced permeability to antibiotic	Intrinsic peptide antibiotic resistant Lps
Acinetobacter baumannii 2887	gi|589510128|gb|JFEP01000015.1|_83	83752	84825	-	Strict	700	670.6	adeS	96.36	3000549	glycylcycline; tetracycline antibiotic	antibiotic efflux	resistance-nodulation-cell division (RND) antibiotic efflux pump
Acinetobacter baumannii 2887	gi|589506828|gb|JFEP01000028.1|_14	12792	13046	-	Loose	100	94	rsmA	87.27	3005069	fluoroquinolone antibiotic; diaminopyrimidine antibiotic; phenicol antibiotic	antibiotic efflux	resistance-nodulation-cell division (RND) antibiotic efflux pump
Acinetobacter baumannii 2887	gi|589505284|gb|JFEP01000060.1|_11	13344	13931	-	Loose	700	341.7	Escherichia coli EF-Tu mutants conferring resistance to Pulvomycin	86.53	3003369	elfamycin antibiotic	antibiotic target alteration	elfamycin resistant EF-Tu
Acinetobacter baumannii 2887	gi|589513466|gb|JFEP01000006.1|_11	10977	12167	-	Loose	700	676	Escherichia coli EF-Tu mutants conferring resistance to Pulvomycin	84.77	3003369	elfamycin antibiotic	antibiotic target alteration	elfamycin resistant EF-Tu
Acinetobacter baumannii 2887	gi|589505007|gb|JFEP01000065.1|_2	330	656	-	Loose	400	131.3	aadA27	73.96	3004682	aminoglycoside antibiotic	antibiotic inactivation	ANT(3'')
Acinetobacter baumannii 303002	JFXW01000004.1_79	76134	76463	+	Perfect	175	203	abeS	100	3000768	macrolide antibiotic; aminocoumarin antibiotic	antibiotic efflux	small multidrug resistance (SMR) antibiotic efflux pump
Acinetobacter baumannii 303002	JFXW01000004.1_87	81001	82221	+	Perfect	800	759.6	adeG	100	3000778	fluoroquinolone antibiotic; tetracycline antibiotic	antibiotic efflux	resistance-nodulation-cell division (RND) antibiotic efflux pump
Acinetobacter baumannii 303002	JFXW01000012.1_32	33016	34320	-	Perfect	600	850.1	Acinetobacter baumannii AbaQ	100	3004574	fluoroquinolone antibiotic	antibiotic efflux	major facilitator superfamily (MFS) antibiotic efflux pump
Acinetobacter baumannii 303002	JFXW01000022.1_40	44836	46086	+	Perfect	800	761.1	adeI	100	3000780	macrolide antibiotic; fluoroquinolone antibiotic; lincosamide antibiotic; carbapenem; cephalosporin; tetracycline antibiotic; rifamycin antibiotic; diaminopyrimidine antibiotic; phenicol antibiotic; penem	antibiotic efflux	resistance-nodulation-cell division (RND) antibiotic efflux pump
Acinetobacter baumannii 303002	JFXW01000022.1_42	49275	50729	+	Perfect	950	923.3	adeK	100	3000782	macrolide antibiotic; fluoroquinolone antibiotic; lincosamide antibiotic; carbapenem; cephalosporin; tetracycline antibiotic; rifamycin antibiotic; diaminopyrimidine antibiotic; phenicol antibiotic; penem	antibiotic efflux	resistance-nodulation-cell division (RND) antibiotic efflux pump
Acinetobacter baumannii 303002	JFXW01000031.1_28	27068	28258	+	Perfect	750	748.8	adeA	100	3000774	glycylcycline; tetracycline antibiotic	antibiotic efflux	resistance-nodulation-cell division (RND) antibiotic efflux pump
Acinetobacter baumannii 303002	JFXW01000031.1_30	31442	32839	+	Perfect	850	897.5	adeC	100	3003811	glycylcycline; tetracycline antibiotic	antibiotic efflux	resistance-nodulation-cell division (RND) antibiotic efflux pump
Acinetobacter baumannii 303002	JFXW01000051.1_2	428	1582	+	Perfect	700	776.5	ADC-33	100	3006429	cephalosporin	antibiotic inactivation	ADC beta-lactamases pending classification for carbapenemase activity
Acinetobacter baumannii 303002	JFXW01000063.1_10	6639	7463	-	Perfect	500	551.2	OXA-82	100	3001635	carbapenem; cephalosporin; penam	antibiotic inactivation	OXA beta-lactamase
Acinetobacter baumannii 303002	JFXW01000071.1_5	2424	3263	-	Perfect	500	549.7	sul1	100	3000410	sulfonamide antibiotic	antibiotic target replacement	sulfonamide resistant sul
Acinetobacter baumannii 303002	JFXW01000071.1_6	3257	3604	-	Perfect	190	224.9	qacEdelta1	100	3005010	disinfecting agents and antiseptics	antibiotic efflux	major facilitator superfamily (MFS) antibiotic efflux pump
Acinetobacter baumannii 303002	JFXW01000079.1_2	500	1384	-	Perfect	500	587.8	mphE	100	3003741	macrolide antibiotic	antibiotic inactivation	macrolide phosphotransferase (MPH)
Acinetobacter baumannii 303002	JFXW01000022.1_41	46099	49275	+	Strict	2000	2003.4	adeJ	99.91	3000781	macrolide antibiotic; fluoroquinolone antibiotic; lincosamide antibiotic; carbapenem; cephalosporin; tetracycline antibiotic; rifamycin antibiotic; diaminopyrimidine antibiotic; phenicol antibiotic; penem	antibiotic efflux	resistance-nodulation-cell division (RND) antibiotic efflux pump
Acinetobacter baumannii 303002	JFXW01000031.1_29	28255	31365	+	Strict	2000	1919.1	adeB	99.9	3000775	glycylcycline; tetracycline antibiotic	antibiotic efflux	resistance-nodulation-cell division (RND) antibiotic efflux pump
Acinetobacter baumannii 303002	JFXW01000004.1_88	82228	85407	+	Strict	750	1982.2	adeF	99.81	3000777	fluoroquinolone antibiotic; tetracycline antibiotic	antibiotic efflux	resistance-nodulation-cell division (RND) antibiotic efflux pump
Acinetobacter baumannii 303002	JFXW01000001.1_186	199178	201892	-	Strict	1500	1730.3	Acinetobacter baumannii gyrA conferring resistance to fluoroquinolones	99.78	3003817	fluoroquinolone antibiotic	antibiotic target alteration	fluoroquinolone resistant gyrA
Acinetobacter baumannii 303002	JFXW01000006.1_106	113875	115164	+	Strict	700	836.6	Acinetobacter baumannii AbaF	99.77	3004573	fosfomycin	antibiotic efflux	major facilitator superfamily (MFS) antibiotic efflux pump
Acinetobacter baumannii 303002	JFXW01000015.1_19	19183	21402	+	Strict	1400	1419.8	Acinetobacter baumannii parC conferring resistance to fluoroquinolones	99.73	3003818	fluoroquinolone antibiotic	antibiotic target alteration	fluoroquinolone resistant parC
Acinetobacter baumannii 303002	JFXW01000075.1_2	552	1349	+	Strict	500	530	OXA-23	99.62	3001418	carbapenem; cephalosporin; penam	antibiotic inactivation	OXA beta-lactamase
Acinetobacter baumannii 303002	JFXW01000004.1_89	85420	86868	+	Strict	900	900.2	adeH	99.59	3000779	fluoroquinolone antibiotic; tetracycline antibiotic	antibiotic efflux	resistance-nodulation-cell division (RND) antibiotic efflux pump
Acinetobacter baumannii 303002	JFXW01000003.1_86	86290	87636	+	Strict	850	841.3	abeM	99.55	3000753	fluoroquinolone antibiotic; disinfecting agents and antiseptics	antibiotic efflux	multidrug and toxic compound extrusion (MATE) transporter
Acinetobacter baumannii 303002	JFXW01000004.1_84	79772	80185	-	Strict	650	285	adeL	99.27	3000620	fluoroquinolone antibiotic; tetracycline antibiotic	antibiotic efflux	resistance-nodulation-cell division (RND) antibiotic efflux pump
Acinetobacter baumannii 303002	JFXW01000031.1_27	26179	26922	-	Strict	480	488.8	adeR	99.19	3000553	glycylcycline; tetracycline antibiotic	antibiotic efflux	resistance-nodulation-cell division (RND) antibiotic efflux pump
Acinetobacter baumannii 303002	JFXW01000011.1_67	62509	63102	+	Strict	420	401	adeN	98.98	3000559	macrolide antibiotic; fluoroquinolone antibiotic; lincosamide antibiotic; carbapenem; cephalosporin; tetracycline antibiotic; rifamycin antibiotic; diaminopyrimidine antibiotic; phenicol antibiotic; penem	antibiotic efflux	resistance-nodulation-cell division (RND) antibiotic efflux pump
Acinetobacter baumannii 303002	JFXW01000025.1_30	28463	29971	-	Strict	600	900.6	Acinetobacter baumannii AmvA	98.98	3004577	macrolide antibiotic; disinfecting agents and antiseptics	antibiotic efflux	major facilitator superfamily (MFS) antibiotic efflux pump
Acinetobacter baumannii 303002	JFXW01000004.1_85	80219	80803	-	Strict	650	367.9	adeL	98.94	3000620	fluoroquinolone antibiotic; tetracycline antibiotic	antibiotic efflux	resistance-nodulation-cell division (RND) antibiotic efflux pump
Acinetobacter baumannii 303002	JFXW01000003.1_48	43643	44743	+	Strict	700	718.8	LpsB	97.81	3005051	peptide antibiotic	reduced permeability to antibiotic	Intrinsic peptide antibiotic resistant Lps
Acinetobacter baumannii 303002	JFXW01000031.1_26	25074	26147	-	Strict	700	670.6	adeS	96.36	3000549	glycylcycline; tetracycline antibiotic	antibiotic efflux	resistance-nodulation-cell division (RND) antibiotic efflux pump
Acinetobacter baumannii 303002	JFXW01000030.1_14	12382	12636	-	Loose	100	95.5	rsmA	89.09	3005069	fluoroquinolone antibiotic; diaminopyrimidine antibiotic; phenicol antibiotic	antibiotic efflux	resistance-nodulation-cell division (RND) antibiotic efflux pump
Acinetobacter baumannii 303002	JFXW01000054.1_11	13330	13917	-	Loose	700	341.7	Escherichia coli EF-Tu mutants conferring resistance to Pulvomycin	86.53	3003369	elfamycin antibiotic	antibiotic target alteration	elfamycin resistant EF-Tu
Acinetobacter baumannii 303002	JFXW01000056.1_1	1	588	+	Loose	700	341.7	Escherichia coli EF-Tu mutants conferring resistance to Pulvomycin	86.53	3003369	elfamycin antibiotic	antibiotic target alteration	elfamycin resistant EF-Tu
Acinetobacter baumannii 303002	JFXW01000086.1_1	3	1142	-	Loose	700	650.2	Escherichia coli EF-Tu mutants conferring resistance to Pulvomycin	84.21	3003369	elfamycin antibiotic	antibiotic target alteration	elfamycin resistant EF-Tu
Acinetobacter baumannii 303002	JFXW01000062.1_11	7713	8039	+	Loose	400	131.3	aadA27	73.96	3004682	aminoglycoside antibiotic	antibiotic inactivation	ANT(3'')
Acinetobacter baumannii 426863	JFYF01000001.1_414	437630	438643	-	Perfect	650	681.8	adeL	100	3000620	fluoroquinolone antibiotic; tetracycline antibiotic	antibiotic efflux	resistance-nodulation-cell division (RND) antibiotic efflux pump
Acinetobacter baumannii 426863	JFYF01000004.1_64	66042	66866	-	Perfect	500	554.7	OXA-51	100	3001612	monobactam; carbapenem; cephalosporin; penam	antibiotic inactivation	OXA beta-lactamase
Acinetobacter baumannii 426863	JFYF01000004.1_420	450583	451887	-	Perfect	600	850.1	Acinetobacter baumannii AbaQ	100	3004574	fluoroquinolone antibiotic	antibiotic efflux	major facilitator superfamily (MFS) antibiotic efflux pump
Acinetobacter baumannii 426863	JFYF01000006.1_39	43979	45229	+	Perfect	800	761.1	adeI	100	3000780	macrolide antibiotic; fluoroquinolone antibiotic; lincosamide antibiotic; carbapenem; cephalosporin; tetracycline antibiotic; rifamycin antibiotic; diaminopyrimidine antibiotic; phenicol antibiotic; penem	antibiotic efflux	resistance-nodulation-cell division (RND) antibiotic efflux pump
Acinetobacter baumannii 426863	JFYF01000006.1_40	45242	48418	+	Strict	2000	2003.4	adeJ	99.91	3000781	macrolide antibiotic; fluoroquinolone antibiotic; lincosamide antibiotic; carbapenem; cephalosporin; tetracycline antibiotic; rifamycin antibiotic; diaminopyrimidine antibiotic; phenicol antibiotic; penem	antibiotic efflux	resistance-nodulation-cell division (RND) antibiotic efflux pump
Acinetobacter baumannii 426863	JFYF01000001.1_417	440086	443265	+	Strict	750	1982.2	adeF	99.81	3000777	fluoroquinolone antibiotic; tetracycline antibiotic	antibiotic efflux	resistance-nodulation-cell division (RND) antibiotic efflux pump
Acinetobacter baumannii 426863	JFYF01000006.1_41	48418	49872	+	Strict	950	921	adeK	99.79	3000782	macrolide antibiotic; fluoroquinolone antibiotic; lincosamide antibiotic; carbapenem; cephalosporin; tetracycline antibiotic; rifamycin antibiotic; diaminopyrimidine antibiotic; phenicol antibiotic; penem	antibiotic efflux	resistance-nodulation-cell division (RND) antibiotic efflux pump
Acinetobacter baumannii 426863	JFYF01000005.1_111	123765	125111	-	Strict	850	841.6	abeM	99.78	3000753	fluoroquinolone antibiotic; disinfecting agents and antiseptics	antibiotic efflux	multidrug and toxic compound extrusion (MATE) transporter
Acinetobacter baumannii 426863	JFYF01000002.1_559	587019	588308	+	Strict	700	839	Acinetobacter baumannii AbaF	99.77	3004573	fosfomycin	antibiotic efflux	major facilitator superfamily (MFS) antibiotic efflux pump
Acinetobacter baumannii 426863	JFYF01000010.1_19	19218	21437	+	Strict	1400	1417.9	Acinetobacter baumannii parC conferring resistance to fluoroquinolones	99.73	3003818	fluoroquinolone antibiotic	antibiotic target alteration	fluoroquinolone resistant parC
Acinetobacter baumannii 426863	JFYF01000001.1_418	443278	444726	+	Strict	900	901.7	adeH	99.59	3000779	fluoroquinolone antibiotic; tetracycline antibiotic	antibiotic efflux	resistance-nodulation-cell division (RND) antibiotic efflux pump
Acinetobacter baumannii 426863	JFYF01000004.1_316	335766	338876	-	Strict	2000	1909.8	adeB	99.52	3000775	glycylcycline; tetracycline antibiotic	antibiotic efflux	resistance-nodulation-cell division (RND) antibiotic efflux pump
Acinetobacter baumannii 426863	JFYF01000004.1_317	338873	340063	-	Strict	750	748.4	adeA	99.49	3000774	glycylcycline; tetracycline antibiotic	antibiotic efflux	resistance-nodulation-cell division (RND) antibiotic efflux pump
Acinetobacter baumannii 426863	JFYF01000001.1_416	438859	440079	+	Strict	800	755.4	adeG	99.26	3000778	fluoroquinolone antibiotic; tetracycline antibiotic	antibiotic efflux	resistance-nodulation-cell division (RND) antibiotic efflux pump
Acinetobacter baumannii 426863	JFYF01000001.1_475	511710	512861	+	Strict	700	772.7	ADC-95	99.22	3006452	cephalosporin	antibiotic inactivation	ADC beta-lactamases pending classification for carbapenemase activity
Acinetobacter baumannii 426863	JFYF01000005.1_149	166659	167759	-	Strict	700	729.9	LpsB	99.18	3005051	peptide antibiotic	reduced permeability to antibiotic	Intrinsic peptide antibiotic resistant Lps
Acinetobacter baumannii 426863	JFYF01000004.1_318	340209	340952	+	Strict	480	488.4	adeR	98.79	3000553	glycylcycline; tetracycline antibiotic	antibiotic efflux	resistance-nodulation-cell division (RND) antibiotic efflux pump
Acinetobacter baumannii 426863	JFYF01000001.1_97	97531	98184	+	Strict	420	442.2	adeN	98.62	3000559	macrolide antibiotic; fluoroquinolone antibiotic; lincosamide antibiotic; carbapenem; cephalosporin; tetracycline antibiotic; rifamycin antibiotic; diaminopyrimidine antibiotic; phenicol antibiotic; penem	antibiotic efflux	resistance-nodulation-cell division (RND) antibiotic efflux pump
Acinetobacter baumannii 426863	JFYF01000001.1_150	152222	153700	-	Strict	600	895.2	Acinetobacter baumannii AmvA	98.58	3004577	macrolide antibiotic; disinfecting agents and antiseptics	antibiotic efflux	major facilitator superfamily (MFS) antibiotic efflux pump
Acinetobacter baumannii 426863	JFYF01000004.1_319	340984	342069	+	Strict	700	691.4	adeS	97.78	3000549	glycylcycline; tetracycline antibiotic	antibiotic efflux	resistance-nodulation-cell division (RND) antibiotic efflux pump
Acinetobacter baumannii 426863	JFYF01000001.1_409	433991	434320	+	Strict	175	198.7	abeS	95.41	3000768	macrolide antibiotic; aminocoumarin antibiotic	antibiotic efflux	small multidrug resistance (SMR) antibiotic efflux pump
Acinetobacter baumannii 426863	JFYF01000002.1_360	371924	372178	-	Loose	100	94	rsmA	87.27	3005069	fluoroquinolone antibiotic; diaminopyrimidine antibiotic; phenicol antibiotic	antibiotic efflux	resistance-nodulation-cell division (RND) antibiotic efflux pump
Acinetobacter baumannii 426863	JFYF01000007.1_180	195827	196651	+	Loose	700	466.1	Escherichia coli EF-Tu mutants conferring resistance to Pulvomycin	85.09	3003369	elfamycin antibiotic	antibiotic target alteration	elfamycin resistant EF-Tu
Acinetobacter baumannii 426863	JFYF01000010.1_85	89016	89840	+	Loose	700	466.1	Escherichia coli EF-Tu mutants conferring resistance to Pulvomycin	85.09	3003369	elfamycin antibiotic	antibiotic target alteration	elfamycin resistant EF-Tu
Acinetobacter baumannii 426863	JFYF01000002.1_1	13	1203	+	Loose	700	676	Escherichia coli EF-Tu mutants conferring resistance to Pulvomycin	84.77	3003369	elfamycin antibiotic	antibiotic target alteration	elfamycin resistant EF-Tu
Acinetobacter baumannii 457946	JFET01000005.1_74	85599	86750	-	Perfect	700	777.3	ADC-222	100	3006391	cephalosporin	antibiotic inactivation	ADC beta-lactamases pending classification for carbapenemase activity
Acinetobacter baumannii 457946	JFET01000005.1_135	159850	160863	+	Perfect	650	681.8	adeL	100	3000620	fluoroquinolone antibiotic; tetracycline antibiotic	antibiotic efflux	resistance-nodulation-cell division (RND) antibiotic efflux pump
Acinetobacter baumannii 457946	JFET01000005.1_140	164172	164501	-	Perfect	175	203	abeS	100	3000768	macrolide antibiotic; aminocoumarin antibiotic	antibiotic efflux	small multidrug resistance (SMR) antibiotic efflux pump
Acinetobacter baumannii 457946	JFET01000006.1_40	37186	38010	-	Perfect	500	553.5	OXA-95	100	3001630	carbapenem; cephalosporin; penam	antibiotic inactivation	OXA beta-lactamase
Acinetobacter baumannii 457946	JFET01000011.1_2	424	744	-	Strict	420	212.6	adeN	100	3000559	macrolide antibiotic; fluoroquinolone antibiotic; lincosamide antibiotic; carbapenem; cephalosporin; tetracycline antibiotic; rifamycin antibiotic; diaminopyrimidine antibiotic; phenicol antibiotic; penem	antibiotic efflux	resistance-nodulation-cell division (RND) antibiotic efflux pump
Acinetobacter baumannii 457946	JFET01000020.1_52	54201	55505	+	Perfect	600	850.1	Acinetobacter baumannii AbaQ	100	3004574	fluoroquinolone antibiotic	antibiotic efflux	major facilitator superfamily (MFS) antibiotic efflux pump
Acinetobacter baumannii 457946	JFET01000054.1_6	4747	5586	-	Perfect	500	549.7	sul1	100	3000410	sulfonamide antibiotic	antibiotic target replacement	sulfonamide resistant sul
Acinetobacter baumannii 457946	JFET01000057.1_2	818	2293	+	Perfect	950	941.4	msrE	100	3003109	macrolide antibiotic; streptogramin antibiotic	antibiotic target protection	msr-type ABC-F protein
Acinetobacter baumannii 457946	JFET01000057.1_3	2349	3233	+	Perfect	500	587.8	mphE	100	3003741	macrolide antibiotic	antibiotic inactivation	macrolide phosphotransferase (MPH)
Acinetobacter baumannii 457946	JFET01000058.1_1	1	774	-	Strict	500	508.1	sul1	100	3000410	sulfonamide antibiotic	antibiotic target replacement	sulfonamide resistant sul
Acinetobacter baumannii 457946	JFET01000058.1_2	768	1115	-	Perfect	190	224.9	qacEdelta1	100	3005010	disinfecting agents and antiseptics	antibiotic efflux	major facilitator superfamily (MFS) antibiotic efflux pump
Acinetobacter baumannii 457946	JFET01000058.1_3	1272	1904	-	Perfect	350	442.6	catB3	100	3002676	phenicol antibiotic	antibiotic inactivation	chloramphenicol acetyltransferase (CAT)
Acinetobacter baumannii 457946	JFET01000058.1_4	1987	2520	-	Perfect	300	374.8	ANT(2'')-Ia	100	3000230	aminoglycoside antibiotic	antibiotic inactivation	ANT(2'')
Acinetobacter baumannii 457946	JFET01000087.1_1	2	262	-	Strict	500	167.5	OXA-653	100	3005342	carbapenem; cephalosporin; penam	antibiotic inactivation	OXA beta-lactamase
Acinetobacter baumannii 457946	JFET01000005.1_133	155228	158407	-	Strict	750	1983.4	adeF	99.91	3000777	fluoroquinolone antibiotic; tetracycline antibiotic	antibiotic efflux	resistance-nodulation-cell division (RND) antibiotic efflux pump
Acinetobacter baumannii 457946	JFET01000019.1_17	16713	19889	-	Strict	2000	2003.4	adeJ	99.91	3000781	macrolide antibiotic; fluoroquinolone antibiotic; lincosamide antibiotic; carbapenem; cephalosporin; tetracycline antibiotic; rifamycin antibiotic; diaminopyrimidine antibiotic; phenicol antibiotic; penem	antibiotic efflux	resistance-nodulation-cell division (RND) antibiotic efflux pump
Acinetobacter baumannii 457946	JFET01000019.1_16	15259	16713	-	Strict	950	920.2	adeK	99.79	3000782	macrolide antibiotic; fluoroquinolone antibiotic; lincosamide antibiotic; carbapenem; cephalosporin; tetracycline antibiotic; rifamycin antibiotic; diaminopyrimidine antibiotic; phenicol antibiotic; penem	antibiotic efflux	resistance-nodulation-cell division (RND) antibiotic efflux pump
Acinetobacter baumannii 457946	JFET01000019.1_18	19902	21152	-	Strict	800	760.8	adeI	99.76	3000780	macrolide antibiotic; fluoroquinolone antibiotic; lincosamide antibiotic; carbapenem; cephalosporin; tetracycline antibiotic; rifamycin antibiotic; diaminopyrimidine antibiotic; phenicol antibiotic; penem	antibiotic efflux	resistance-nodulation-cell division (RND) antibiotic efflux pump
Acinetobacter baumannii 457946	JFET01000063.1_1	2	841	+	Strict	500	547.4	sul1	99.64	3000410	sulfonamide antibiotic	antibiotic target replacement	sulfonamide resistant sul
Acinetobacter baumannii 457946	JFET01000072.1_2	322	1107	+	Strict	500	506.1	sul1	99.61	3000410	sulfonamide antibiotic	antibiotic target replacement	sulfonamide resistant sul
Acinetobacter baumannii 457946	JFET01000005.1_132	153767	155215	-	Strict	900	900.6	adeH	99.59	3000779	fluoroquinolone antibiotic; tetracycline antibiotic	antibiotic efflux	resistance-nodulation-cell division (RND) antibiotic efflux pump
Acinetobacter baumannii 457946	JFET01000036.1_21	24361	26580	+	Strict	1400	1416.4	Acinetobacter baumannii parC conferring resistance to fluoroquinolones	99.59	3003818	fluoroquinolone antibiotic	antibiotic target alteration	fluoroquinolone resistant parC
Acinetobacter baumannii 457946	JFET01000004.1_143	154402	157116	-	Strict	1500	1726.8	Acinetobacter baumannii gyrA conferring resistance to fluoroquinolones	99.56	3003817	fluoroquinolone antibiotic	antibiotic target alteration	fluoroquinolone resistant gyrA
Acinetobacter baumannii 457946	JFET01000012.1_45	51263	52552	-	Strict	700	837	Acinetobacter baumannii AbaF	99.53	3004573	fosfomycin	antibiotic efflux	major facilitator superfamily (MFS) antibiotic efflux pump
Acinetobacter baumannii 457946	JFET01000003.1_108	108174	111284	-	Strict	2000	1909.8	adeB	99.52	3000775	glycylcycline; tetracycline antibiotic	antibiotic efflux	resistance-nodulation-cell division (RND) antibiotic efflux pump
Acinetobacter baumannii 457946	JFET01000005.1_134	158414	159634	-	Strict	800	757.3	adeG	99.51	3000778	fluoroquinolone antibiotic; tetracycline antibiotic	antibiotic efflux	resistance-nodulation-cell division (RND) antibiotic efflux pump
Acinetobacter baumannii 457946	JFET01000054.1_3	1466	2035	-	Strict	300	379.8	dfrA19	99.47	3003015	diaminopyrimidine antibiotic	antibiotic target replacement	trimethoprim resistant dihydrofolate reductase dfr
Acinetobacter baumannii 457946	JFET01000040.1_23	19555	20901	-	Strict	850	840.1	abeM	99.33	3000753	fluoroquinolone antibiotic; disinfecting agents and antiseptics	antibiotic efflux	multidrug and toxic compound extrusion (MATE) transporter
Acinetobacter baumannii 457946	JFET01000003.1_110	112617	113360	+	Strict	480	488.8	adeR	99.19	3000553	glycylcycline; tetracycline antibiotic	antibiotic efflux	resistance-nodulation-cell division (RND) antibiotic efflux pump
Acinetobacter baumannii 457946	JFET01000015.1_23	23708	25216	-	Strict	600	901.4	Acinetobacter baumannii AmvA	99.19	3004577	macrolide antibiotic; disinfecting agents and antiseptics	antibiotic efflux	major facilitator superfamily (MFS) antibiotic efflux pump
Acinetobacter baumannii 457946	JFET01000035.1_2	413	700	+	Strict	420	201.4	adeN	98.95	3000559	macrolide antibiotic; fluoroquinolone antibiotic; lincosamide antibiotic; carbapenem; cephalosporin; tetracycline antibiotic; rifamycin antibiotic; diaminopyrimidine antibiotic; phenicol antibiotic; penem	antibiotic efflux	resistance-nodulation-cell division (RND) antibiotic efflux pump
Acinetobacter baumannii 457946	JFET01000033.1_32	36618	37709	-	Strict	700	723	LpsB	98.9	3005051	peptide antibiotic	reduced permeability to antibiotic	Intrinsic peptide antibiotic resistant Lps
Acinetobacter baumannii 457946	JFET01000003.1_109	111281	112471	-	Strict	750	741.9	adeA	98.74	3000774	glycylcycline; tetracycline antibiotic	antibiotic efflux	resistance-nodulation-cell division (RND) antibiotic efflux pump
Acinetobacter baumannii 457946	JFET01000003.1_111	113392	114465	+	Strict	700	673.7	adeS	95.8	3000549	glycylcycline; tetracycline antibiotic	antibiotic efflux	resistance-nodulation-cell division (RND) antibiotic efflux pump
Acinetobacter baumannii 457946	JFET01000008.1_28	30098	30352	+	Loose	100	95.5	rsmA	89.09	3005069	fluoroquinolone antibiotic; diaminopyrimidine antibiotic; phenicol antibiotic	antibiotic efflux	resistance-nodulation-cell division (RND) antibiotic efflux pump
Acinetobacter baumannii 457946	JFET01000024.1_1	1	558	+	Loose	700	321.6	Escherichia coli EF-Tu mutants conferring resistance to Pulvomycin	86.26	3003369	elfamycin antibiotic	antibiotic target alteration	elfamycin resistant EF-Tu
Acinetobacter baumannii 457946	JFET01000001.1_111	119731	120921	-	Loose	700	676	Escherichia coli EF-Tu mutants conferring resistance to Pulvomycin	84.77	3003369	elfamycin antibiotic	antibiotic target alteration	elfamycin resistant EF-Tu
Acinetobacter baumannii 466215	JFXP01000005.1_78	75971	76300	+	Perfect	175	203	abeS	100	3000768	macrolide antibiotic; aminocoumarin antibiotic	antibiotic efflux	small multidrug resistance (SMR) antibiotic efflux pump
Acinetobacter baumannii 466215	JFXP01000005.1_83	79609	80622	-	Perfect	650	681.8	adeL	100	3000620	fluoroquinolone antibiotic; tetracycline antibiotic	antibiotic efflux	resistance-nodulation-cell division (RND) antibiotic efflux pump
Acinetobacter baumannii 466215	JFXP01000005.1_85	80838	82058	+	Perfect	800	759.6	adeG	100	3000778	fluoroquinolone antibiotic; tetracycline antibiotic	antibiotic efflux	resistance-nodulation-cell division (RND) antibiotic efflux pump
Acinetobacter baumannii 466215	JFXP01000017.1_61	55069	56259	+	Perfect	750	748.8	adeA	100	3000774	glycylcycline; tetracycline antibiotic	antibiotic efflux	resistance-nodulation-cell division (RND) antibiotic efflux pump
Acinetobacter baumannii 466215	JFXP01000017.1_63	59443	60840	+	Perfect	850	897.5	adeC	100	3003811	glycylcycline; tetracycline antibiotic	antibiotic efflux	resistance-nodulation-cell division (RND) antibiotic efflux pump
Acinetobacter baumannii 466215	JFXP01000023.1_38	38469	39719	+	Perfect	800	761.1	adeI	100	3000780	macrolide antibiotic; fluoroquinolone antibiotic; lincosamide antibiotic; carbapenem; cephalosporin; tetracycline antibiotic; rifamycin antibiotic; diaminopyrimidine antibiotic; phenicol antibiotic; penem	antibiotic efflux	resistance-nodulation-cell division (RND) antibiotic efflux pump
Acinetobacter baumannii 466215	JFXP01000023.1_40	42908	44362	+	Perfect	950	923.3	adeK	100	3000782	macrolide antibiotic; fluoroquinolone antibiotic; lincosamide antibiotic; carbapenem; cephalosporin; tetracycline antibiotic; rifamycin antibiotic; diaminopyrimidine antibiotic; phenicol antibiotic; penem	antibiotic efflux	resistance-nodulation-cell division (RND) antibiotic efflux pump
Acinetobacter baumannii 466215	JFXP01000049.1_17	21442	22596	-	Perfect	700	776.5	ADC-33	100	3006429	cephalosporin	antibiotic inactivation	ADC beta-lactamases pending classification for carbapenemase activity
Acinetobacter baumannii 466215	JFXP01000052.1_23	20788	21612	-	Perfect	500	551.2	OXA-82	100	3001635	carbapenem; cephalosporin; penam	antibiotic inactivation	OXA beta-lactamase
Acinetobacter baumannii 466215	JFXP01000083.1_2	442	789	+	Perfect	190	224.9	qacEdelta1	100	3005010	disinfecting agents and antiseptics	antibiotic efflux	major facilitator superfamily (MFS) antibiotic efflux pump
Acinetobacter baumannii 466215	JFXP01000083.1_3	783	1622	+	Perfect	500	549.7	sul1	100	3000410	sulfonamide antibiotic	antibiotic target replacement	sulfonamide resistant sul
Acinetobacter baumannii 466215	JFXP01000084.1_2	795	2270	+	Perfect	950	941.4	msrE	100	3003109	macrolide antibiotic; streptogramin antibiotic	antibiotic target protection	msr-type ABC-F protein
Acinetobacter baumannii 466215	JFXP01000084.1_3	2326	3210	+	Perfect	500	587.8	mphE	100	3003741	macrolide antibiotic	antibiotic inactivation	macrolide phosphotransferase (MPH)
[truncated: 5,448 more rows]
