# Supplementary material for: A comprehensive genomic analysis provides insights on the high environmental adaptability of Acinetobacter strains
Source: Front Microbiol. 2023 Apr 17;14:1177951. doi: 10.3389/fmicb.2023.1177951 (PMC10149724; doi:10.3389/fmicb.2023.1177951)
Supplement: SUPPLEMENTARY TABLE S5 — Predicted Phage proteins in Acinetobacter spp. using PHASTER. [file Table_5.XLSX]

## Sheet: Sheet1
Supplementary Table S5: Predicted Phage proteins in Acinetobacter spp. using PHASTER
REGION	Region Length	Completeness(score)	Specific Keyword	Region Position	tRNA	Total Proteins	Phage Hit Proteins	Hypothetical Proteins	Phage + Hypothetical Protein %	Bacterial Proteins	Attachment Site	Most Common Phage Name(hit genes count)	First Most Common Phage %	G+C %
Acinetobacter cumulans WCHAc060092
1	54.7Kb	intact(150)	integrase,head,terminase,portal,tail,transposase,capsid,virion,lysin	1559920-1614620	2	67	37	22	1	0	yes	PHAGE_Acinet_YMC11/11/R3177_NC_041866(11),PHAGE_Acinet_Bphi_B1251_NC_019541(11),PHAGE_Haemop_Aaphi23_NC_004827(3),PHAGE_Stenot_S1_NC_011589(3),PHAGE_Pectob_ZF40_NC_019522(3),PHAGE_Ralsto_RS138_NC_029107(3),PHAGE_Pseudo_B3_NC_006548(2),PHAGE_Mannhe_vB_MhM_3927AP2_NC_028766(2),PHAGE_Pseudo_PAJU2_NC_011373(2),PHAGE_Haemop_SuMu_NC_019455(2),PHAGE_Pseudo_JBD67_NC_042135(2),PHAGE_Burkho_AH2_NC_018283(2…	0.1594	0.4013
Acinetobacter baumannii ATCC 19606
1	54.5Kb	intact(100)	lysin,tail,terminase,coat,portal	959589-1014140	2	81	60	21	1	0	yes	PHAGE_Acinet_vB_AbaS_TRS1_NC_031098(26)PHAGE_Acinet_YMC11/11/R3177_NC_041866(24)PHAGE_Acinet_Bphi_B1251_NC_019541(20)PHAGE_Pseudo_phiPSA1_NC_024365(5)PHAGE_Acinet_AP22_NC_017984(5)PHAGE_Acinet_YMC11/12/R2315_NC_028855(4)PHAGE_Acinet_AbP2_NC_041998(4)PHAGE_Acinet_AB1_NC_042028(4)PHAGE_Pseudo_YMC11/02/R656_NC_028657(3)PHAGE_Acinet_IME_AB2_NC_041857(3)PHAGE_Acinet_WCHABP1_NC_041966(2)PHAGE_Pseudo_PS…	0.3209	0.3969
2	6.3Kb	incomplete(30)	transposase,virion	3162742-3169121	0	8	6	2	1	0	no	PHAGE_Stenot_phiSHP2_NC_015586(3)PHAGE_Ralsto_PE226_NC_015297(3)PHAGE_Pseudo_Pf3_NC_001418(2)PHAGE_Stenot_phiSMA6_NC_043029(2)PHAGE_Stenot_phiSMA9_NC_007189(1)PHAGE_Ralsto_RSS1_NC_008575(1)PHAGE_Escher_SH2026Stx1_NC_049919(1)PHAGE_Xantho_Xf109_NC_043028(1)PHAGE_Ralsto_RSS0_NC_019548(1)PHAGE_Stenot_PSH1_NC_010429(1)PHAGE_Ralsto_RSS20_NC_021866(1)PHAGE_Bacill_vB_BceS_MY192_NC_048633(1)PHAGE_Escher_…	0.375	0.3738
3	67Kb	intact(130)	integrase,recombinase,lysin,capsid,terminase,tail	2256261-2323264	1	63	38	14	1	0	yes	PHAGE_Bordet_BPP_1_NC_005357(8)PHAGE_Entero_Tyrion_NC_031077(5)PHAGE_Escher_phiV10_NC_007804(4)PHAGE_Escher_TL_2011b_NC_019445(4)PHAGE_Pseudo_vB_PaeP_Tr60_Ab31_NC_023575(3)PHAGE_Acinet_YMC11/11/R3177_NC_041866(3)PHAGE_Acinet_Bphi_B1251_NC_019541(3)PHAGE_Burkho_DC1_NC_018452(3)PHAGE_Pseudo_AF_NC_019923(3)PHAGE_Burkho_BcepMigl_NC_019917(3)PHAGE_Sodali_phiSG1_NC_007902(2)PHAGE_Plankt_PaV_LD_NC_01656…	0.1269	0.3816
4	42.3Kb	intact(130)	integrase,tail,capsid,head,portal	2394771-2437123	0	52	37	15	1	0	yes	PHAGE_Acinet_Bphi_B1251_NC_019541(13)PHAGE_Acinet_YMC11/11/R3177_NC_041866(12)PHAGE_Psychr_pOW20_A_NC_020841(5)PHAGE_Salmon_vB_SosS_Oslo_NC_018279(4)PHAGE_Aggreg_S1249_NC_013597(4)PHAGE_Rhizob_RHEph04_NC_041908(3)PHAGE_Haemop_Aaphi23_NC_004827(3)PHAGE_Psychr_Psymv2_NC_023734(2)PHAGE_Pseudo_phiPSA1_NC_024365(2)PHAGE_Acinet_vB_AbaS_TRS1_NC_031098(2)PHAGE_Vibrio_vB_VchM_138_NC_019518(2)PHAGE_Burkho_…	0.25	0.4032
Acinetobacter baumannii AB0057
1	21.9Kb	incomplete(10)	NA	286744-30866	0	14	9	5	1	0	yes	PHAGE_Escher_RCS47_NC_042128(3) PHAGE_Salmon_SJ46_NC_031129(3) PHAGE_Entero_SfMu_NC_027382(1) PHAGE_Entero_Mu_NC_000929(1) PHAGE_Burkho_KS14_NC_015273(1) PHAGE_Staphy_SPbeta_like_NC_029119(1) PHAGE_Stx2_vB_EcoP_24B_NC_027984(1) PHAGE_Salisa_1_NC_017983(1) PHAGE_Escher_pro483_NC_028943(1) PHAGE_Escher_D108_NC_013594(1) PHAGE_Escher_500465_1_NC_049342(1)	0.2142	0.5642
2	7.9Kb	incomplete(40)	transposase,integrase,portal	310196-318111	0	15	7	8	1	0	no	PHAGE_Escher_RCS47_NC_042128(2) PHAGE_Salmon_SEN8_NC_047753(1) PHAGE_Escher_500465_1_NC_049342(1) PHAGE_Pseudo_PPPL_1_NC_028661(1) PHAGE_Mycoba_SkinnyPete_NC_041882(1) PHAGE_Staphy_SPbeta_like_NC_029119(1) PHAGE_Erwini_Wellington_NC_048016(1) PHAGE_Acinet_ZZ1_NC_018087(1) PHAGE_Acinet_Lazarus_NC_049493(1) PHAGE_Acinet_vB_ApiM_fHyAci03_NC_049438(1) PHAGE_Mycoba_Charlie_NC_023729(1) PHAGE_Microb_Pi…	0.1333	0.5805
3	13.1Kb	incomplete(30)	tail,head	1315032-1328176	0	22	12	10	1	0	no	PHAGE_Acinet_Bphi_B1251_NC_019541(3) PHAGE_Acinet_YMC11/11/R3177_NC_041866(3) PHAGE_Pseudo_F116_NC_006552(2) PHAGE_Pseudo_F10_NC_007805(2) PHAGE_Escher_phi191_NC_028660(1) PHAGE_Acinet_AP22_NC_017984(1) PHAGE_Klebsi_Marfa_NC_048798(1) PHAGE_Escher_ArgO145_NC_049918(1) PHAGE_Burkho_phi6442_NC_009235(1) PHAGE_Ralsto_RSK1_NC_022915(1) PHAGE_Escher_RCS47_NC_042128(1) PHAGE_Serrat_Parlo_NC_048758(1) P…	0.1363	0.371
4	22.2Kb	incomplete(30)	plate,integrase	1370886-1393161	0	12	7	5	1	0	yes	PHAGE_Salmon_vB_SosS_Oslo_NC_018279(3) PHAGE_Burkho_phi1026b_NC_005284(2) PHAGE_Cronob_ENT39118_NC_019934(2) PHAGE_Burkho_phiE125_NC_003309(2) PHAGE_Burkho_phi6442_NC_009235(2) PHAGE_Pseudo_PaMx11_NC_028770(1) PHAGE_Burkho_KS9_NC_013055(1) PHAGE_Entero_cdtI_NC_009514(1) PHAGE_Burkho_Bcep176_NC_007497(1) PHAGE_Salmon_SPN3UB_NC_019545(1) PHAGE_Burkho_phiE12_2_NC_009236(1) PHAGE_Pseudo_vB_PaeS_PAO1_…	0.25	0.3589
5	17.6Kb	incomplete(60)	transposase,tail,head	1465263-1482941	0	20	16	4	1	0	yes	PHAGE_Psychr_pOW20_A_NC_020841(5) PHAGE_Acinet_YMC11/11/R3177_NC_041866(3) PHAGE_Klebsi_JD001_NC_020204(3) PHAGE_Pantoe_vB_PagM_PSKM_NC_048767(2) PHAGE_Acinet_Bphi_B1251_NC_019541(2) PHAGE_Klebsi_vB_KpnM_KpV52_NC_041900(2) PHAGE_Pectob_ZF40_NC_019522(2) PHAGE_Pseudo_YMC11/02/R656_NC_028657(2) PHAGE_Haemop_Aaphi23_NC_004827(1) PHAGE_Strept_LukeCage_NC_048723(1) PHAGE_Erwini_vB_EamP_S6_NC_019514(1)…	0.25	0.3724
6	32.4Kb	questionable(90)	lysin,tail,capsid,head	2763710-2796114	0	45	32	13	1	0	no	PHAGE_Acinet_Bphi_B1251_NC_019541(28) PHAGE_Acinet_YMC11/11/R3177_NC_041866(27) PHAGE_Acinet_vB_AbaS_TRS1_NC_031098(16) PHAGE_Pseudo_PS_1_NC_029066(3) PHAGE_Pseudo_phiPSA1_NC_024365(3) PHAGE_Pectob_ZF40_NC_019522(2) PHAGE_Mannhe_vB_MhS_1152AP2_NC_028956(2) PHAGE_Pseudo_YMC11/02/R656_NC_028657(2) PHAGE_Psychr_Psymv2_NC_023734(1) PHAGE_Acinet_AP22_NC_017984(1) PHAGE_Burkho_BcepGomr_NC_009447(1) PHA…	0.6222	0.3949
7	27.2Kb	incomplete(40)	tail,portal	2789448-2816648	0	32	24	8	1	0	yes	PHAGE_Acinet_vB_AbaS_TRS1_NC_031098(9) PHAGE_Acinet_YMC11/11/R3177_NC_041866(5) PHAGE_Acinet_AbP2_NC_041998(4) PHAGE_Acinet_AB1_NC_042028(4) PHAGE_Acinet_YMC11/12/R2315_NC_028855(4) PHAGE_Burkho_vB_BmuP_KL4_NC_047958(4) PHAGE_Acinet_WCHABP12_NC_041924(3) PHAGE_Acinet_LZ35_NC_031117(3) PHAGE_Acinet_WCHABP1_NC_041966(3) PHAGE_Acinet_IME_AB2_NC_041857(3) PHAGE_Acinet_Bphi_B1251_NC_019541(2) PHAGE_Ac…	0.2812	0.3819
8	52.8Kb	intact(150)	integrase,tail,capsid,coat,head,portal	3316351-3369177	1	79	59	20	1	0	yes	PHAGE_Acinet_YMC11/11/R3177_NC_041866(32) PHAGE_Acinet_Bphi_B1251_NC_019541(29) PHAGE_Acinet_vB_AbaS_TRS1_NC_031098(25) PHAGE_Acinet_AP22_NC_017984(5) PHAGE_Acinet_YMC11/12/R2315_NC_028855(4) PHAGE_Psychr_pOW20_A_NC_020841(4) PHAGE_Acinet_IME_AB2_NC_041857(4) PHAGE_Pseudo_phiPSA1_NC_024365(4) PHAGE_Acinet_AbP2_NC_041998(3) PHAGE_Acinet_AB1_NC_042028(3) PHAGE_Acinet_YMC_13_01_C62_NC_024785(3) PHAG…	0.405	0.3946
Acinetobacter baumannii AB307-0294
1	19Kb	incomplete(60)	tail,head,transposase	2461504-2480537	0	20	16	4	1	0	yes	PHAGE_Psychr_pOW20_A_NC_020841(5) PHAGE_Klebsi_JD001_NC_020204(3) PHAGE_Acinet_YMC11/11/R3177_NC_041866(3) PHAGE_Pectob_ZF40_NC_019522(2) PHAGE_Acinet_Bphi_B1251_NC_019541(2) PHAGE_Pseudo_YMC11/02/R656_NC_028657(2) PHAGE_Klebsi_vB_KpnM_KpV52_NC_041900(2) PHAGE_Pantoe_vB_PagM_PSKM_NC_048767(2) PHAGE_Rhizob_RHEph06_NC_027296(1) PHAGE_Erwini_vB_EamP_S6_NC_019514(1) PHAGE_Lactob_PLE2_NC_031036(1) PHA…	0.25	0.3691
2	51.4Kb	questionable(90)	portal,tail,coat,head	2682148-2733602	0	74	48	26	1	0	no	PHAGE_Acinet_Bphi_B1251_NC_019541(32) PHAGE_Acinet_YMC11/11/R3177_NC_041866(27) PHAGE_Acinet_vB_AbaS_TRS1_NC_031098(16) PHAGE_Pseudo_phiPSA1_NC_024365(6) PHAGE_Paenib_Yerffej_NC_048714(2) PHAGE_Pectob_ZF40_NC_019522(2) PHAGE_Pseudo_YMC11/02/R656_NC_028657(2) PHAGE_Psychr_Psymv2_NC_023734(2) PHAGE_Dinoro_vB_DshS_R5C_NC_041921(2) PHAGE_Clostr_phiCT9441A_NC_029022(1) PHAGE_Vibrio_PVA1_NC_023605(1) P…	0.4324	0.3805
Acinetobacter baumannii AC12
1	30.2Kb	incomplete(40)	integrase,head	1573728-1603994	0	28	15	13	1	0	yes	PHAGE_Acinet_YMC11/11/R3177_NC_041866(3) PHAGE_Acinet_Bphi_B1251_NC_019541(3) PHAGE_Pseudo_F10_NC_007805(2) PHAGE_Acinet_AP22_NC_017984(2) PHAGE_Escher_ArgO145_NC_049918(2) PHAGE_Entero_VT2phi_272_NC_028656(2) PHAGE_Escher_Lys12581Vzw_NC_049917(2) PHAGE_Shigel_Ss_VASD_NC_028685(2) PHAGE_Entero_cdtI_NC_009514(1) PHAGE_Burkho_phi6442_NC_009235(1) PHAGE_Escher_P13374_NC_018846(1) PHAGE_Entero_SfV_NC…	0.1071	0.3521
2	38.6Kb	questionable(87)	tail,capsid,head,integrase	1946089-1984776	0	56	44	12	1	0	yes	PHAGE_Acinet_Bphi_B1251_NC_019541(36) PHAGE_Acinet_YMC11/11/R3177_NC_041866(29) PHAGE_Acinet_vB_AbaS_TRS1_NC_031098(10) PHAGE_Pseudo_phiPSA1_NC_024365(5) PHAGE_Pseudo_PS_1_NC_029066(4) PHAGE_Acinet_LZ35_NC_031117(2) PHAGE_Mannhe_vB_MhS_1152AP2_NC_028956(2) PHAGE_Acinet_IME_AB2_NC_041857(2) PHAGE_Erwini_PEp14_NC_016767(2) PHAGE_Pectob_ZF40_NC_019522(2) PHAGE_Acinet_AbP2_NC_041998(2) PHAGE_Psychr_P…	0.6428	0.3859
3	36.5Kb	questionable(80)	head,coat,tail	2962703-2999216	0	66	40	26	1	0	no	PHAGE_Acinet_Bphi_B1251_NC_019541(29) PHAGE_Acinet_YMC11/11/R3177_NC_041866(23) PHAGE_Acinet_vB_AbaS_TRS1_NC_031098(13) PHAGE_Pseudo_phiPSA1_NC_024365(5) PHAGE_Pseudo_YMC11/02/R656_NC_028657(2) PHAGE_Pseudo_PS_1_NC_029066(2) PHAGE_Acinet_phiAB1_NC_028675(1) PHAGE_Vibrio_vB_VpaS_MAR10_NC_019713(1) PHAGE_Burkho_BcepMigl_NC_019917(1) PHAGE_Stx2_vB_EcoP_24B_NC_027984(1) PHAGE_Klebsi_ST512_KPC3phi13.2…	0.4393	0.3836
4	10.8Kb	incomplete(20)	transposase	3832846-3843702	0	9	8	1	1	0	yes	PHAGE_Escher_RCS47_NC_042128(3) PHAGE_Salmon_SJ46_NC_031129(3) PHAGE_Staphy_SPbeta_like_NC_029119(1) PHAGE_Lactoc_WRP3_NC_027341(1) PHAGE_Leptos_LE1_NC_048892(1) PHAGE_Salisa_1_NC_017983(1) PHAGE_Entero_Mu_NC_000929(1) PHAGE_Escher_pro483_NC_028943(1) PHAGE_Escher_D108_NC_013594(1) PHAGE_Bacill_G_NC_023719(1) PHAGE_Escher_500465_1_NC_049342(1) PHAGE_Lactoc_phiL47_NC_023574(1) PHAGE_Entero_SfMu_NC…	0.3333	0.4684
Acinetobacter baumannii AC30
1	18.1Kb	incomplete(30)	head,integrase	2559202-2577320	0	29	15	14	1	0	yes	PHAGE_Acinet_YMC11/11/R3177_NC_041866(3) PHAGE_Acinet_Bphi_B1251_NC_019541(3) PHAGE_Shigel_Ss_VASD_NC_028685(2) PHAGE_Entero_VT2phi_272_NC_028656(2) PHAGE_Acinet_AP22_NC_017984(2) PHAGE_Pseudo_F10_NC_007805(2) PHAGE_Escher_ArgO145_NC_049918(2) PHAGE_Escher_Lys12581Vzw_NC_049917(2) PHAGE_Salmon_SEN8_NC_047753(1) PHAGE_Stenot_S1_NC_011589(1) PHAGE_Serrat_Eta_NC_021563(1) PHAGE_Shigel_Sf6_NC_005344(…	0.1034	0.358
2	36.9Kb	questionable(90)	head,coat,tail,capsid	2768617-2805553	0	65	45	20	1	0	no	PHAGE_Acinet_Bphi_B1251_NC_019541(27) PHAGE_Acinet_YMC11/11/R3177_NC_041866(23) PHAGE_Acinet_vB_AbaS_TRS1_NC_031098(11) PHAGE_Pseudo_phiPSA1_NC_024365(5) PHAGE_Pseudo_PS_1_NC_029066(3) PHAGE_Pseudo_YMC11/02/R656_NC_028657(2) PHAGE_Mannhe_vB_MhS_1152AP2_NC_028956(2) PHAGE_Pseudo_JBD44_NC_030929(2) PHAGE_Pectob_ZF40_NC_019522(2) PHAGE_Pseudo_H105/1_NC_015293(1) PHAGE_Klebsi_vB_KpnM_KpV79_NC_042041(…	0.4153	0.3864
3	11.6Kb	incomplete(10)	NA	3616510-3628192	0	18	13	5	1	0	no	PHAGE_Acinet_Bphi_B1251_NC_019541(7) PHAGE_Acinet_YMC11/11/R3177_NC_041866(3) PHAGE_Acinet_AbP2_NC_041998(2) PHAGE_Acinet_LZ35_NC_031117(2) PHAGE_Acinet_IME_AB2_NC_041857(2) PHAGE_Burkho_phiE125_NC_003309(1) PHAGE_Erwini_PEp14_NC_016767(1) PHAGE_Acinet_WCHABP12_NC_041924(1) PHAGE_Cyanop_P_TIM40_NC_028663(1) PHAGE_Prochl_P_HM1_NC_015280(1) PHAGE_Edward_eiAU_183_NC_023555(1) PHAGE_Acinet_vB_AbaS_TR…	0.3888	0.3908
4	17.2Kb	incomplete(40)	tail,transposase	3774344-3791623	0	28	19	9	1	0	no	PHAGE_Acinet_Bphi_B1251_NC_019541(11) PHAGE_Acinet_YMC11/11/R3177_NC_041866(9) PHAGE_Acinet_vB_AbaS_TRS1_NC_031098(7) PHAGE_Flavob_23T_NC_041859(1) PHAGE_Shigel_SfIV_NC_022749(1) PHAGE_Escher_PA28_NC_041935(1) PHAGE_Mycoba_Panchino_NC_031281(1) PHAGE_Flavob_2A_NC_031926(1) PHAGE_Haemop_Aaphi23_NC_004827(1) PHAGE_Flavob_1H_NC_031911(1) PHAGE_Shigel_Stx_NC_029120(1) PHAGE_Pseudo_JBD93_NC_030918(1) …	0.3928	0.3775
Acinetobacter baumannii MDR-TJ
1	70.8Kb	intact(130)	head,capsid,tail,integrase	969876-1040715	0	70	48	22	1	0	yes	PHAGE_Acinet_YMC11/11/R3177_NC_041866(26) PHAGE_Acinet_Bphi_B1251_NC_019541(25) PHAGE_Acinet_vB_AbaS_TRS1_NC_031098(12) PHAGE_Pseudo_YMC11/02/R656_NC_028657(6) PHAGE_Pseudo_phiPSA1_NC_024365(4) PHAGE_Psychr_Psymv2_NC_023734(4) PHAGE_Burkho_phi1026b_NC_005284(3) PHAGE_Burkho_Bcep176_NC_007497(3) PHAGE_Entero_mEp237_NC_019704(2) PHAGE_Klebsi_phiKO2_NC_005857(2) PHAGE_Escher_HK639_NC_016158(2) PHAGE…	0.3714	0.3917
2	42.6Kb	intact(150)	integrase,transposase,tail,terminase,portal,head,plate	1574697-1617306	0	69	53	17	1	0	yes	PHAGE_Salmon_SEN34_NC_028699(19) PHAGE_Acinet_Bphi_B1251_NC_019541(17) PHAGE_Acinet_YMC11/11/R3177_NC_041866(12) PHAGE_Psychr_pOW20_A_NC_020841(9) PHAGE_Aggreg_S1249_NC_013597(7) PHAGE_Haemop_Aaphi23_NC_004827(5) PHAGE_Acinet_IME_AB2_NC_041857(4) PHAGE_Acinet_LZ35_NC_031117(3) PHAGE_Klebsi_JD001_NC_020204(3) PHAGE_Rhizob_RHEph04_NC_041908(2) PHAGE_Rhizob_RHEph06_NC_027296(2) PHAGE_Pseudo_PAJU2_NC…	0.2753	0.3935
3	37.4Kb	questionable(80)	capsid,transposase,tail	2652463-2689924	0	27	13	14	1	0	yes	PHAGE_Escher_RCS47_NC_042128(2) PHAGE_Salmon_SJ46_NC_031129(2) PHAGE_Escher_FEC19_NC_048073(1) PHAGE_Agroba_Atu_ph03_NC_047846(1) PHAGE_Entero_Mu_NC_000929(1) PHAGE_Acinet_Acj61_NC_014661(1) PHAGE_Xantho_XcP1_NC_048147(1) PHAGE_Acinet_vB_ApiM_fHyAci03_NC_049438(1) PHAGE_Acinet_KARL_1_NC_049441(1) PHAGE_Escher_500465_1_NC_049342(1) PHAGE_Escher_vB_EcoM_WFC_NC_048195(1) PHAGE_Vibrio_PWH3a_P1_NC_020…	0.074	0.4558
4	36Kb	intact(130)	integrase,tail,head,portal,capsid	2743809-2779895	1	50	30	20	1	0	yes	PHAGE_Entero_mEp235_NC_019708(6) PHAGE_Acinet_vB_AbaS_TRS1_NC_031098(6) PHAGE_Acinet_YMC11/11/R3177_NC_041866(6) PHAGE_Entero_HK022_NC_002166(4) PHAGE_Pseudo_PMG1_NC_016765(4) PHAGE_Entero_HK140_NC_019710(4) PHAGE_Acinet_Bphi_B1251_NC_019541(3) PHAGE_Burkho_phi1026b_NC_005284(3) PHAGE_Acinet_WCHABP1_NC_041966(3) PHAGE_Entero_mEpX2_NC_019705(3) PHAGE_Acinet_IME_AB2_NC_041857(3) PHAGE_Pseudo_D3_NC_…	0.12	0.3996
5	45.2Kb	questionable(87)	tail,coat,head	2787090-2832332	0	73	47	26	1	0	no	PHAGE_Acinet_Bphi_B1251_NC_019541(36) PHAGE_Acinet_YMC11/11/R3177_NC_041866(29) PHAGE_Acinet_vB_AbaS_TRS1_NC_031098(17) PHAGE_Pseudo_phiPSA1_NC_024365(5) PHAGE_Pseudo_YMC11/02/R656_NC_028657(2) PHAGE_Pseudo_PS_1_NC_029066(2) PHAGE_Burkho_vB_BmuP_KL4_NC_047958(1) PHAGE_Pectob_ZF40_NC_019522(1) PHAGE_Entero_mEpX1_NC_019709(1) PHAGE_Salmon_9NA_NC_025443(1) PHAGE_Pseudo_vB_PaeP_Tr60_Ab31_NC_023575(1)…	0.4931	0.3903
Acinetobacter baumannii TCDC-AB0715
1	48.2Kb	incomplete(30)	transposase	233694-281974	0	25	13	12	1	0	yes	PHAGE_Salmon_SJ46_NC_031129(4) PHAGE_Escher_RCS47_NC_042128(3) PHAGE_Staphy_SPbeta_like_NC_029119(2) PHAGE_Acinet_KARL_1_NC_049441(1) PHAGE_Clostr_vB_CpeS_CP51_NC_021325(1) PHAGE_Burkho_KS14_NC_015273(1) PHAGE_Rhodob_RC1_NC_020839(1) PHAGE_Mycoba_Charlie_NC_023729(1) PHAGE_Mycoba_SkinnyPete_NC_041882(1) PHAGE_Brevib_Jenst_NC_028805(1) PHAGE_Escher_D108_NC_013594(1) PHAGE_Bacill_vB_BtS_B83_NC_0487…	0.16	0.4807
2	19.9Kb	incomplete(30)	integrase,head	992792-1012761	0	27	11	16	1	0	yes	PHAGE_Pseudo_F10_NC_007805(2) PHAGE_Acinet_YMC11/11/R3177_NC_041866(2) PHAGE_Pseudo_F116_NC_006552(2) PHAGE_Acinet_Bphi_B1251_NC_019541(2) PHAGE_Acinet_AP22_NC_017984(2) PHAGE_Stenot_S1_NC_011589(1) PHAGE_Burkho_phi6442_NC_009235(1) PHAGE_Rhodob_RcapNL_NC_020489(1) PHAGE_Vibrio_11895_B1_NC_020843(1) PHAGE_Shigel_Sf6_NC_005344(1) PHAGE_Acinet_AbP2_NC_041998(1) PHAGE_Pseudo_phi2_NC_030931(1) PHAGE_…	0.074	0.356
3	21.5Kb	incomplete(50)	transposase,integrase,tail	1054344-1075934	0	13	8	5	1	0	yes	PHAGE_Salmon_vB_SosS_Oslo_NC_018279(2) PHAGE_Cronob_ENT39118_NC_019934(2) PHAGE_Pseudo_vB_PaeS_PAO1_Ab19_NC_042115(1) PHAGE_Entero_IME10_NC_019501(1) PHAGE_Burkho_phi6442_NC_009235(1) PHAGE_Aggreg_S1249_NC_013597(1) PHAGE_Bacill_SPbeta_NC_001884(1) PHAGE_Shigel_Sf6_NC_005344(1) PHAGE_Liberi_SC1_NC_019549(1) PHAGE_Burkho_AP3_NC_047752(1) PHAGE_Liberi_SC2_NC_019550(1) PHAGE_Burkho_phiE125_NC_003309…	0.1538	0.3775
4	47.1Kb	questionable(87)	head,coat,tail	1242810-1289948	0	76	50	26	1	0	no	PHAGE_Acinet_Bphi_B1251_NC_019541(36) PHAGE_Acinet_YMC11/11/R3177_NC_041866(29) PHAGE_Acinet_vB_AbaS_TRS1_NC_031098(17) PHAGE_Pseudo_phiPSA1_NC_024365(5) PHAGE_Pseudo_PS_1_NC_029066(2) PHAGE_Pseudo_YMC11/02/R656_NC_028657(2) PHAGE_Erwini_PEp14_NC_016767(1) PHAGE_Entero_Sf101_NC_027398(1) PHAGE_Vibrio_PVA1_NC_023605(1) PHAGE_Acinet_Petty_NC_023570(1) PHAGE_Haemop_Aaphi23_NC_004827(1) PHAGE_Acinet_…	0.4736	0.3907
5	19.1Kb	incomplete(10)	NA	1321557-1340676	0	9	6	3	1	0	yes	PHAGE_Acinet_phiAB6_NC_031086(1) PHAGE_Burkho_BcepIL02_NC_012743(1) PHAGE_Escher_K1ind1_NC_041897(1) PHAGE_Burkho_phi1026b_NC_005284(1) PHAGE_Burkho_Bcep22_NC_005262(1) PHAGE_Acinet_YMC11/11/R3177_NC_041866(1) PHAGE_Pseudo_H66_NC_042342(1) PHAGE_Acinet_15519_NC_041905(1) PHAGE_Acinet_Presley_NC_023581(1) PHAGE_Pseudo_F116_NC_006552(1) PHAGE_Salini_M8CRM_1_NC_042351(1) PHAGE_Acinet_Bphi_B1251_NC_0…	0.1111	0.3899
6	39.7Kb	incomplete(50)	capsid,terminase,tail	1390225-1430003	1	30	16	14	1	0	yes	PHAGE_Acinet_WCHABP1_NC_041966(3) PHAGE_Acinet_vB_AbaS_TRS1_NC_031098(3) PHAGE_Acinet_YMC11/11/R3177_NC_041866(3) PHAGE_Acinet_IME_AB2_NC_041857(3) PHAGE_Acinet_WCHABP12_NC_041924(2) PHAGE_Acinet_AB1_NC_042028(2) PHAGE_Entero_BP_4795_NC_004813(2) PHAGE_Acinet_AbP2_NC_041998(2) PHAGE_Pseudo_D3_NC_002484(2) PHAGE_Entero_mEp235_NC_019708(2) PHAGE_Entero_YYZ_2008_NC_011356(2) PHAGE_Escher_RCS47_NC_04…	0.1	0.3954
7	18.5Kb	incomplete(40)	lysin,portal,capsid	1832000-1850597	0	26	9	17	1	0	yes	PHAGE_Acinet_vB_AbaS_TRS1_NC_031098(3) PHAGE_Acinet_AbP2_NC_041998(3) PHAGE_Acinet_Bphi_B1251_NC_019541(2) PHAGE_Acinet_YMC11/11/R3177_NC_041866(2) PHAGE_Acinet_IME_AB2_NC_041857(1) PHAGE_Acinet_AB1_NC_042028(1) PHAGE_Acinet_YMC11/12/R2315_NC_028855(1) PHAGE_Acinet_YMC_13_01_C62_NC_024785(1) PHAGE_Ralsto_RS_PI_1_NC_047816(1) PHAGE_Thalas_BA3_NC_009990(1) PHAGE_Escher_K1ind1_NC_041897(1) PHAGE_Fae…	0.1153	0.387
8	13.9Kb	incomplete(20)	head	1877337-1891327	0	26	16	10	1	0	no	PHAGE_Acinet_YMC11/11/R3177_NC_041866(12) PHAGE_Acinet_Bphi_B1251_NC_019541(3) PHAGE_Acinet_vB_AbaS_TRS1_NC_031098(3) PHAGE_Psychr_pOW20_A_NC_020841(1) PHAGE_Salmon_vB_SosS_Oslo_NC_018279(1) PHAGE_Erwini_vB_EamM_RisingSun_NC_042018(1) PHAGE_Erwini_vB_EhrS_49_NC_048197(1) PHAGE_Mycoba_Purky_NC_051739(1) PHAGE_Entero_lambda_NC_001416(1) PHAGE_Shigel_POCJ13_NC_025434(1) PHAGE_Shigel_Stx_NC_029120(1)…	0.4615	0.3625
9	13.8Kb	incomplete(30)	head,integrase	2562751-2576573	0	18	10	8	1	0	yes	PHAGE_Acinet_Bphi_B1251_NC_019541(4) PHAGE_Acinet_YMC11/11/R3177_NC_041866(4) PHAGE_Erwini_PEp14_NC_016767(1) PHAGE_Acinet_AP22_NC_017984(1) PHAGE_Escher_Lys12581Vzw_NC_049917(1) PHAGE_Shigel_Ss_VASD_NC_028685(1) PHAGE_Aeromo_pIS4_A_NC_042037(1) PHAGE_Acinet_AB1_NC_042028(1) PHAGE_Acinet_IME_AB2_NC_041857(1) PHAGE_Vibrio_pYD38_A_NC_021534(1) PHAGE_Pseudo_PMG1_NC_016765(1) PHAGE_Entero_VT2phi_272_…	0.2222	0.3778
10	49.9Kb	intact(150)	tail,terminase,portal,head,capsid	2919258-2969194	0	69	52	17	1	0	yes	PHAGE_Acinet_YMC11/11/R3177_NC_041866(34) PHAGE_Acinet_Bphi_B1251_NC_019541(24) PHAGE_Acinet_vB_AbaS_TRS1_NC_031098(13) PHAGE_Pseudo_YMC11/02/R656_NC_028657(6) PHAGE_Pseudo_phiPSA1_NC_024365(3) PHAGE_Burkho_Bcep176_NC_007497(3) PHAGE_Salmon_vB_SosS_Oslo_NC_018279(3) PHAGE_Burkho_phi1026b_NC_005284(3) PHAGE_Psychr_Psymv2_NC_023734(3) PHAGE_Klebsi_phiKO2_NC_005857(2) PHAGE_Escher_ArgO145_NC_049918(…	0.4927	0.3992
11	39.5Kb	intact(150)	transposase,portal,head,tail,plate	3217092-3256593	0	55	39	16	1	0	no	PHAGE_Mannhe_vB_MhM_3927AP2_NC_028766(13) PHAGE_Haemop_SuMu_NC_019455(13) PHAGE_Pseudo_B3_NC_006548(10) PHAGE_Burkho_phiE255_NC_009237(10) PHAGE_Burkho_BcepMu_NC_005882(9) PHAGE_Pseudo_vB_PaeS_PM105_NC_028667(9) PHAGE_Pseudo_LPB1_NC_027298(5) PHAGE_Ralsto_RS138_NC_029107(4) PHAGE_Pseudo_JBD18_NC_027986(4) PHAGE_Pseudo_JBD5_NC_020202(4) PHAGE_Pseudo_JBD67_NC_042135(4) PHAGE_Entero_Mu_NC_000929(3) …	0.2363	0.4088
Acinetobacter wuhouensis WCHA60
1	36.5Kb	intact(150)	tail,head,terminase,portal,virion	1312500-1349033	1	54	32	22	1	0	yes	PHAGE_Entero_HK022_NC_002166(7) PHAGE_Entero_mEp235_NC_019708(5) PHAGE_Burkho_phi1026b_NC_005284(5) PHAGE_Acinet_vB_AbaS_TRS1_NC_031098(5) PHAGE_Pseudo_PMG1_NC_016765(4) PHAGE_Pseudo_PAJU2_NC_011373(4) PHAGE_Entero_mEpX2_NC_019705(3) PHAGE_Pseudo_D3_NC_002484(3) PHAGE_Entero_HK446_NC_019714(3) PHAGE_Psychr_Psymv2_NC_023734(3) PHAGE_Entero_HK140_NC_019710(3) PHAGE_Acinet_AP22_NC_017984(2) PHAGE_Ac…	0.1296	0.4089
2	12.2Kb	incomplete(50)	capsid,transposase	1887225-1899482	0	13	7	6	1	0	no	PHAGE_Vibrio_VP4B_NC_042136(1) PHAGE_Stx2_II_NC_004914(1) PHAGE_Vibrio_pTD1_NC_041916(1) PHAGE_Salmon_SJ46_NC_031129(1) PHAGE_Stx2_c_Stx2a_WGPS9_NC_049923(1) PHAGE_Entero_HK022_NC_002166(1) PHAGE_Stx2_c_1717_NC_011357(1) PHAGE_Bordet_vB_BbrM_PHB04_NC_047861(1) PHAGE_Tenaci_pT24_NC_049383(1) PHAGE_Pseudo_pYD6_A_NC_020849(1) PHAGE_Ralsto_RSY1_NC_025115(1) PHAGE_Podovi_Lau218_NC_024329(1) PHAGE_Tena…	0.0769	0.3638
3	38.8Kb	intact(150)	integrase,tail,virion,head,portal,terminase	2019284-2058111	1	45	28	17	1	0	yes	PHAGE_Entero_mEp235_NC_019708(5) PHAGE_Burkho_phi1026b_NC_005284(5) PHAGE_Entero_HK022_NC_002166(5) PHAGE_Entero_mEpX2_NC_019705(3) PHAGE_Escher_HK75_NC_016160(3) PHAGE_Pseudo_PMG1_NC_016765(3) PHAGE_Entero_HK446_NC_019714(3) PHAGE_Acinet_vB_AbaS_TRS1_NC_031098(3) PHAGE_Acinet_YMC11/11/R3177_NC_041866(3) PHAGE_Pseudo_PAJU2_NC_011373(3) PHAGE_Psychr_Psymv2_NC_023734(3) PHAGE_Entero_HK140_NC_019710…	0.1111	0.4056
4	50.1Kb	intact(140)	tail,capsid,head,portal,terminase,transposase,integrase	2151985-2202085	1	58	30	28	1	0	yes	PHAGE_Acinet_YMC11/11/R3177_NC_041866(7) PHAGE_Acinet_Bphi_B1251_NC_019541(6) PHAGE_Ralsto_RS138_NC_029107(5) PHAGE_Acinet_vB_AbaS_TRS1_NC_031098(4) PHAGE_Stenot_S1_NC_011589(3) PHAGE_Haemop_SuMu_NC_019455(3) PHAGE_Stenot_vB_SmaS_DLP_5_NC_042082(2) PHAGE_Salmon_vB_SosS_Oslo_NC_018279(2) PHAGE_Pseudo_phi2_NC_030931(2) PHAGE_Faecal_FP_Mushu_NC_047913(2) PHAGE_Burkho_phiE255_NC_009237(2) PHAGE_Shewa…	0.1206	0.3794
Acinetobacter dispersus NCCP 16014
1	35.2Kb	intact(150)	tail,plate,head,virion,portal,transposase	853296-888509	0	50	36	14	1	0	no	PHAGE_Haemop_SuMu_NC_019455(11) PHAGE_Mannhe_vB_MhM_3927AP2_NC_028766(10) PHAGE_Burkho_BcepMu_NC_005882(9) PHAGE_Pseudo_JBD25_NC_027992(9) PHAGE_Burkho_phiE255_NC_009237(8) PHAGE_Pseudo_B3_NC_006548(6) PHAGE_Pseudo_JBD67_NC_042135(4) PHAGE_Pseudo_D3112_NC_005178(4) PHAGE_Pseudo_JBD18_NC_027986(4) PHAGE_Pseudo_vB_PaeS_PM105_NC_028667(4) PHAGE_Pseudo_JD024_NC_024330(4) PHAGE_Pseudo_LPB1_NC_027298(4…	0.22	0.4066
2	10.6Kb	incomplete(20)	tail	3699057-3709668	0	13	6	7	1	0	yes	PHAGE_Burkho_vB_BmuP_KL4_NC_047958(2) PHAGE_Mannhe_vB_MhM_1127AP1_NC_047750(2) PHAGE_Pseudo_Dobby_NC_048109(2) PHAGE_Mannhe_phiMHaA1_NC_008201(1) PHAGE_Burkho_KL3_NC_015266(1) PHAGE_Mannhe_vB_MhS_535AP2_NC_028853(1) PHAGE_Erwini_PEp14_NC_016767(1) PHAGE_Ralsto_RSY1_NC_025115(1) PHAGE_Psychr_pOW20_A_NC_020841(1) PHAGE_Burkho_AP3_NC_047752(1) PHAGE_Pseudo_AF_NC_019923(1) PHAGE_Stenot_Smp131_NC_0235…	0.1538	0.3718
3	25.8Kb	intact(110)	tail,plate,lysis,head,capsid,portal	3712361-3738182	0	33	26	7	1	0	no	PHAGE_Burkho_KS14_NC_015273(6) PHAGE_Ralsto_RsoM1USA_NC_049432(6) PHAGE_Ralsto_RSY1_NC_025115(5) PHAGE_Ralsto_RSA1_NC_009382(4) PHAGE_Burkho_KS5_NC_015265(4) PHAGE_Burkho_phiE202_NC_009234(3) PHAGE_Klebsi_ST512_KPC3phi13.2_NC_049452(3) PHAGE_Burkho_phi52237_NC_007145(3) PHAGE_Klebsi_ST15_OXA48phi14.1_NC_049454(3) PHAGE_Salmon_SEN8_NC_047753(3) PHAGE_Pseudo_Dobby_NC_048109(3) PHAGE_Pseudo_phiCTX_N…	0.1818	0.3969
Acinetobacter lwoffii NCTC 5866
1	3.9Kb	incomplete(50)	transposase,tail	216-4208	0	7	6	1	1	0	no	PHAGE_Escher_PA28_NC_041935(3) PHAGE_Escher_RCS47_NC_042128(2) PHAGE_Shigel_SfIV_NC_022749(2) PHAGE_Staphy_SPbeta_like_NC_029119(1) PHAGE_Entero_VT2phi_272_NC_028656(1) PHAGE_Burkho_phiE125_NC_003309(1) PHAGE_Haemop_SuMu_NC_019455(1) PHAGE_Stx2_II_NC_004914(1)	0.4285	0.4085
2	21.2Kb	questionable(80)	transposase,integrase	73833-95106	0	20	17	13	1	0	yes	PHAGE_Stx2_II_NC_004914(2) PHAGE_Entero_VT2phi_272_NC_028656(2) PHAGE_Pseudo_F116_NC_006552(1) PHAGE_Shigel_SfIV_NC_022749(1) PHAGE_Stx2_c_Stx2a_WGPS9_NC_049923(1) PHAGE_Entero_BP_4795_NC_004813(1) PHAGE_Escher_PA28_NC_041935(1) PHAGE_Salmon_SJ46_NC_031129(1) PHAGE_Entero_HK022_NC_002166(1) PHAGE_Stx2_c_1717_NC_011357(1)	0.1	0.3831
3	7.9Kb	incomplete(50)	transposase,tail	22112-30022	0	7	6	1	1	0	no	PHAGE_Stx2_c_Stx2a_F451_NC_049924(3) PHAGE_Escher_SH2026Stx1_NC_049919(3) PHAGE_Stx2_c_1717_NC_011357(3) PHAGE_Bacill_SP_15_NC_031245(2) PHAGE_Synech_ACG_2014f_NC_047714(1) PHAGE_Synech_S_SSM7_NC_015287(1) PHAGE_Stenot_vB_SmaS_DLP_5_NC_042082(1) PHAGE_Caulob_Cr30_NC_025422(1) PHAGE_Synech_ACG_2014f_NC_047713(1) PHAGE_Entero_BP_4795_NC_004813(1) PHAGE_Synech_ACG_2014f_NC_047712(1) PHAGE_Vibrio_vB_…	0.4285	0.4634
4	6.3Kb	questionable(70)	transposase,tail	317695-324091	0	9	7	2	1	0	no	PHAGE_Stx2_c_1717_NC_011357(4) PHAGE_Stx2_c_Stx2a_F451_NC_049924(3) PHAGE_Escher_SH2026Stx1_NC_049919(3) PHAGE_Entero_VT2phi_272_NC_028656(2) PHAGE_Entero_BP_4795_NC_004813(2) PHAGE_Stx2_II_NC_004914(2) PHAGE_Stx2_c_Stx2a_WGPS9_NC_049923(2) PHAGE_Erwini_phiEaH2_NC_019929(1) PHAGE_Lactoc_bIL311_NC_002670(1) PHAGE_Escher_PA28_NC_041935(1) PHAGE_Escher_PA2_NC_028449(1)	0.4444	0.4124
5	17Kb	incomplete(60)	terminase,lysin,fiber,tail	45238-62336	0	18	11	7	1	0	no	PHAGE_Ralsto_RS138_NC_029107(4) PHAGE_Stenot_S1_NC_011589(3) PHAGE_Acinet_YMC11/12/R2315_NC_028855(2) PHAGE_Acinet_YMC_13_01_C62_NC_024785(2) PHAGE_Acinet_AB1_NC_042028(1) PHAGE_Acinet_LZ35_NC_031117(1) PHAGE_Pseudo_YuA_NC_010116(1) PHAGE_Pseudo_M6_NC_007809(1) PHAGE_Acinet_Apostate_NC_049491(1) PHAGE_Pseudo_MP1412_NC_018282(1) PHAGE_Caulob_magneto_NC_019407(1) PHAGE_Shewan_1/44_NC_025463(1) PHAG…	0.2222	0.4328
6	24.7Kb	questionable(70)	lysin,capsid,terminase,tail	64608-89343	0	41	24	17	1	0	no	PHAGE_Acinet_YMC11/11/R3177_NC_041866(8) PHAGE_Acinet_vB_AbaS_TRS1_NC_031098(6) PHAGE_Acinet_Bphi_B1251_NC_019541(4) PHAGE_Burkho_BcepMu_NC_005882(2) PHAGE_Stenot_vB_SmaS_DLP_5_NC_042082(2) PHAGE_Faecal_FP_Mushu_NC_047913(2) PHAGE_Mannhe_vB_MhM_3927AP2_NC_028766(2) PHAGE_Burkho_phiE255_NC_009237(2) PHAGE_Pseudo_B3_NC_006548(2) PHAGE_Haemop_SuMu_NC_019455(2) PHAGE_Synech_S_CAM1_NC_020837(1) PHAGE_…	0.1951	0.4132
Acinetobacter modestus CCM 8639
1	15Kb	incomplete(50)	tail,lysin,portal,integrase	522204-537205	1	29	11	18	1	0	yes	PHAGE_Acinet_Bphi_B1251_NC_019541(6) PHAGE_Acinet_YMC11/11/R3177_NC_041866(5) PHAGE_Pectob_ZF40_NC_019522(2) PHAGE_Stenot_S1_NC_011589(1) PHAGE_Lactoc_bIL312_NC_002671(1) PHAGE_Salmon_vB_SosS_Oslo_NC_018279(1) PHAGE_Vibrio_pYD38_B_NC_021561(1) PHAGE_Idioma_1N2_2_NC_025439(1) PHAGE_Vibrio_VBP32_NC_020868(1) PHAGE_Cronob_ENT47670_NC_019927(1) PHAGE_Acinet_vB_AbaS_TRS1_NC_031098(1) PHAGE_Pseudo_D3_N…	0.2068	0.356
2	20.6Kb	incomplete(30)	tail	541035-561705	0	29	19	10	1	0	no	PHAGE_Acinet_AbP2_NC_041998(3) PHAGE_Acinet_LZ35_NC_031117(2) PHAGE_Escher_D108_NC_013594(1) PHAGE_Salmon_vB_SenS_Sasha_NC_047786(1) PHAGE_Acinet_AB1_NC_042028(1) PHAGE_Brevib_Jimmer1_NC_029104(1) PHAGE_Escher_PA2_NC_028449(1) PHAGE_Acinet_vB_AbaS_TRS1_NC_031098(1) PHAGE_Entero_HK629_NC_019711(1) PHAGE_Salmon_SPN1S_NC_016761(1) PHAGE_Stenot_S1_NC_011589(1) PHAGE_Escher_phiV10_NC_007804(1) PHAGE_S…	0.1034	0.3684
Acinetobacter parvus DSM 16617
1	12.8Kb	incomplete(40)	integrase,tail,capsid	9166-22061	0	12	9	3	1	0	yes	PHAGE_Salmon_vB_SosS_Oslo_NC_018279(3) PHAGE_Cronob_ENT39118_NC_019934(2) PHAGE_Burkho_phiE125_NC_003309(1) PHAGE_Salmon_SPN3UB_NC_019545(1) PHAGE_Erwini_vB_EamP_S6_NC_019514(1) PHAGE_Burkho_KS9_NC_013055(1) PHAGE_Bacill_BM5_NC_029069(1) PHAGE_Roseob_1_NC_015466(1) PHAGE_Phage_Gifsy_1_NC_010392(1) PHAGE_Caulob_CcrColossus_NC_019406(1) PHAGE_Acinet_YMC11/11/R3177_NC_041866(1) PHAGE_Entero_BP_4795_…	0.25	0.3943
2	25.5Kb	questionable(70)	capsid,head,portal,terminase,transposase	30834-56380	0	37	25	12	1	0	no	PHAGE_Acinet_Bphi_B1251_NC_019541(6) PHAGE_Acinet_YMC11/11/R3177_NC_041866(6) PHAGE_Psychr_pOW20_A_NC_020841(5) PHAGE_Haemop_Aaphi23_NC_004827(3) PHAGE_Pseudo_F116_NC_006552(3) PHAGE_Vibrio_vB_VchM_138_NC_019518(3) PHAGE_Aggreg_S1249_NC_013597(3) PHAGE_Rhizob_RHEph04_NC_041908(2) PHAGE_Rhizob_RHEph06_NC_027296(2) PHAGE_Pseudo_JBD44_NC_030929(2) PHAGE_Vibrio_CP_T1_NC_019457(2) PHAGE_Pseudo_H66_NC_…	0.1621	0.4038
3	8.8Kb	incomplete(40)	integrase,tail	7485-16315	0	9	6	3	1	0	no	PHAGE_Entero_P4_NC_001609(2) PHAGE_Thermu_OH2_NC_021784(1) PHAGE_Bacill_G_NC_023719(1) PHAGE_Stenot_Moby_NC_048802(1) PHAGE_Sinorh_phiM7_NC_041929(1) PHAGE_Lister_vB_LmoS_188_NC_028871(1) PHAGE_Bacill_1_NC_009737(1) PHAGE_Geobac_GBSV1_NC_008376(1) PHAGE_Bacill_Shanette_NC_028983(1) PHAGE_Acidov_ACP17_NC_041997(1) PHAGE_Stenot_Mendera_NC_048804(1) PHAGE_Stenot_YB07_NC_048755(1) PHAGE_Lister_A118_N…	0.2222	0.3661
Acinetobacter vivianii CCM 8642
1	29.3Kb	questionable(80)	integrase,tail,capsid,portal,head	311792-341128	0	31	19	12	1	0	yes	PHAGE_Acinet_YMC11/11/R3177_NC_041866(6) PHAGE_Acinet_Bphi_B1251_NC_019541(6) PHAGE_Psychr_pOW20_A_NC_020841(6) PHAGE_Salmon_vB_SosS_Oslo_NC_018279(3) PHAGE_Vibrio_vB_VchM_138_NC_019518(3) PHAGE_Haemop_Aaphi23_NC_004827(2) PHAGE_Rhizob_RHEph06_NC_027296(2) PHAGE_Pectob_ZF40_NC_019522(2) PHAGE_Vibrio_CP_T1_NC_019457(2) PHAGE_Edward_GF_2_NC_026611(2) PHAGE_Rhizob_RHEph04_NC_041908(2) PHAGE_Paraco_S…	0.1935	0.4013
2	26.4Kb	intact(110)	tail,head,protease,virion,portal,lysin,transposase	105887-132304	0	40	29	11	1	0	no	PHAGE_Burkho_phiE255_NC_009237(8) PHAGE_Burkho_BcepMu_NC_005882(7) PHAGE_Pseudo_JD024_NC_024330(7) PHAGE_Mannhe_vB_MhM_3927AP2_NC_028766(6) PHAGE_Pseudo_LPB1_NC_027298(6) PHAGE_Pseudo_JBD69_NC_030908(5) PHAGE_Pseudo_JBD5_NC_020202(4) PHAGE_Pseudo_vB_PaeS_PM105_NC_028667(4) PHAGE_Pseudo_H70_NC_027384(3) PHAGE_Pseudo_JBD67_NC_042135(3) PHAGE_Haemop_SuMu_NC_019455(3) PHAGE_Ralsto_RS138_NC_029107(3) …	0.2	0.4132
Acinetobacter nosocomialis NIPH 2119
1	21.9Kb	incomplete(40)	integrase,head,capsid	402144-424083	0	28	15	13	1	0	yes	PHAGE_Acinet_YMC11/11/R3177_NC_041866(4) PHAGE_Acinet_Bphi_B1251_NC_019541(4) PHAGE_Pseudo_F10_NC_007805(2) PHAGE_Escher_ArgO145_NC_049918(2) PHAGE_Entero_VT2phi_272_NC_028656(2) PHAGE_Shigel_Ss_VASD_NC_028685(2) PHAGE_Escher_Lys12581Vzw_NC_049917(2) PHAGE_Pseudo_PMG1_NC_016765(1) PHAGE_Acinet_AB1_NC_042028(1) PHAGE_Salmon_SSU5_NC_018843(1) PHAGE_Vibrio_X29_NC_024369(1) PHAGE_Acinet_AP22_NC_01798…	0.1428	0.3542
2	47.6Kb	intact(150)	lysin,tail,head,portal,terminase,integrase	82614-130295	0	46	26	20	1	0	yes	PHAGE_Psychr_Psymv2_NC_023734(5) PHAGE_Escher_ECP1_NC_049926(5) PHAGE_Acinet_Bphi_B1251_NC_019541(4) PHAGE_Acinet_YMC11/11/R3177_NC_041866(4) PHAGE_Pseudo_H66_NC_042342(3) PHAGE_Burkho_Bcep176_NC_007497(3) PHAGE_Pseudo_YMC11/02/R656_NC_028657(3) PHAGE_Entero_HK446_NC_019714(3) PHAGE_Entero_HK544_NC_019767(2) PHAGE_Entero_HK140_NC_019710(2) PHAGE_Entero_HK022_NC_002166(2) PHAGE_Burkho_BcepIL02_NC_…	0.1086	0.3896
Acinetobacter pittii ATCC 19004
1	20.6Kb	questionable(90)	capsid,plate,tail,head	73991-94647	0	24	17	7	1	0	no	PHAGE_Haemop_SuMu_NC_019455(10) PHAGE_Mannhe_vB_MhM_3927AP2_NC_028766(10) PHAGE_Pseudo_LPB1_NC_027298(4) PHAGE_Salmon_118970_sal3_NC_031940(3) PHAGE_Pseudo_JBD5_NC_020202(3) PHAGE_Entero_Mu_NC_000929(3) PHAGE_Pseudo_D3112_NC_005178(2) PHAGE_Pseudo_H70_NC_027384(2) PHAGE_Escher_D108_NC_013594(2) PHAGE_Pseudo_JD024_NC_024330(2) PHAGE_Ralsto_RS138_NC_029107(2) PHAGE_Entero_SfMu_NC_027382(1) PHAGE_Ps…	0.4166	0.4082
2	24.3Kb	incomplete(40)	tail,head,portal	1761-26063	0	37	26	11	1	0	no	PHAGE_Burkho_BcepMu_NC_005882(13) PHAGE_Burkho_phiE255_NC_009237(10) PHAGE_Pseudo_vB_PaeS_PM105_NC_028667(9) PHAGE_Pseudo_B3_NC_006548(8) PHAGE_Pseudo_JBD67_NC_042135(5) PHAGE_Pseudo_JBD25_NC_027992(4) PHAGE_Mannhe_vB_MhM_3927AP2_NC_028766(4) PHAGE_Ralsto_RS138_NC_029107(4) PHAGE_Pseudo_JD024_NC_024330(4) PHAGE_Haemop_SuMu_NC_019455(4) PHAGE_Pseudo_D3112_NC_005178(4) PHAGE_Pseudo_LPB1_NC_027298(3…	0.3513	0.4032
Acinetobacter colistiniresistens NIPH 2036
1	11Kb	incomplete(50)	tail,lysin,integrase	6566-17652	0	18	9	9	1	0	yes	PHAGE_Cronob_ENT39118_NC_019934(2) PHAGE_Acinet_Bphi_B1251_NC_019541(2) PHAGE_Salmon_vB_SosS_Oslo_NC_018279(2) PHAGE_Pseudo_MP38_NC_011611(1) PHAGE_Burkho_KS9_NC_013055(1) PHAGE_Burkho_phi1026b_NC_005284(1) PHAGE_Pseudo_PAJU2_NC_011373(1) PHAGE_Pseudo_FHA0480_NC_041851(1) PHAGE_Acinet_YMC11/12/R2315_NC_028855(1) PHAGE_Burkho_phi6442_NC_009235(1) PHAGE_Bacill_SPbeta_NC_001884(1) PHAGE_Burkho_AP3_N…	0.1111	0.3854
2	21.9Kb	incomplete(60)	tail,integrase,transposase	67574-89498	1	17	8	9	1	0	yes	PHAGE_Escher_SH2026Stx1_NC_049919(3) PHAGE_Stx2_c_1717_NC_011357(3) PHAGE_Stx2_c_Stx2a_F451_NC_049924(3) PHAGE_Brevib_Jimmer2_NC_041976(2) PHAGE_Shigel_Ss_VASD_NC_028685(1) PHAGE_Entero_933W_NC_000924(1) PHAGE_Burkho_DC1_NC_018452(1) PHAGE_Mycoba_Adler_NC_023591(1) PHAGE_Brevib_Jimmer1_NC_029104(1) PHAGE_Clostr_phiCD38_2_NC_015568(1) PHAGE_Stx2_II_NC_004914(1) PHAGE_Clostr_c_st_NC_007581(1) PHAGE…	0.1764	0.416
Acinetobacter johnsonii CIP 64.6
1	15.9Kb	incomplete(50)	integrase,transposase,tail	35030-50950	0	23	7	16	1	0	yes	PHAGE_Acinet_Bphi_B1251_NC_019541(2) PHAGE_Microb_Min1_NC_009603(1) PHAGE_Acinet_vB_AbaS_TRS1_NC_031098(1) PHAGE_Acinet_Ac42_NC_014660(1) PHAGE_Acinet_133_NC_015250(1) PHAGE_Ralsto_RS138_NC_029107(1) PHAGE_Lactoc_bIL312_NC_002671(1) PHAGE_Pseudo_YMC11/02/R656_NC_028657(1) PHAGE_Vibrio_vB_VspP_pVa5_NC_049379(1) PHAGE_Pseudo_PPpW_3_NC_023006(1) PHAGE_Acinet_YMC11/11/R3177_NC_041866(1) PHAGE_Salmon_…	0.0869	0.3672
2	8.2Kb	incomplete(30)	transposase	5545-13745	0	13	6	7	1	0	no	PHAGE_Paenib_Tripp_NC_028930(2) PHAGE_Vibrio_vB_VspP_pVa5_NC_049379(1) PHAGE_Vibrio_1.026.O._10N.222.49.C7_NC_049430(1) PHAGE_Acinet_Ac42_NC_014660(1) PHAGE_Microb_Min1_NC_009603(1) PHAGE_Acinet_Acj61_NC_014661(1) PHAGE_Vibrio_1.097.O._10N.286.49.B3_NC_049431(1) PHAGE_Coryne_Juicebox_NC_048070(1) PHAGE_Lactoc_bIL312_NC_002671(1)	0.1538	0.3681
3	28Kb	questionable(90)	virion,capsid,head,portal,terminase,tail,integrase	131026-159082	1	46	25	21	1	0	yes	PHAGE_Acinet_YMC11/11/R3177_NC_041866(10) PHAGE_Acinet_Bphi_B1251_NC_019541(9) PHAGE_Acinet_vB_AbaS_TRS1_NC_031098(3) PHAGE_Pseudo_JBD44_NC_030929(2) PHAGE_Haemop_SuMu_NC_019455(2) PHAGE_Burkho_KS10_NC_011216(2) PHAGE_Burkho_BcepMu_NC_005882(2) PHAGE_Pseudo_B3_NC_006548(2) PHAGE_Pseudo_PMG1_NC_016765(2) PHAGE_Pseudo_D3_NC_002484(2) PHAGE_Pectob_ZF40_NC_019522(2) PHAGE_Pseudo_F10_NC_007805(2) PHAG…	0.2173	0.4111
4	23.4Kb	incomplete(50)	tail,integrase,capsid	29780-53256	0	12	9	3	1	0	yes	PHAGE_Caulob_CcrColossus_NC_019406(1) PHAGE_Plankt_PaV_LD_NC_016564(1) PHAGE_Escher_PhaxI_NC_019452(1) PHAGE_Phage_phiJL001_NC_006938(1) PHAGE_Lactoc_bIL285_NC_002666(1) PHAGE_Salmon_S118_NC_049437(1) PHAGE_Salmon_rabagast_NC_049499(1) PHAGE_Lactoc_TP901_1_NC_002747(1) PHAGE_Roseob_1_NC_015466(1) PHAGE_Sphing_Lacusarx_NC_041927(1) PHAGE_Escher_Cba120_NC_016570(1) PHAGE_Propio_B3_NC_041892(1) PHAG…	0.0833	0.4189
5	15.4Kb	intact(100)	tail,head,portal,terminase,transposase	2078-17530	0	22	10	12	1	0	no	PHAGE_Entero_BP_4795_NC_004813(5) PHAGE_Stx2_c_1717_NC_011357(4) PHAGE_Entero_YYZ_2008_NC_011356(4) PHAGE_Entero_mEp235_NC_019708(3) PHAGE_Pseudo_PMG1_NC_016765(3) PHAGE_Pseudo_PAJU2_NC_011373(3) PHAGE_Burkho_Bcep176_NC_007497(3) PHAGE_Entero_mEpX2_NC_019705(2) PHAGE_Entero_HK140_NC_019710(2) PHAGE_Entero_HK022_NC_002166(2) PHAGE_Pseudo_Pq0_NC_029100(1) PHAGE_Rhodob_RcapNL_NC_020489(1) PHAGE_Psyc…	0.2272	0.4094
6	11.2Kb	incomplete(40)	transposase,tail	2-11270	1	22	13	9	1	0	no	PHAGE_Psychr_Psymv2_NC_023734(3) PHAGE_Arthro_Constance_NC_048092(2) PHAGE_Acinet_vB_AbaS_TRS1_NC_031098(2) PHAGE_Arthro_Judy_NC_048095(2) PHAGE_Burkho_BcepMigl_NC_019917(2) PHAGE_Burkho_DC1_NC_018452(2) PHAGE_Burkho_BcepIL02_NC_012743(2) PHAGE_Cronob_phiES15_NC_018454(1) PHAGE_Acinet_Bphi_B1251_NC_019541(1) PHAGE_Burkho_phi6442_NC_009235(1) PHAGE_Entero_YYZ_2008_NC_011356(1) PHAGE_Ralsto_RP12_NC…	0.1363	0.4122
7	9.7Kb	incomplete(30)	head,recombinase	45588-55304	1	18	10	8	1	0	no	PHAGE_Vibrio_KVP40_NC_005083(2) PHAGE_Mannhe_vB_MhS_587AP2_NC_028743(2) PHAGE_Acinet_IME_AB2_NC_041857(2) PHAGE_Acinet_AB1_NC_042028(2) PHAGE_Acinet_YMC11/12/R2315_NC_028855(2) PHAGE_Vibrio_VH7D_NC_023568(2) PHAGE_Psychr_pOW20_A_NC_020841(2) PHAGE_Vibrio_ValKK3_NC_028829(2) PHAGE_Acinet_AbP2_NC_041998(1) PHAGE_Pseudo_PAJU2_NC_011373(1) PHAGE_Pseudo_D3_NC_002484(1) PHAGE_Pseudo_JBD44_NC_030929(1) …	0.1111	0.4199
8	23.3Kb	incomplete(50)	head,terminase,portal	65879-89220	0	30	25	5	1	0	no	PHAGE_Acinet_vB_AbaS_TRS1_NC_031098(18) PHAGE_Acinet_YMC11/11/R3177_NC_041866(14) PHAGE_Acinet_Bphi_B1251_NC_019541(13) PHAGE_Pseudo_phiPSA1_NC_024365(5) PHAGE_Pseudo_YMC11/02/R656_NC_028657(3) PHAGE_Pectob_ZF40_NC_019522(2) PHAGE_Psychr_pOW20_A_NC_020841(2) PHAGE_Edward_eiAU_183_NC_023555(1) PHAGE_Lister_A500_NC_009810(1) PHAGE_Pseudo_PS_1_NC_029066(1) PHAGE_Paraco_vB_PmaS_IMEP1_NC_026608(1) PHA…	0.6	0.4223
9	14.8Kb	incomplete(50)	integrase,tail	31172-46038	0	10	7	3	1	0	yes	PHAGE_Escher_SH2026Stx1_NC_049919(3) PHAGE_Stx2_c_1717_NC_011357(3) PHAGE_Stx2_c_Stx2a_F451_NC_049924(3) PHAGE_Pseudo_phi297_NC_016762(1) PHAGE_Entero_P4_NC_001609(1) PHAGE_Lentib_vB_LenP_ICBM1_NC_048672(1) PHAGE_Burkho_KL3_NC_015266(1) PHAGE_Escher_TL_2011b_NC_019445(1) PHAGE_Entero_BP_4795_NC_004813(1) PHAGE_Thermo_THSA_485A_NC_018264(1) PHAGE_Mannhe_vB_MhS_587AP2_NC_028743(1) PHAGE_Staphy_PT10…	0.3	0.3921
10	3.3Kb	questionable(70)	transposase	576-3946	0	7	6	1	1	0	no	PHAGE_Stx2_c_1717_NC_011357(3) PHAGE_Escher_SH2026Stx1_NC_049919(2) PHAGE_Stx2_c_Stx2a_F451_NC_049924(2) PHAGE_Stx2_c_Stx2a_WGPS9_NC_049923(1) PHAGE_Stx2_II_NC_004914(1) PHAGE_Microc_Ma_LMM01_NC_008562(1) PHAGE_Bacill_Shbh1_NC_030925(1)	0.4285	0.4565
11	24.2Kb	incomplete(50)	integrase,tail,transposase	38377-62594	0	17	8	9	1	0	yes	PHAGE_Escher_phiV10_NC_007804(2) PHAGE_Edward_GF_2_NC_026611(2) PHAGE_Acinet_LZ35_NC_031117(2) PHAGE_Acinet_YMC_13_01_C62_NC_024785(1) PHAGE_Entero_933W_NC_000924(1) PHAGE_Entero_YYZ_2008_NC_011356(1) PHAGE_Acinet_IME_AB2_NC_041857(1) PHAGE_Shigel_SfIV_NC_022749(1) PHAGE_Erwini_phiEt88_NC_015295(1) PHAGE_Stx2_c_Stx2a_F451_NC_049924(1) PHAGE_Stenot_S1_NC_011589(1) PHAGE_Salmon_SPN1S_NC_016761(1) P…	0.1176	0.3928
Acinetobacter proteolyticus NIPH 809
1	38.7Kb	questionable(80)	tail,coat,head,transposase,portal	307209-345935	0	52	29	23	1	0	no	PHAGE_Acinet_vB_AbaS_TRS1_NC_031098(15) PHAGE_Acinet_Bphi_B1251_NC_019541(14) PHAGE_Acinet_YMC11/11/R3177_NC_041866(13) PHAGE_Pseudo_YMC11/02/R656_NC_028657(4) PHAGE_Salmon_vB_SosS_Oslo_NC_018279(3) PHAGE_Pseudo_phiPSA1_NC_024365(3) PHAGE_Salmon_SPN3UB_NC_019545(2) PHAGE_Dinoro_vB_DshS_R5C_NC_041921(2) PHAGE_Cronob_ENT47670_NC_019927(2) PHAGE_Caulob_phiCbK_NC_019405(1) PHAGE_Pseudo_JBD44_NC_03092…	0.2884	0.3882
2	46.7Kb	questionable(70)	lysin,tail,capsid	76928-123638	0	31	24	7	1	0	yes	PHAGE_Bordet_BPP_1_NC_005357(14) PHAGE_Burkho_BcepC6B_NC_005887(7) PHAGE_Escher_phiV10_NC_007804(6) PHAGE_Entero_Tyrion_NC_031077(6) PHAGE_Xylell_Xfas53_NC_013599(5) PHAGE_Escher_TL_2011b_NC_019445(5) PHAGE_Endosy_APSE_1_NC_000935(4) PHAGE_Pseudo_AF_NC_019923(4) PHAGE_Bacter_APSE_2_NC_011551(3) PHAGE_Salmon_epsilon15_NC_004775(3) PHAGE_Salmon_118970_sal3_NC_031940(2) PHAGE_Salmon_ST64B_NC_004313(…	0.4516	0.4056
Acinetobacter schindleri CIP 107287
1	7.4Kb	incomplete(40)	transposase	2477-9950	0	11	9	2	1	0	no	PHAGE_Escher_PA28_NC_041935(4) PHAGE_Escher_PA2_NC_028449(2) PHAGE_Paenib_Tripp_NC_028930(2) PHAGE_Salmon_SJ46_NC_031129(2) PHAGE_Stx2_c_Stx2a_WGPS9_NC_049923(2) PHAGE_Entero_P1_NC_005856(1) PHAGE_Prochl_P_TIM68_NC_028955(1) PHAGE_Shigel_SfIV_NC_022749(1) PHAGE_Entero_BP_4795_NC_004813(1) PHAGE_Escher_RCS47_NC_042128(1) PHAGE_Burkho_phiE125_NC_003309(1) PHAGE_Synech_S_SM2_NC_015279(1) PHAGE_Enter…	0.3636	0.388
2	52.3Kb	intact(130)	tail,capsid,lysin,terminase	378255-430629	0	73	43	30	1	0	yes	PHAGE_Acinet_YMC11/11/R3177_NC_041866(9) PHAGE_Ralsto_RS138_NC_029107(6) PHAGE_Acinet_Bphi_B1251_NC_019541(6) PHAGE_Faecal_FP_Mushu_NC_047913(2) PHAGE_Stenot_vB_SmaS_DLP_5_NC_042082(2) PHAGE_Psychr_Psymv2_NC_023734(2) PHAGE_Burkho_phiE255_NC_009237(2) PHAGE_Acinet_YMC11/12/R2315_NC_028855(2) PHAGE_Pseudo_JBD18_NC_027986(2) PHAGE_Stenot_S1_NC_011589(2) PHAGE_Pectob_ZF40_NC_019522(2) PHAGE_Salmon_v…	0.1232	0.4215
Acinetobacter variabilis NIPH 2171
1	19.6Kb	incomplete(60)	transposase,tail,integrase	182-19799	0	14	8	6	1	0	yes	PHAGE_Stx2_c_Stx2a_WGPS9_NC_049923(2) PHAGE_Stx2_II_NC_004914(2) PHAGE_Entero_VT2phi_272_NC_028656(2) PHAGE_Acinet_YMC11/11/R3177_NC_041866(1) PHAGE_Klebsi_ST147_VIM1phi7.1_NC_049451(1) PHAGE_Thermo_THSA_485A_NC_018264(1) PHAGE_Stenot_S1_NC_011589(1) PHAGE_Entero_BP_4795_NC_004813(1) PHAGE_Staphy_PT1028_NC_007045(1) PHAGE_Salmon_SPN1S_NC_016761(1) PHAGE_Ralsto_RSY1_NC_025115(1) PHAGE_Stx2_c_1717_…	0.1428	0.3938
2	18.4Kb	incomplete(30)	protease,integrase	15047-33466	0	13	9	4	1	0	yes	PHAGE_Escher_PA28_NC_041935(4) PHAGE_Escher_PA2_NC_028449(2) PHAGE_Stx2_c_Stx2a_WGPS9_NC_049923(2) PHAGE_Stx2_II_NC_004914(2) PHAGE_Mycoba_Omega_NC_004688(1) PHAGE_Synech_ACG_2014g_NC_026924(1) PHAGE_Synech_ACG_2014f_NC_047714(1) PHAGE_Mycoba_Courthouse_NC_023690(1) PHAGE_Sinorh_PBC5_NC_003324(1) PHAGE_Salmon_SJ46_NC_031129(1) PHAGE_Mycoba_MiaZeal_NC_028953(1) PHAGE_Burkho_phiE125_NC_003309(1) PH…	0.3076	0.3798
3	8.4Kb	incomplete(60)	transposase,tail	323352-331795	0	14	10	4	1	0	no	PHAGE_Stx2_c_Stx2a_F451_NC_049924(3) PHAGE_Escher_SH2026Stx1_NC_049919(3) PHAGE_Stx2_c_1717_NC_011357(3) PHAGE_Entero_BP_4795_NC_004813(3) PHAGE_Cronob_ENT39118_NC_019934(2) PHAGE_Salmon_vB_SosS_Oslo_NC_018279(2) PHAGE_Stx2_c_Stx2a_WGPS9_NC_049923(2) PHAGE_Burkho_phiE125_NC_003309(1) PHAGE_Riemer_RAP44_NC_019490(1) PHAGE_Klebsi_phiKO2_NC_005857(1) PHAGE_Burkho_AP3_NC_047752(1) PHAGE_Pseudo_C5a_NC…	0.2142	0.3963
4	36.5Kb	intact(150)	capsid,portal,tail,head,terminase	346663-383173	1	54	29	25	1	0	yes	PHAGE_Ralsto_RSK1_NC_022915(8) PHAGE_Acinet_vB_AbaS_TRS1_NC_031098(6) PHAGE_Shigel_Sf6_NC_005344(5) PHAGE_Acinet_AbP2_NC_041998(5) PHAGE_Salmon_HK620_NC_002730(4) PHAGE_Entero_Sf101_NC_027398(4) PHAGE_Endosy_APSE_1_NC_000935(4) PHAGE_Sodali_phiSG1_NC_007902(4) PHAGE_Acinet_AB1_NC_042028(3) PHAGE_Bacter_APSE_2_NC_011551(3) PHAGE_Psychr_pOW20_A_NC_020841(3) PHAGE_Mannhe_vB_MhS_587AP2_NC_028743(3) P…	0.1481	0.4274
5	21.4Kb	incomplete(50)	integrase,tail,transposase	207154-228574	0	19	9	10	1	0	yes	PHAGE_Klebsi_K64_1_NC_027399(1) PHAGE_Klebsi_vB_KpnM_KpV477_NC_031087(1) PHAGE_Shigel_Stx_NC_029120(1) PHAGE_Clostr_c_st_NC_007581(1) PHAGE_Klebsi_PKO111_NC_031095(1) PHAGE_Lactob_BH1_NC_048737(1) PHAGE_Agroba_Atu_ph07_NC_042013(1) PHAGE_Bacill_vB_BtS_B83_NC_048762(1) PHAGE_Endosy_APSE_1_NC_000935(1) PHAGE_Entero_vB_EcoM_FV3_NC_019517(1) PHAGE_Salmon_SEN22_NC_028696(1) PHAGE_Gordon_GMA4_NC_030939…	0.0526	0.3769
6	50.1Kb	intact(150)	lysin,fiber,tail,capsid,head,portal	19010-69144	2	80	43	37	1	0	yes	PHAGE_Acinet_YMC11/11/R3177_NC_041866(8) PHAGE_Acinet_vB_AbaS_TRS1_NC_031098(6) PHAGE_Ralsto_RS138_NC_029107(6) PHAGE_Acinet_Bphi_B1251_NC_019541(6) PHAGE_Acinet_WCHABP12_NC_041924(4) PHAGE_Acinet_WCHABP1_NC_041966(4) PHAGE_Stenot_S1_NC_011589(3) PHAGE_Pseudo_B3_NC_006548(3) PHAGE_Burkho_BcepMu_NC_005882(2) PHAGE_Pseudo_phi3_NC_030940(2) PHAGE_Psychr_Psymv2_NC_023734(2) PHAGE_Burkho_phiE255_NC_00…	0.1	0.4223
7	21.3Kb	incomplete(60)	capsid,transposase,integrase	69087-90415	0	16	6	10	1	0	yes	PHAGE_Entero_VT2phi_272_NC_028656(2) PHAGE_Escher_PA28_NC_041935(2) PHAGE_Stx2_II_NC_004914(2) PHAGE_Stx2_c_1717_NC_011357(1) PHAGE_Prochl_P_TIM68_NC_028955(1) PHAGE_Xantho_Carpasina_NC_047962(1) PHAGE_Xantho_XcP1_NC_048147(1) PHAGE_Serrat_MTx_NC_048759(1) PHAGE_Pseudo_F116_NC_006552(1) PHAGE_Stx2_c_Stx2a_WGPS9_NC_049923(1) PHAGE_Phage_Gifsy_1_NC_010392(1) PHAGE_Escher_vB_EcoM_WFC_NC_048195(1) PH…	0.125	0.3784
8	6.7Kb	incomplete(40)	transposase,tail	151310-158108	0	10	7	3	1	0	no	PHAGE_Stx2_c_Stx2a_WGPS9_NC_049923(2) PHAGE_Stx2_II_NC_004914(2) PHAGE_Entero_BP_4795_NC_004813(2) PHAGE_Lactob_Lb_NC_047983(1) PHAGE_Natria_PhiCh1_NC_004084(1) PHAGE_Clostr_c_st_NC_007581(1) PHAGE_Lactob_LF1_NC_019486(1) PHAGE_Stx2_c_1717_NC_011357(1) PHAGE_Paenib_Tripp_NC_028930(1) PHAGE_Rhodob_RcapMu_NC_016165(1) PHAGE_Entero_EF62phi_NC_017732(1) PHAGE_Entero_VT2phi_272_NC_028656(1) PHAGE_Burk…	0.2	0.3581
Acinetobacter gyllenbergii CIP 110306
1	17.4Kb	questionable(70)	transposase,tail	27312-44731	0	13	8	5	1	0	yes	PHAGE_Stx2_II_NC_004914(2) PHAGE_Entero_BP_4795_NC_004813(2) PHAGE_Entero_VT2phi_272_NC_028656(2) PHAGE_Escher_PA28_NC_041935(2) PHAGE_Salmon_SJ46_NC_031129(1) PHAGE_Entero_HK022_NC_002166(1) PHAGE_Stx2_c_Stx2a_WGPS9_NC_049923(1) PHAGE_Stx2_c_Stx2a_F451_NC_049924(1) PHAGE_Entero_933W_NC_000924(1) PHAGE_Stx2_c_86_NC_008464(1) PHAGE_Stx2_vB_EcoP_24B_NC_027984(1) PHAGE_Burkho_phiE125_NC_003309(1) PH…	0.1538	0.3917
2	23.6Kb	incomplete(20)	tail	12741-36434	0	28	25	3	1	0	no	PHAGE_Pseudo_Dobby_NC_048109(15) PHAGE_Pseudo_phiCTX_NC_003278(14) PHAGE_Ralsto_RSA1_NC_009382(8) PHAGE_Ralsto_RsoM1USA_NC_049432(7) PHAGE_Burkho_KS14_NC_015273(7) PHAGE_Ralsto_RSY1_NC_025115(7) PHAGE_Burkho_KS5_NC_015265(5) PHAGE_Burkho_AP3_NC_047752(4) PHAGE_Erwini_ENT90_NC_019932(4) PHAGE_Stenot_Smp131_NC_023588(3) PHAGE_Burkho_KL3_NC_015266(3) PHAGE_Burkho_phiE202_NC_009234(3) PHAGE_Burkho_ph…	0.5357	0.4009
3	39.5Kb	questionable(80)	tail,coat,head	2666-42197	0	53	38	15	1	0	no	PHAGE_Acinet_Bphi_B1251_NC_019541(21) PHAGE_Acinet_YMC11/11/R3177_NC_041866(19) PHAGE_Acinet_vB_AbaS_TRS1_NC_031098(12) PHAGE_Pseudo_YMC11/02/R656_NC_028657(4) PHAGE_Pectob_ZF40_NC_019522(3) PHAGE_Salmon_vB_SosS_Oslo_NC_018279(3) PHAGE_Escher_vB_EcoM_12474III_NC_049457(3) PHAGE_Burkho_phi6442_NC_009235(2) PHAGE_Burkho_phiE125_NC_003309(2) PHAGE_Burkho_phi1026b_NC_005284(2) PHAGE_Entero_WPhi_NC_00…	0.3962	0.3951
Acinetobacter haemolyticus CIP 64.3
1	30.7Kb	questionable(70)	transposase,integrase,tail	260355-291123	0	7	6	1	1	0	yes	PHAGE_Escher_SH2026Stx1_NC_049919(3) PHAGE_Stx2_c_Stx2a_F451_NC_049924(3) PHAGE_Stx2_c_1717_NC_011357(3) PHAGE_Psychr_pOW20_A_NC_020841(1) PHAGE_Caulob_CcrSC_NC_048048(1) PHAGE_Entero_BP_4795_NC_004813(1) PHAGE_Paenib_Eltigre_NC_048717(1) PHAGE_Salmon_SJ46_NC_031129(1) PHAGE_Caulob_CcrColossus_NC_019406(1) PHAGE_Bacter_Sitara_NC_028854(1) PHAGE_Caulob_CcrBL9_NC_048047(1) PHAGE_Paenib_HB10c2_NC_02…	0.4285	0.3761
2	7.4Kb	questionable(70)	transposase,recombinase	7903-15341	0	14	8	6	1	0	no	PHAGE_Stx2_c_1717_NC_011357(3) PHAGE_Stx2_c_Stx2a_F451_NC_049924(3) PHAGE_Escher_SH2026Stx1_NC_049919(3) PHAGE_Erwini_vB_EamM_Asesino_NC_031107(1) PHAGE_Vibrio_AS51_NC_047737(1) PHAGE_Vibrio_phi_A318_NC_025822(1) PHAGE_Gordon_Splinter_NC_030927(1) PHAGE_Sulfit_NYA_2014a_NC_027299(1) PHAGE_Sulfit_pCB2047_A_NC_020858(1) PHAGE_Vibrio_Vp670_NC_047803(1) PHAGE_Brevib_Jenst_NC_028805(1) PHAGE_Burkho_vB…	0.2142	0.4552
3	11.2Kb	incomplete(40)	transposase,tail	133530-144730	0	13	7	6	1	0	no	PHAGE_Synech_S_SSM7_NC_015287(2) PHAGE_Synech_ACG_2014f_NC_047713(1) PHAGE_Synech_Bellamy_NC_047838(1) PHAGE_Vibrio_vB_VchM_Kuja_NC_048827(1) PHAGE_Synech_ACG_2014f_NC_026927(1) PHAGE_Pseudo_vB_PaeP_Tr60_Ab31_NC_023575(1) PHAGE_Synech_ACG_2014f_NC_047712(1) PHAGE_Salmon_BTP1_NC_042346(1) PHAGE_Burkho_AP3_NC_047752(1) PHAGE_Pseudo_PAJU2_NC_011373(1) PHAGE_Entero_Tyrion_NC_031077(1) PHAGE_Synech_AC…	0.1538	0.3564
4	9.7Kb	intact(100)	virion,transposase,tail	39129-48872	0	11	9	2	1	0	no	PHAGE_Stx2_c_Stx2a_F451_NC_049924(3) PHAGE_Escher_SH2026Stx1_NC_049919(3) PHAGE_Stx2_c_1717_NC_011357(3) PHAGE_Escher_slur16_NC_028248(1) PHAGE_Staphy_StauST398_4_NC_023499(1) PHAGE_Escher_JES_2013_NC_022323(1) PHAGE_Staphy_phiPV83_NC_002486(1) PHAGE_Entero_BP_4795_NC_004813(1) PHAGE_Escher_Murica_NC_041871(1) PHAGE_Pectob_PP74_NC_047789(1) PHAGE_Halocy_JM_2012_NC_017975(1) PHAGE_Shigel_SfIV_NC_0…	0.2727	0.3777
5	36.7Kb	questionable(90)	terminase,tail,head,capsid,virion	211619-248347	0	32	18	14	1	0	yes	PHAGE_Pelagi_HTVC010P_NC_020481(5) PHAGE_Escher_phiV10_NC_007804(3) PHAGE_Vibrio_J2_NC_027393(2) PHAGE_Burkho_vB_BmuP_KL4_NC_047958(2) PHAGE_Burkho_BcepC6B_NC_005887(2) PHAGE_Entero_Tyrion_NC_031077(2) PHAGE_Acinet_vB_AbaS_TRS1_NC_031098(2) PHAGE_Pseudo_vB_PaeP_Tr60_Ab31_NC_023575(2) PHAGE_Salmon_SJ46_NC_031129(1) PHAGE_Vibrio_Vc1_NC_047746(1) PHAGE_Vibrio_pYD38_A_NC_021534(1) PHAGE_Pseudo_phi297…	0.1562	0.403
Acinetobacter junii CIP 64.5
1	7.9Kb	incomplete(40)	tail,transposase	108397-116322	0	12	6	6	1	0	no	PHAGE_Stx2_c_1717_NC_011357(1) PHAGE_Klebsi_ST437_OXA245phi4.1_NC_049448(1) PHAGE_Clostr_CPS2_NC_048707(1) PHAGE_Clostr_phiCP7R_NC_017980(1) PHAGE_Plankt_PaV_LD_NC_016564(1) PHAGE_Citrob_Miller_NC_025414(1) PHAGE_Clostr_phiCPV4_NC_018083(1) PHAGE_Citrob_IME_CF2_NC_029013(1) PHAGE_Citrob_vB_CfrM_CfP1_NC_031057(1) PHAGE_Acinet_AbTZA1_NC_049445(1) PHAGE_Burkho_phi1026b_NC_005284(1) PHAGE_Clostr_phiZ…	0.0833	0.374
2	23.4Kb	intact(150)	tail,plate,capsid,terminase,portal	165578-188986	0	26	26	0	1	0	no	PHAGE_Pseudo_Dobby_NC_048109(14) PHAGE_Pseudo_phiCTX_NC_003278(14) PHAGE_Ralsto_RSA1_NC_009382(9) PHAGE_Ralsto_RsoM1USA_NC_049432(8) PHAGE_Burkho_KS14_NC_015273(8) PHAGE_Ralsto_RSY1_NC_025115(8) PHAGE_Burkho_KS5_NC_015265(5) PHAGE_Erwini_ENT90_NC_019932(4) PHAGE_Escher_P2_NC_041848(3) PHAGE_Burkho_AP3_NC_047752(3) PHAGE_Stenot_Smp131_NC_023588(3) PHAGE_Salmon_SEN4_NC_029015(2) PHAGE_Burkho_phiE12…	0.5384	0.3891
3	4.1Kb	questionable(70)	transposase	6965-11129	0	8	7	1	1	0	no	PHAGE_Stx2_c_1717_NC_011357(2) PHAGE_Paenib_Tripp_NC_028930(2) PHAGE_Entero_BP_4795_NC_004813(2) PHAGE_Entero_phi80_NC_021190(1) PHAGE_Acinet_vB_AbaM_ME3_NC_041884(1) PHAGE_Stx2_II_NC_004914(1) PHAGE_Escher_SH2026Stx1_NC_049919(1) PHAGE_Entero_VT2phi_272_NC_028656(1) PHAGE_Acinet_YMC13/03/R2096_NC_027332(1) PHAGE_Entero_mEp234_NC_019715(1) PHAGE_Stx2_c_Stx2a_F451_NC_049924(1) PHAGE_Entero_HK225_N…	0.25	0.376
4	10.1Kb	questionable(70)	terminase,transposase,protease,virion	53384-63517	0	15	8	7	1	0	no	PHAGE_Staphy_phiPV83_NC_002486(1) PHAGE_Entero_HK022_NC_002166(1) PHAGE_Bacill_SPP1_NC_004166(1) PHAGE_Klebsi_K64_1_NC_027399(1) PHAGE_Cyanop_P_RSM1_NC_021071(1) PHAGE_Burkho_BcepSaruman_NC_049850(1) PHAGE_Staphy_StauST398_4_NC_023499(1) PHAGE_Salmon_SJ46_NC_031129(1) PHAGE_Halocy_JM_2012_NC_017975(1) PHAGE_Yersin_Yep_phi_NC_023715(1) PHAGE_Cyanop_S_RIM12_NC_047715(1) PHAGE_Agroba_Atu_ph07_NC_042…	0.0666	0.4563
5	26Kb	incomplete(60)	integrase,tail,transposase	163073-189149	0	20	10	10	1	0	yes	PHAGE_Stx2_c_1717_NC_011357(2) PHAGE_Stenot_S1_NC_011589(2) PHAGE_Escher_phiV10_NC_007804(2) PHAGE_Acinet_LZ35_NC_031117(2) PHAGE_Entero_HK629_NC_019711(1) PHAGE_Cronob_ENT47670_NC_019927(1) PHAGE_Salmon_SSU5_NC_018843(1) PHAGE_Shigel_Sf6_NC_005344(1) PHAGE_Entero_phi80_NC_021190(1) PHAGE_Entero_P4_NC_001609(1) PHAGE_Salmon_SPN1S_NC_016761(1) PHAGE_Entero_mEp213_NC_019720(1) PHAGE_Acinet_YMC_13_0…	0.1	0.4033
Acinetobacter rongchengensis WCHAc060115
1	6.7Kb	incomplete(50)	transposase,tail	1-6768	0	8	7	1	1	0	no	PHAGE_Stx2_II_NC_004914(2) PHAGE_Entero_VT2phi_272_NC_028656(2) PHAGE_Escher_PA28_NC_041935(2) PHAGE_Lactob_LF1_NC_019486(1) PHAGE_Clostr_c_st_NC_007581(1) PHAGE_Lactob_Lb_NC_047983(1) PHAGE_Sodali_phiSG1_NC_007902(1) PHAGE_Staphy_EW_NC_007056(1) PHAGE_Bacill_BalMu_1_NC_030945(1) PHAGE_Pseudo_phi3_NC_030940(1) PHAGE_Entero_BP_4795_NC_004813(1) PHAGE_Stx2_c_1717_NC_011357(1) PHAGE_Stx2_c_Stx2a_WGP…	0.25	0.3636
Acinetobacter tianfuensis WCHAc060012
1	45.2Kb	intact(110)	virion,portal,terminase,lysin,integrase	62090-107308	0	49	34	15	1	0	yes	PHAGE_Pseudo_F116_NC_006552(17) PHAGE_Pseudo_H66_NC_042342(16) PHAGE_Stx2_c_Stx2a_F451_NC_049924(4) PHAGE_Entero_933W_NC_000924(3) PHAGE_Pseudo_KPP25_NC_024123(3) PHAGE_Pseudo_phiR18_NC_041964(3) PHAGE_Vibrio_VvAW1_NC_020488(2) PHAGE_Pseudo_phi2_NC_030931(2) PHAGE_Paraco_Shpa_NC_041868(2) PHAGE_Vibrio_12A4_NC_021068(2) PHAGE_Edward_GF_2_NC_026611(2) PHAGE_Escher_phiV10_NC_007804(2) PHAGE_Escher_A…	0.3469	0.4202
2	32.3Kb	intact(100)	tail,virion,capsid,head,portal	8846-41233	0	51	31	20	1	0	no	PHAGE_Acinet_YMC11/11/R3177_NC_041866(12) PHAGE_Acinet_Bphi_B1251_NC_019541(10) PHAGE_Acinet_vB_AbaS_TRS1_NC_031098(4) PHAGE_Haemop_SuMu_NC_019455(3) PHAGE_Faecal_FP_Mushu_NC_047913(3) PHAGE_Pseudo_JBD25_NC_027992(2) PHAGE_Pseudo_F10_NC_007805(2) PHAGE_Mannhe_vB_MhM_3927AP2_NC_028766(2) PHAGE_Burkho_BcepMu_NC_005882(2) PHAGE_Pseudo_B3_NC_006548(2) PHAGE_Pectob_ZF40_NC_019522(2) PHAGE_Vibrio_12A4_…	0.2352	0.4177
3	12.4Kb	incomplete(20)	head	149-12591	0	17	14	3	1	0	no	PHAGE_Klebsi_ST15_OXA48phi14.1_NC_049454(3) PHAGE_Entero_phiT5282H_NC_049429(2) PHAGE_Mannhe_vB_MhM_1127AP1_NC_047750(2) PHAGE_Escher_vB_EcoM_ep3_NC_025430(2) PHAGE_Entero_Arya_NC_031048(2) PHAGE_Burkho_KL3_NC_015266(2) PHAGE_Ralsto_RsoM1USA_NC_049432(2) PHAGE_Mannhe_vB_MhM_587AP1_NC_028898(2) PHAGE_Ralsto_RSY1_NC_025115(2) PHAGE_Salmon_SEN4_NC_029015(2) PHAGE_Salmon_RE_2010_NC_019488(2) PHAGE_Bu…	0.1764	0.4406
4	28.8Kb	incomplete(50)	capsid,tail	40060-68955	0	25	13	12	1	0	yes	PHAGE_Burkho_phi1026b_NC_005284(3) PHAGE_Arthro_Judy_NC_048095(2) PHAGE_Arthro_Constance_NC_048092(2) PHAGE_Burkho_BcepMigl_NC_019917(2) PHAGE_Burkho_BcepIL02_NC_012743(2) PHAGE_Burkho_phi6442_NC_009235(2) PHAGE_Strept_P9_NC_009819(2) PHAGE_Strept_315.4_NC_004587(2) PHAGE_Temper_phiNIH1.1_NC_003157(2) PHAGE_Burkho_DC1_NC_018452(2) PHAGE_Acinet_vB_AbaS_TRS1_NC_031098(2) PHAGE_Entero_DE3_NC_042057(…	0.12	0.4148
5	17.7Kb	intact(130)	terminase,head,portal,tail,virion	59833-77595	0	22	16	6	1	0	no	PHAGE_Pseudo_PAJU2_NC_011373(4) PHAGE_Entero_YYZ_2008_NC_011356(4) PHAGE_Entero_BP_4795_NC_004813(4) PHAGE_Entero_HK022_NC_002166(3) PHAGE_Entero_mEp235_NC_019708(3) PHAGE_Stx2_c_1717_NC_011357(3) PHAGE_Entero_HK140_NC_019710(3) PHAGE_Pseudo_PaMx28_NC_028931(3) PHAGE_Rhodob_RcSpartan_NC_041963(2) PHAGE_Rhodob_RcTitan_NC_029097(2) PHAGE_Entero_mEpX2_NC_019705(2) PHAGE_Pseudo_D3_NC_002484(2) PHAGE_…	0.1818	0.4277
6	23Kb	incomplete(40)	tail,integrase,transposase	36996-60045	2	18	8	10	1	0	yes	PHAGE_Acinet_Bphi_B1251_NC_019541(2) PHAGE_Entero_Min27_NC_010237(1) PHAGE_Vibrio_X29_NC_024369(1) PHAGE_Brevib_Osiris_NC_028969(1) PHAGE_Paenib_Tripp_NC_028930(1) PHAGE_Cronob_phiES15_NC_018454(1) PHAGE_Mycoba_Adler_NC_023591(1) PHAGE_Natria_PhiCh1_NC_004084(1) PHAGE_Burkho_BcepIL02_NC_012743(1) PHAGE_Brevib_Jimmer2_NC_041976(1) PHAGE_Escher_520873_NC_049344(1) PHAGE_Mycoba_Panchino_NC_031281(1)…	0.1111	0.3877
7	21.5Kb	incomplete(20)	tail	1705-23251	1	19	9	10	1	0	yes	PHAGE_Mannhe_vB_MhM_1127AP1_NC_047750(2) PHAGE_Mannhe_phiMHaA1_NC_008201(2) PHAGE_Burkho_vB_BmuP_KL4_NC_047958(2) PHAGE_Ralsto_RSY1_NC_025115(2) PHAGE_Burkho_KL3_NC_015266(1) PHAGE_Pseudo_phi3_NC_030940(1) PHAGE_Erwini_PEp14_NC_016767(1) PHAGE_Entero_lambda_NC_001416(1) PHAGE_Ralsto_RSA1_NC_009382(1) PHAGE_Acinet_LZ35_NC_031117(1) PHAGE_Staphy_96_NC_007057(1) PHAGE_Stx2_c_Stx2a_F451_NC_049924(1) …	0.1052	0.3878
Acinetobacter geminorum J00019
1	39.2Kb	intact(100)	tail,portal,capsid	1-39263	1	62	49	13	1	0	no	PHAGE_Acinet_vB_AbaS_TRS1_NC_031098(26) PHAGE_Acinet_YMC11/11/R3177_NC_041866(14) PHAGE_Acinet_Bphi_B1251_NC_019541(11) PHAGE_Pseudo_phiPSA1_NC_024365(4) PHAGE_Pseudo_YMC11/02/R656_NC_028657(4) PHAGE_Acinet_AP22_NC_017984(4) PHAGE_Psychr_Psymv2_NC_023734(4) PHAGE_Acinet_WCHABP12_NC_041924(3) PHAGE_Acinet_WCHABP1_NC_041966(3) PHAGE_Pseudo_H105/1_NC_015293(2) PHAGE_Klebsi_phiKO2_NC_005857(2) PHAGE_…	0.4193	0.3988
2	21.7Kb	incomplete(10)	NA	82651-104419	0	12	8	4	1	0	yes	PHAGE_Acinet_vB_AbaS_TRS1_NC_031098(6) PHAGE_Acinet_Bphi_B1251_NC_019541(4) PHAGE_Acinet_YMC11/11/R3177_NC_041866(3) PHAGE_Salmon_vB_SenS_Sasha_NC_047786(2) PHAGE_Bacill_SPbeta_NC_001884(1) PHAGE_Strept_Dp_1_NC_015274(1) PHAGE_Pseudo_pf16_NC_041881(1) PHAGE_Plankt_PaV_LD_NC_016564(1) PHAGE_Mannhe_phiMHaA1_NC_008201(1) PHAGE_Bacill_G_NC_023719(1) PHAGE_Vibrio_KVP40_NC_005083(1) PHAGE_Bacter_crAss0…	0.5	0.3877
3	15.6Kb	intact(100)	transposase,integrase	100803-116495	0	21	11	10	1	0	yes	PHAGE_Escher_520873_NC_049344(2) PHAGE_Escher_RCS47_NC_042128(2) PHAGE_Escher_500465_1_NC_049342(2) PHAGE_Entero_fiAA91_ss_NC_022750(2) PHAGE_Escher_503458_NC_049341(2) PHAGE_Mannhe_vB_MhM_587AP1_NC_028898(1) PHAGE_Entero_933W_NC_000924(1) PHAGE_Burkho_DC1_NC_018452(1) PHAGE_Entero_mEpX1_NC_019709(1) PHAGE_Shigel_Ss_VASD_NC_028685(1) PHAGE_Stx2_II_NC_004914(1) PHAGE_Acinet_YMC11/11/R3177_NC_04186…	0.0952	0.3827
4	38.3Kb	intact(110)	tail,capsid,head	1-38328	0	59	16	13	1	0	no	PHAGE_Acinet_Bphi_B1251_NC_019541(34) PHAGE_Acinet_YMC11/11/R3177_NC_041866(31) PHAGE_Acinet_vB_AbaS_TRS1_NC_031098(11) PHAGE_Psychr_Psymv2_NC_023734(4) PHAGE_Pseudo_phiPSA1_NC_024365(4) PHAGE_Pseudo_YMC11/02/R656_NC_028657(4) PHAGE_Entero_HK140_NC_019710(2) PHAGE_Mannhe_vB_MhS_1152AP2_NC_028956(2) PHAGE_Pseudo_PS_1_NC_029066(2) PHAGE_Pseudo_phi3_NC_030940(2) PHAGE_Burkho_BcepGomr_NC_009447(1) PH…	0.5762	0.393
5	21Kb	incomplete(60)	tail,terminase	10293-31338	0	30	20	10	1	0	no	PHAGE_Pseudo_nickie_NC_042091(10) PHAGE_Salmon_SSU5_NC_018843(10) PHAGE_Rhizob_RHEph10_NC_034248(9) PHAGE_Stx2_c_Stx2a_F451_NC_049924(3) PHAGE_Bacill_SP_10_NC_019487(3) PHAGE_Stx2_c_1717_NC_011357(3) PHAGE_Escher_SH2026Stx1_NC_049919(3) PHAGE_Acinet_Bphi_B1251_NC_019541(2) PHAGE_Acinet_YMC11/11/R3177_NC_041866(2) PHAGE_Pseudo_PaMx25_NC_041953(1) PHAGE_Bacill_JL_NC_028982(1) PHAGE_Lactoc_P596_NC_0…	0.3333	0.4305
6	27.1Kb	incomplete(40)	integrase,lysin,tail	10253-37445	0	13	8	5	1	0	yes	PHAGE_Salmon_vB_SosS_Oslo_NC_018279(3) PHAGE_Cronob_ENT39118_NC_019934(2) PHAGE_Burkho_KS9_NC_013055(2) PHAGE_Acinet_vB_AbaS_TRS1_NC_031098(2) PHAGE_Salmon_SPN3UB_NC_019545(1) PHAGE_Escher_HK639_NC_016158(1) PHAGE_Escher_4_NC_027364(1) PHAGE_Entero_mEp237_NC_019704(1) PHAGE_Bacill_SPbeta_NC_001884(1) PHAGE_Pseudo_C5a_NC_047790(1) PHAGE_Psychr_Psymv2_NC_023734(1) PHAGE_Pseudo_YMC11/02/R656_NC_0286…	0.2307	0.3901
7	8.1Kb	incomplete(50)	transposase,head	6727-14922	0	20	9	11	1	0	no	PHAGE_Acinet_Bphi_B1251_NC_019541(2) PHAGE_Shigel_Stx_NC_029120(2) PHAGE_Shigel_POCJ13_NC_025434(2) PHAGE_Acinet_YMC11/11/R3177_NC_041866(2) PHAGE_Acinet_vB_AbaS_TRS1_NC_031098(2) PHAGE_Entero_N15_NC_001901(1) PHAGE_Psychr_pOW20_A_NC_020841(1) PHAGE_Salmon_SJ46_NC_031129(1) PHAGE_Entero_HK022_NC_002166(1) PHAGE_Mycoba_Gaia_NC_026590(1) PHAGE_Stx2_II_NC_004914(1) PHAGE_Stx2_c_Stx2a_WGPS9_NC_049923…	0.1	0.3447
Acinetobacter baumannii 1007214
1	99.4Kb	intact(150)	tail,capsid,terminase,recombinase,plate	4948-104383	0	133	71	62	1	0	no	PHAGE_Pseudo_nickie_NC_042091(37) PHAGE_Salmon_SSU5_NC_018843(35) PHAGE_Rhizob_RHEph10_NC_034248(27) PHAGE_Acinet_vB_AbaM_ME3_NC_041884(3) PHAGE_Bacill_SP_10_NC_019487(3) PHAGE_Pseudo_YMC11/02/R656_NC_028657(3) PHAGE_Burkho_KS9_NC_013055(3) PHAGE_Acinet_Bphi_B1251_NC_019541(2) PHAGE_Escher_HK639_NC_016158(2) PHAGE_Entero_4MG_NC_022968(2) PHAGE_Xantho_RiverRider_NC_048703(2) PHAGE_Bacill_JL_NC_028…	0.2781	0.4238
2	62.3Kb	intact(100)	tail,head,coat,transposase,integrase	379-62682	0	68	49	19	1	0	yes	PHAGE_Acinet_Bphi_B1251_NC_019541(34) PHAGE_Acinet_YMC11/11/R3177_NC_041866(26) PHAGE_Acinet_vB_AbaS_TRS1_NC_031098(15) PHAGE_Pseudo_phiPSA1_NC_024365(4) PHAGE_Salmon_vB_SosS_Oslo_NC_018279(3) PHAGE_Burkho_phi1026b_NC_005284(2) PHAGE_Cronob_ENT39118_NC_019934(2) PHAGE_Pseudo_YMC11/02/R656_NC_028657(2) PHAGE_Paenib_Tripp_NC_028930(2) PHAGE_Burkho_phi6442_NC_009235(2) PHAGE_Burkho_phiE125_NC_003309…	0.5	0.386
3	30.1Kb	questionable(77)	head,capsid,tail	379-30571	0	51	38	13	1	0	no	PHAGE_Acinet_YMC11/11/R3177_NC_041866(33) PHAGE_Acinet_Bphi_B1251_NC_019541(32) PHAGE_Acinet_vB_AbaS_TRS1_NC_031098(11) PHAGE_Pseudo_PS_1_NC_029066(3) PHAGE_Pseudo_phiPSA1_NC_024365(3) PHAGE_Haemop_HP1_NC_001697(2) PHAGE_Haemop_HP2_NC_003315(2) PHAGE_Pseudo_JBD44_NC_030929(2) PHAGE_Mannhe_vB_MhS_1152AP2_NC_028956(2) PHAGE_Pseudo_YMC11/02/R656_NC_028657(2) PHAGE_Liston_phiHSIC_NC_006953(1) PHAGE_B…	0.647	0.3857
Acinetobacter baumannii 1022959
1	26.6Kb	intact(100)	tail,capsid,head,lysin	52-26702	0	38	27	11	1	0	no	PHAGE_Acinet_vB_AbaS_TRS1_NC_031098(6) PHAGE_Entero_mEp235_NC_019708(5) PHAGE_Entero_HK140_NC_019710(4) PHAGE_Acinet_YMC11/11/R3177_NC_041866(4) PHAGE_Entero_HK022_NC_002166(4) PHAGE_Entero_mEpX2_NC_019705(3) PHAGE_Acinet_Bphi_B1251_NC_019541(3) PHAGE_Entero_BP_4795_NC_004813(3) PHAGE_Xantho_phiL7_NC_012742(3) PHAGE_Xantho_OP1_NC_007709(3) PHAGE_Pseudo_PMG1_NC_016765(3) PHAGE_Entero_YYZ_2008_NC_0…	0.1578	0.4025
2	102.6Kb	intact(150)	tail,plate,recombinase,capsid,terminase	3-102670	0	134	72	62	1	0	no	PHAGE_Pseudo_nickie_NC_042091(37) PHAGE_Salmon_SSU5_NC_018843(35) PHAGE_Rhizob_RHEph10_NC_034248(27) PHAGE_Burkho_KS9_NC_013055(4) PHAGE_Pseudo_YMC11/02/R656_NC_028657(3) PHAGE_Bacill_SP_10_NC_019487(3) PHAGE_Acinet_vB_AbaM_ME3_NC_041884(3) PHAGE_Pseudo_PaMx25_NC_041953(2) PHAGE_Xantho_OP2_NC_007710(2) PHAGE_Bacill_JL_NC_028982(2) PHAGE_Entero_4MG_NC_022968(2) PHAGE_Pseudo_vB_PaeS_PAO1_Ab18_NC_02…	0.2761	0.4259
3	28.1Kb	incomplete(60)	head,coat,tail	4391-32548	0	39	30	9	1	0	no	PHAGE_Acinet_Bphi_B1251_NC_019541(25) PHAGE_Acinet_YMC11/11/R3177_NC_041866(23) PHAGE_Acinet_vB_AbaS_TRS1_NC_031098(16) PHAGE_Pseudo_phiPSA1_NC_024365(5) PHAGE_Pseudo_YMC11/02/R656_NC_028657(2) PHAGE_Pseudo_vB_PaeP_Tr60_Ab31_NC_023575(1) PHAGE_Bacill_SPP1_NC_004166(1) PHAGE_Pseudo_phiR18_NC_041964(1) PHAGE_Acinet_phiAB1_NC_028675(1) PHAGE_Altero_vB_AcoS_R7M_NC_048878(1) PHAGE_Anoxyb_A403_NC_04870…	0.641	0.4072
4	11.5Kb	incomplete(50)	transposase,capsid,head	1-11536	0	17	17	3	1	0	no	PHAGE_Acinet_Bphi_B1251_NC_019541(11) PHAGE_Acinet_YMC11/11/R3177_NC_041866(9) PHAGE_Acinet_vB_AbaS_TRS1_NC_031098(4) PHAGE_Mannhe_vB_MhS_1152AP2_NC_028956(2) PHAGE_Pectob_ZF40_NC_019522(2) PHAGE_Erwini_vB_EamM_Yoloswag_NC_047815(1) PHAGE_Pseudo_JBD44_NC_030929(1) PHAGE_Erwini_vB_EamM_Alexandra_NC_047995(1) PHAGE_Escher_SH2026Stx1_NC_049919(1) PHAGE_Pseudo_phiPSA1_NC_024365(1) PHAGE_Pseudo_PaMx74…	0.647	0.3844
5	8.2Kb	incomplete(40)	tail,transposase	496-8767	0	16	16	0	1	0	no	PHAGE_Acinet_YMC11/11/R3177_NC_041866(14) PHAGE_Acinet_Bphi_B1251_NC_019541(11) PHAGE_Acinet_vB_AbaS_TRS1_NC_031098(6) PHAGE_Pseudo_phiPSA1_NC_024365(3) PHAGE_Haemop_HP2_NC_003315(2) PHAGE_Haemop_HP1_NC_001697(2) PHAGE_Pseudo_YMC11/02/R656_NC_028657(1) PHAGE_Acinet_Petty_NC_023570(1) PHAGE_Psychr_Psymv2_NC_023734(1) PHAGE_Pseudo_PaMx74_NC_028809(1) PHAGE_Salmon_SJ46_NC_031129(1) PHAGE_Bacill_phi1…	0.875	0.3939
Acinetobacter baumannii 1058283
1	18.3Kb	incomplete(30)	tail,integrase	503-18876	0	28	22	6	1	0	yes	PHAGE_Acinet_YMC11/11/R3177_NC_041866(6) PHAGE_Acinet_Bphi_B1251_NC_019541(5) PHAGE_Acinet_vB_AbaS_TRS1_NC_031098(4) PHAGE_Acinet_WCHABP12_NC_041924(2) PHAGE_Pseudo_H66_NC_042342(2) PHAGE_Acinet_IME_AB2_NC_041857(2) PHAGE_Erwini_PEp14_NC_016767(2) PHAGE_Pseudo_F116_NC_006552(2) PHAGE_Vibrio_12A4_NC_021068(2) PHAGE_Acinet_LZ35_NC_031117(2) PHAGE_Acinet_AbP2_NC_041998(2) PHAGE_Acinet_WCHABP1_NC_041…	0.2142	0.3992
2	22.7Kb	questionable(80)	tail,capsid,head,transposase,portal	204-22930	0	40	32	8	1	0	no	PHAGE_Acinet_Bphi_B1251_NC_019541(22) PHAGE_Acinet_YMC11/11/R3177_NC_041866(21) PHAGE_Acinet_vB_AbaS_TRS1_NC_031098(16) PHAGE_Pseudo_phiPSA1_NC_024365(4) PHAGE_Acinet_LZ35_NC_031117(2) PHAGE_Mannhe_vB_MhS_1152AP2_NC_028956(2) PHAGE_Acinet_AbP2_NC_041998(2) PHAGE_Pseudo_YMC11/02/R656_NC_028657(2) PHAGE_Acinet_IME_AB2_NC_041857(2) PHAGE_Burkho_vB_BmuP_KL4_NC_047958(2) PHAGE_Pectob_ZF40_NC_019522(2)…	0.55	0.4021
3	16.7Kb	incomplete(50)	transposase,head,capsid,tail	562-17319	0	26	22	4	1	0	no	PHAGE_Acinet_Bphi_B1251_NC_019541(18) PHAGE_Acinet_YMC11/11/R3177_NC_041866(18) PHAGE_Acinet_vB_AbaS_TRS1_NC_031098(10) PHAGE_Pseudo_phiPSA1_NC_024365(4) PHAGE_Mannhe_vB_MhS_1152AP2_NC_028956(2) PHAGE_Pseudo_YMC11/02/R656_NC_028657(2) PHAGE_Pectob_ZF40_NC_019522(2) PHAGE_Pseudo_PS_1_NC_029066(2) PHAGE_Escher_HK639_NC_016158(1) PHAGE_Flavob_2A_NC_031926(1) PHAGE_Flavob_1H_NC_031911(1) PHAGE_Escher…	0.6923	0.4011
4	15.4Kb	incomplete(50)	tail,capsid,head,transposase	1388-16839	0	24	20	4	1	0	no	PHAGE_Acinet_YMC11/11/R3177_NC_041866(18) PHAGE_Acinet_Bphi_B1251_NC_019541(18) PHAGE_Acinet_vB_AbaS_TRS1_NC_031098(10) PHAGE_Pseudo_phiPSA1_NC_024365(4) PHAGE_Pseudo_PS_1_NC_029066(2) PHAGE_Pectob_ZF40_NC_019522(2) PHAGE_Pseudo_YMC11/02/R656_NC_028657(2) PHAGE_Mannhe_vB_MhS_1152AP2_NC_028956(2) PHAGE_Pseudo_PaMx74_NC_028809(1) PHAGE_Klebsi_ST437_OXA245phi4.2_NC_049449(1) PHAGE_Pseudo_JBD44_NC_03…	0.75	0.4025
5	13.4Kb	incomplete(50)	transposase,head,capsid,tail	562-13961	0	20	19	1	1	0	no	PHAGE_Acinet_YMC11/11/R3177_NC_041866(18) PHAGE_Acinet_Bphi_B1251_NC_019541(18) PHAGE_Acinet_vB_AbaS_TRS1_NC_031098(10) PHAGE_Pseudo_phiPSA1_NC_024365(4) PHAGE_Mannhe_vB_MhS_1152AP2_NC_028956(2) PHAGE_Pseudo_YMC11/02/R656_NC_028657(2) PHAGE_Pseudo_PS_1_NC_029066(2) PHAGE_Pectob_ZF40_NC_019522(2) PHAGE_Klebsi_JD001_NC_020204(1) PHAGE_Vibrio_pYD38_B_NC_021561(1) PHAGE_Acinet_phiAB1_NC_028675(1) PHA…	0.9	0.4087
Acinetobacter baumannii 1062314
1	21.2Kb	incomplete(60)	capsid,head,portal,tail	66783-87983	0	34	22	12	1	0	no	PHAGE_Acinet_Bphi_B1251_NC_019541(11) PHAGE_Acinet_YMC11/11/R3177_NC_041866(9) PHAGE_Psychr_pOW20_A_NC_020841(6) PHAGE_Rhizob_RHEph04_NC_041908(3) PHAGE_Haemop_Aaphi23_NC_004827(3) PHAGE_Aggreg_S1249_NC_013597(3) PHAGE_Pseudo_phiPSA1_NC_024365(2) PHAGE_Vibrio_vB_VchM_138_NC_019518(2) PHAGE_Rhizob_RHEph06_NC_027296(2) PHAGE_Acinet_vB_AbaS_TRS1_NC_031098(2) PHAGE_Synech_S_CBS4_NC_016766(1) PHAGE_Pe…	0.3235	0.3884
2	49.8Kb	questionable(89)	integrase,tail,coat,head	36455-86317	0	73	54	19	1	0	yes	PHAGE_Acinet_Bphi_B1251_NC_019541(37) PHAGE_Acinet_YMC11/11/R3177_NC_041866(31) PHAGE_Acinet_vB_AbaS_TRS1_NC_031098(16) PHAGE_Pseudo_phiPSA1_NC_024365(5) PHAGE_Salmon_vB_SosS_Oslo_NC_018279(4) PHAGE_Pseudo_YMC11/02/R656_NC_028657(2) PHAGE_Pseudo_phi3_NC_030940(2) PHAGE_Dinoro_vB_DshS_R5C_NC_041921(2) PHAGE_Erwini_vB_EhrS_59_NC_048198(2) PHAGE_Haemop_HP2_NC_003315(2) PHAGE_Cronob_ENT39118_NC_01993…	0.5068	0.3903
3	6.3Kb	incomplete(30)	virion,transposase	1-6348	0	8	6	2	1	0	no	PHAGE_Ralsto_PE226_NC_015297(3) PHAGE_Stenot_phiSHP2_NC_015586(2) PHAGE_Stenot_phiSMA6_NC_043029(2) PHAGE_Pseudo_Pf3_NC_001418(2) PHAGE_Escher_500465_2_NC_049343(1) PHAGE_Ralsto_RSS20_NC_021866(1) PHAGE_Escher_SH2026Stx1_NC_049919(1) PHAGE_Ralsto_RSS0_NC_019548(1) PHAGE_Vibrio_VCY_phi_NC_016162(1) PHAGE_Stenot_phiSMA9_NC_007189(1) PHAGE_Ralsto_RSS1_NC_008575(1) PHAGE_Xantho_Xf109_NC_043028(1) PHA…	0.375	0.3763
4	75.5Kb	intact(120)	recombinase,tail,capsid,terminase	3200-78706	0	77	50	27	1	0	no	PHAGE_Salmon_SSU5_NC_018843(34) PHAGE_Pseudo_nickie_NC_042091(29) PHAGE_Rhizob_RHEph10_NC_034248(26) PHAGE_Bacill_SP_10_NC_019487(3) PHAGE_Burkho_Bcep176_NC_007497(3) PHAGE_Burkho_phi6442_NC_009235(3) PHAGE_Burkho_phi1026b_NC_005284(2) PHAGE_Acinet_YMC11/11/R3177_NC_041866(2) PHAGE_Sodali_phiSG1_NC_007902(2) PHAGE_Cronob_ENT39118_NC_019934(2) PHAGE_Burkho_KS9_NC_013055(2) PHAGE_Pseudo_YMC11/02/R6…	0.4415	0.4282
5	19.9Kb	incomplete(30)	transposase,tail	96173-116079	0	8	6	2	1	0	yes	PHAGE_Pseudo_nickie_NC_042091(2) PHAGE_Bacill_Staley_NC_022767(2) PHAGE_Escher_RCS47_NC_042128(2) PHAGE_Xantho_RiverRider_NC_048703(1) PHAGE_Microc_MaMV_DC_NC_029002(1) PHAGE_Cellul_phiST_NC_020842(1) PHAGE_Erwini_vB_EamP_Frozen_NC_031062(1) PHAGE_Pseudo_Lana_NC_048166(1) PHAGE_Rhodob_RcTitan_NC_029097(1) PHAGE_Bacill_Slash_NC_022774(1) PHAGE_Microc_Ma_LMM01_NC_008562(1) PHAGE_Erwini_Ea9_2_NC_023…	0.25	0.4061
Acinetobacter baumannii 1095464
1	33.1Kb	incomplete(60)	integrase,tail	132183-165318	0	41	21	13	1	0	yes	PHAGE_Acinet_Bphi_B1251_NC_019541(17) PHAGE_Acinet_YMC11/11/R3177_NC_041866(17) PHAGE_Acinet_vB_AbaS_TRS1_NC_031098(12) PHAGE_Pseudo_phiPSA1_NC_024365(3) PHAGE_Rhodof_P26218_NC_029061(1) PHAGE_Acinet_phiAB1_NC_028675(1) PHAGE_Salmon_epsilon34_NC_011976(1) PHAGE_Pseudo_MP38_NC_011611(1) PHAGE_Erwini_vB_EamP_S6_NC_019514(1) PHAGE_Psychr_Psymv2_NC_023734(1) PHAGE_Salmon_SPN3UB_NC_019545(1) PHAGE_Sal…	0.5	0.3854
2	36.3Kb	intact(130)	lysin,portal,capsid,head,tail	62824-99168	0	52	32	20	1	0	yes	PHAGE_Acinet_vB_AbaS_TRS1_NC_031098(7) PHAGE_Entero_mEp235_NC_019708(5) PHAGE_Entero_HK022_NC_002166(4) PHAGE_Acinet_Bphi_B1251_NC_019541(4) PHAGE_Entero_HK140_NC_019710(4) PHAGE_Acinet_YMC11/11/R3177_NC_041866(4) PHAGE_Acinet_AbP2_NC_041998(3) PHAGE_Xantho_phiL7_NC_012742(3) PHAGE_Xantho_OP1_NC_007709(3) PHAGE_Entero_mEpX2_NC_019705(3) PHAGE_Pseudo_PMG1_NC_016765(3) PHAGE_Acinet_vB_AbaP_PD_6A3_N…	0.1346	0.3963
3	32.6Kb	incomplete(50)	head,transposase,integrase	381-33001	0	29	20	9	1	0	yes	PHAGE_Acinet_Bphi_B1251_NC_019541(11) PHAGE_Acinet_YMC11/11/R3177_NC_041866(10) PHAGE_Acinet_vB_AbaS_TRS1_NC_031098(6) PHAGE_Pectob_ZF40_NC_019522(3) PHAGE_Idioma_1N2_2_NC_025439(1) PHAGE_Burkho_Bcep22_NC_005262(1) PHAGE_Psychr_Psymv2_NC_023734(1) PHAGE_Klebsi_vB_KpnM_KpV79_NC_042041(1) PHAGE_Pseudo_PAJU2_NC_011373(1) PHAGE_Pseudo_D3_NC_002484(1) PHAGE_Pseudo_YMC11/02/R656_NC_028657(1) PHAGE_Erwi…	0.3793	0.3756
4	10.6Kb	incomplete(20)	capsid	856-11473	0	19	16	3	1	0	no	PHAGE_Acinet_Bphi_B1251_NC_019541(12) PHAGE_Acinet_YMC11/11/R3177_NC_041866(8) PHAGE_Gordon_Nymphadora_NC_031061(1) PHAGE_Pseudo_JBD44_NC_030929(1) PHAGE_Lister_LP_HM00113468_NC_049900(1) PHAGE_Pseudo_PMG1_NC_016765(1) PHAGE_Mycoba_Panchino_NC_031281(1) PHAGE_Halovi_HGTV_1_NC_021328(1) PHAGE_Haemop_Aaphi23_NC_004827(1) PHAGE_Pseudo_D3_NC_002484(1) PHAGE_Entero_mEp390_NC_019721(1) PHAGE_Erwini_vB_…	0.6315	0.3801
5	18.3Kb	incomplete(40)	tail	1-18320	0	22	17	5	1	0	no	PHAGE_Acinet_Bphi_B1251_NC_019541(15) PHAGE_Acinet_YMC11/11/R3177_NC_041866(14) PHAGE_Acinet_vB_AbaS_TRS1_NC_031098(10) PHAGE_Pseudo_phiPSA1_NC_024365(3) PHAGE_Pseudo_vB_PaeP_Tr60_Ab31_NC_023575(1) PHAGE_Erwini_vB_EamP_S6_NC_019514(1) PHAGE_Klebsi_ST437_OXA245phi4.2_NC_049449(1) PHAGE_Acinet_Petty_NC_023570(1) PHAGE_Pseudo_MP38_NC_011611(1) PHAGE_Pseudo_PAJU2_NC_011373(1) PHAGE_Psychr_Psymv2_NC_0…	0.6818	0.4055
6	9.1Kb	incomplete(30)	coat,head	747-9849	0	15	13	2	1	0	no	PHAGE_Acinet_Bphi_B1251_NC_019541(10) PHAGE_Acinet_YMC11/11/R3177_NC_041866(9) PHAGE_Acinet_vB_AbaS_TRS1_NC_031098(6) PHAGE_Pseudo_phiPSA1_NC_024365(2) PHAGE_Pseudo_YMC11/02/R656_NC_028657(2) PHAGE_Pseudo_H105/1_NC_015293(1) PHAGE_Phage_phiJL001_NC_006938(1) PHAGE_Caulob_rogue_NC_019408(1) PHAGE_Pantoe_vB_PagS_Vid5_NC_042120(1) PHAGE_Pseudo_PS_1_NC_029066(1) PHAGE_Xantho_Xp15_NC_007024(1) PHAGE_P…	0.6666	0.416
7	9.2Kb	incomplete(60)	transposase,tail	1-9284	0	17	17	0	1	0	no	PHAGE_Acinet_YMC11/11/R3177_NC_041866(14) PHAGE_Acinet_Bphi_B1251_NC_019541(11) PHAGE_Acinet_vB_AbaS_TRS1_NC_031098(6) PHAGE_Pseudo_phiPSA1_NC_024365(3) PHAGE_Escher_SH2026Stx1_NC_049919(2) PHAGE_Stx2_c_1717_NC_011357(2) PHAGE_Stx2_c_Stx2a_F451_NC_049924(2) PHAGE_Haemop_HP2_NC_003315(2) PHAGE_Pseudo_phi3_NC_030940(2) PHAGE_Entero_HK022_NC_002166(1) PHAGE_Pseudo_YMC11/02/R656_NC_028657(1) PHAGE_Ac…	0.8235	0.402
8	9.7Kb	incomplete(40)	tail,capsid	29-9729	0	17	14	3	1	0	no	PHAGE_Acinet_YMC11/11/R3177_NC_041866(13) PHAGE_Acinet_Bphi_B1251_NC_019541(13) PHAGE_Acinet_vB_AbaS_TRS1_NC_031098(7) PHAGE_Pseudo_phiPSA1_NC_024365(3) PHAGE_Mannhe_vB_MhS_1152AP2_NC_028956(2) PHAGE_Pseudo_YMC11/02/R656_NC_028657(2) PHAGE_Pseudo_PS_1_NC_029066(1) PHAGE_Acinet_phiAB1_NC_028675(1) PHAGE_Escher_HK639_NC_016158(1) PHAGE_Erwini_vB_EhrS_59_NC_048198(1) PHAGE_Acinet_Petty_NC_023570(1) …	0.7647	0.3998
Acinetobacter baumannii 1117819
1	15.4Kb	incomplete(20)	integrase	4888-20373	0	8	6	2	1	0	yes	PHAGE_Acinet_YMC11/11/R3177_NC_041866(5) PHAGE_Acinet_Bphi_B1251_NC_019541(5) PHAGE_Acinet_vB_AbaS_TRS1_NC_031098(3) PHAGE_Erwini_vB_EamP_S6_NC_019514(1) PHAGE_Erwini_phiEt88_NC_015295(1) PHAGE_Salmon_9NA_NC_025443(1) PHAGE_Pseudo_PAJU2_NC_011373(1) PHAGE_Pseudo_vB_PaeP_Tr60_Ab31_NC_023575(1) PHAGE_Klebsi_Seifer_NC_048732(1) PHAGE_Salmon_vB_SenS_Sasha_NC_047786(1) PHAGE_Rhodof_P26218_NC_029061(1)	0.625	0.386
2	36.3Kb	intact(130)	lysin,portal,capsid,head,tail	62869-99213	0	53	32	21	1	0	yes	PHAGE_Acinet_vB_AbaS_TRS1_NC_031098(7) PHAGE_Entero_mEp235_NC_019708(5) PHAGE_Entero_HK022_NC_002166(4) PHAGE_Acinet_YMC11/11/R3177_NC_041866(4) PHAGE_Entero_HK140_NC_019710(4) PHAGE_Acinet_Bphi_B1251_NC_019541(4) PHAGE_Acinet_AbP2_NC_041998(3) PHAGE_Xantho_OP1_NC_007709(3) PHAGE_Entero_mEpX2_NC_019705(3) PHAGE_Xantho_phiL7_NC_012742(3) PHAGE_Pseudo_PMG1_NC_016765(3) PHAGE_Acinet_SWH_Ab_1_NC_0478…	0.132	0.3963
3	18.1Kb	incomplete(30)	transposase,integrase	757-18948	0	24	15	9	1	0	yes	PHAGE_Acinet_Bphi_B1251_NC_019541(6) PHAGE_Acinet_YMC11/11/R3177_NC_041866(5) PHAGE_Acinet_vB_AbaS_TRS1_NC_031098(4) PHAGE_Pectob_ZF40_NC_019522(2) PHAGE_Pseudo_D3_NC_002484(1) PHAGE_Thalas_BA3_NC_009990(1) PHAGE_Pseudo_H66_NC_042342(1) PHAGE_Azospi_Cd_NC_010355(1) PHAGE_Shigel_SfIV_NC_022749(1) PHAGE_Pseudo_YMC11/07/P54_PAE_BP_NC_030909(1) PHAGE_Psychr_Psymv2_NC_023734(1) PHAGE_Vibrio_12A4_NC_02…	0.25	0.3661
4	9.9Kb	incomplete(20)	capsid	181-10146	0	17	14	3	1	0	no	PHAGE_Acinet_Bphi_B1251_NC_019541(10) PHAGE_Acinet_YMC11/11/R3177_NC_041866(6) PHAGE_Pseudo_PS_1_NC_029066(1) PHAGE_Entero_mEp390_NC_019721(1) PHAGE_Paenib_Tripp_NC_028930(1) PHAGE_Erwini_vB_EhrS_59_NC_048198(1) PHAGE_Pseudo_JBD44_NC_030929(1) PHAGE_Haemop_Aaphi23_NC_004827(1) PHAGE_Lister_LP_HM00113468_NC_049900(1) PHAGE_Lactob_iLp84_NC_028783(1) PHAGE_Clostr_c_st_NC_007581(1) PHAGE_Pseudo_D3_NC…	0.5882	0.3778
5	12.5Kb	incomplete(10)	NA	5212-17741	0	24	17	7	1	0	no	PHAGE_Acinet_Bphi_B1251_NC_019541(12) PHAGE_Acinet_YMC11/11/R3177_NC_041866(7) PHAGE_Acinet_WCHABP12_NC_041924(2) PHAGE_Acinet_WCHABP1_NC_041966(2) PHAGE_Acinet_AbP2_NC_041998(2) PHAGE_Acinet_IME_AB2_NC_041857(1) PHAGE_Pseudo_PS_1_NC_029066(1) PHAGE_Stx2_vB_EcoP_24B_NC_027984(1) PHAGE_Acinet_LZ35_NC_031117(1) PHAGE_Thalas_BA3_NC_009990(1) PHAGE_Shigel_SfIV_NC_022749(1) PHAGE_Entero_933W_NC_000924…	0.5	0.396
6	10.2Kb	incomplete(40)	coat,head,transposase	622-10890	0	16	14	2	1	0	no	PHAGE_Acinet_Bphi_B1251_NC_019541(10) PHAGE_Acinet_YMC11/11/R3177_NC_041866(9) PHAGE_Acinet_vB_AbaS_TRS1_NC_031098(6) PHAGE_Pseudo_YMC11/02/R656_NC_028657(2) PHAGE_Pseudo_phiPSA1_NC_024365(2) PHAGE_Idioma_Phi1M2_2_NC_025471(1) PHAGE_Clostr_phiCT9441A_NC_029022(1) PHAGE_Entero_phiFL3A_NC_013648(1) PHAGE_Phage_phiJL001_NC_006938(1) PHAGE_Xantho_Xp15_NC_007024(1) PHAGE_Pseudo_KPP25_NC_024123(1) PHAG…	0.625	0.4058
7	5.9Kb	incomplete(10)	NA	13-5963	0	10	6	4	1	0	yes	PHAGE_Escher_RCS47_NC_042128(2) PHAGE_Salmon_SJ46_NC_031129(1) PHAGE_Brevib_Jenst_NC_028805(1) PHAGE_Bacill_vB_BtS_BMBtp14_NC_048640(1) PHAGE_Erwini_vB_EamM_Kwan_NC_031010(1) PHAGE_Erwini_Wellington_NC_048016(1) PHAGE_Mycoba_Butters_NC_021061(1) PHAGE_Bacill_vB_BtS_B83_NC_048762(1) PHAGE_Mycoba_Charlie_NC_023729(1) PHAGE_Staphy_SPbeta_like_NC_029119(1) PHAGE_Agroba_Atu_ph02_NC_047845(1) PHAGE_Agr…	0.2	0.5537
8	4.7Kb	incomplete(20)	transposase	1-4773	0	11	7	4	1	0	no	PHAGE_Acinet_Bphi_B1251_NC_019541(5) PHAGE_Acinet_YMC11/11/R3177_NC_041866(3) PHAGE_Acinet_WCHABP1_NC_041966(2) PHAGE_Acinet_WCHABP12_NC_041924(2) PHAGE_Acinet_AbP2_NC_041998(2) PHAGE_Pectob_ZF40_NC_019522(2) PHAGE_Acinet_vB_AbaS_TRS1_NC_031098(2) PHAGE_Pseudo_phiPSA1_NC_024365(1) PHAGE_Burkho_vB_BmuP_KL4_NC_047958(1) PHAGE_Pseudo_JBD44_NC_030929(1) PHAGE_Vibrio_CP_T1_NC_019457(1) PHAGE_Acinet_IM…	0.4545	0.3903
Acinetobacter baumannii 1170863
1	18.9Kb	incomplete(10)	NA	1-18916	0	11	6	5	1	0	yes	PHAGE_Acinet_YMC11/11/R3177_NC_041866(4) PHAGE_Acinet_Bphi_B1251_NC_019541(3) PHAGE_Bacter_APSE_2_NC_011551(1) PHAGE_Pseudo_H105/1_NC_015293(1) PHAGE_Rhodof_P26218_NC_029061(1) PHAGE_Erwini_vB_EamP_S6_NC_019514(1) PHAGE_Pseudo_PAJU2_NC_011373(1) PHAGE_Pseudo_vB_PaeP_Tr60_Ab31_NC_023575(1) PHAGE_Acinet_vB_AbaS_TRS1_NC_031098(1) PHAGE_Ralsto_RSA1_NC_009382(1) PHAGE_Salico_CGphi29_NC_020844(1) PHAGE…	0.3636	0.3829
2	38Kb	intact(110)	tail,capsid,head,injection,lysin	115726-153738	1	58	36	22	1	0	yes	PHAGE_Acinet_vB_AbaS_TRS1_NC_031098(11) PHAGE_Acinet_YMC11/11/R3177_NC_041866(9) PHAGE_Thalas_BA3_NC_009990(6) PHAGE_Rhodof_P26218_NC_029061(5) PHAGE_Acinet_Bphi_B1251_NC_019541(5) PHAGE_Acinet_LZ35_NC_031117(3) PHAGE_Xylell_Xfas53_NC_013599(3) PHAGE_Vibrio_VvAW1_NC_020488(3) PHAGE_Acinet_AB1_NC_042028(3) PHAGE_Pseudo_vB_PaeP_Tr60_Ab31_NC_023575(3) PHAGE_Acinet_IME_AB2_NC_041857(3) PHAGE_Acinet_W…	0.1896	0.4072
3	16.9Kb	incomplete(30)	head,integrase	156616-173541	0	25	14	11	1	0	yes	PHAGE_Acinet_Bphi_B1251_NC_019541(4) PHAGE_Acinet_YMC11/11/R3177_NC_041866(4) PHAGE_Pseudo_F116_NC_006552(3) PHAGE_Escher_ArgO145_NC_049918(2) PHAGE_Entero_VT2phi_272_NC_028656(2) PHAGE_Escher_Lys12581Vzw_NC_049917(2) PHAGE_Acinet_WCHABP1_NC_041966(2) PHAGE_Acinet_AB1_NC_042028(2) PHAGE_Escher_P13374_NC_018846(1) PHAGE_Salmon_SJ46_NC_031129(1) PHAGE_Pseudo_vB_PaeS_PAO1_Ab18_NC_026594(1) PHAGE_Pse…	0.16	0.3629
4	59.3Kb	intact(120)	tail,plate,recombinase	905-60210	0	61	36	25	1	0	no	PHAGE_Salmon_SSU5_NC_018843(20) PHAGE_Pseudo_nickie_NC_042091(18) PHAGE_Rhizob_RHEph10_NC_034248(15) PHAGE_Burkho_KS9_NC_013055(4) PHAGE_Bacill_JL_NC_028982(2) PHAGE_Entero_4MG_NC_022968(2) PHAGE_Acinet_vB_AbaM_ME3_NC_041884(2) PHAGE_Burkho_Bcep176_NC_007497(2) PHAGE_Burkho_phi6442_NC_009235(2) PHAGE_Bacill_SP_10_NC_019487(2) PHAGE_Liberi_SC2_NC_019550(1) PHAGE_Burkho_phi1026b_NC_005284(1) PHAGE_…	0.3278	0.43
5	9.9Kb	incomplete(20)	terminase	61258-71201	0	18	9	9	1	0	no	PHAGE_Pseudo_nickie_NC_042091(4) PHAGE_Escher_RCS47_NC_042128(3) PHAGE_Bacill_Staley_NC_022767(2) PHAGE_Microc_MaMV_DC_NC_029002(1) PHAGE_Cronob_S13_NC_028773(1) PHAGE_Acinet_phiAC_1_NC_028995(1) PHAGE_Bacill_Stills_NC_028777(1) PHAGE_Bacill_Stahl_NC_028856(1) PHAGE_Erwini_phiEaP_8_NC_049510(1) PHAGE_Xantho_OP2_NC_007710(1) PHAGE_Acinet_AbP2_NC_041998(1) PHAGE_Acinet_IME_AB2_NC_041857(1) PHAGE_Ac…	0.2222	0.4353
6	7.8Kb	incomplete(20)	capsid	3-7885	0	16	12	4	1	0	no	PHAGE_Acinet_Bphi_B1251_NC_019541(6) PHAGE_Acinet_YMC11/11/R3177_NC_041866(5) PHAGE_Lister_LP_HM00113468_NC_049900(1) PHAGE_Lister_A118_NC_003216(1) PHAGE_Halovi_HGTV_1_NC_021328(1) PHAGE_Haemop_Aaphi23_NC_004827(1) PHAGE_Erwini_vB_EhrS_49_NC_048197(1) PHAGE_Pseudo_YMC11/07/P54_PAE_BP_NC_030909(1) PHAGE_Rhizob_vB_RleS_L338C_NC_023502(1) PHAGE_Pseudo_PS_1_NC_029066(1) PHAGE_Edward_GF_2_NC_026611(1…	0.375	0.3922
7	9.5Kb	incomplete(30)	tail	2-9504	0	19	13	6	1	0	no	PHAGE_Acinet_Bphi_B1251_NC_019541(10) PHAGE_Acinet_YMC11/11/R3177_NC_041866(10) PHAGE_Acinet_vB_AbaS_TRS1_NC_031098(8) PHAGE_Pseudo_phiPSA1_NC_024365(3) PHAGE_Edward_GF_2_NC_026611(1) PHAGE_Salmon_epsilon34_NC_011976(1) PHAGE_Salmon_118970_sal3_NC_031940(1) PHAGE_Acinet_Petty_NC_023570(1) PHAGE_Salmon_UPF_BP1_NC_047875(1) PHAGE_Erwini_vB_EhrS_59_NC_048198(1) PHAGE_Salmon_vB_SemP_Emek_NC_018275(1)…	0.5263	0.3892
8	6.1Kb	incomplete(20)	transposase	2-6186	0	11	10	1	1	0	no	PHAGE_Acinet_Bphi_B1251_NC_019541(7) PHAGE_Acinet_YMC11/11/R3177_NC_041866(4) PHAGE_Pectob_ZF40_NC_019522(2) PHAGE_Acinet_vB_AbaS_TRS1_NC_031098(2) PHAGE_Bacter_Lily_NC_028841(1) PHAGE_Cronob_ENT47670_NC_019927(1) PHAGE_Staphy_92_NC_007064(1) PHAGE_Pseudo_phiPSA1_NC_024365(1) PHAGE_Klebsi_JD001_NC_020204(1) PHAGE_Klebsi_vB_KpnM_KpV79_NC_042041(1) PHAGE_Pseudo_JBD44_NC_030929(1) PHAGE_Staphy_88_NC…	0.6363	0.4071
Acinetobacter baumannii 1178044
1	33Kb	incomplete(60)	integrase,tail	132248-165263	0	34	21	13	1	0	yes	PHAGE_Acinet_YMC11/11/R3177_NC_041866(17) PHAGE_Acinet_Bphi_B1251_NC_019541(17) PHAGE_Acinet_vB_AbaS_TRS1_NC_031098(12) PHAGE_Pseudo_phiPSA1_NC_024365(3) PHAGE_Erwini_vB_EhrS_59_NC_048198(1) PHAGE_Entero_SfV_NC_003444(1) PHAGE_Erwini_vB_EamP_S6_NC_019514(1) PHAGE_Salmon_UPF_BP1_NC_047875(1) PHAGE_Pseudo_JBD93_NC_030918(1) PHAGE_Salmon_vB_SenS_Sasha_NC_047786(1) PHAGE_Edward_GF_2_NC_026611(1) PHAG…	0.5	0.3853
2	36.3Kb	intact(130)	lysin,portal,capsid,head,tail	62809-99153	0	52	32	20	1	0	yes	PHAGE_Acinet_vB_AbaS_TRS1_NC_031098(7) PHAGE_Entero_mEp235_NC_019708(5) PHAGE_Acinet_YMC11/11/R3177_NC_041866(4) PHAGE_Entero_HK022_NC_002166(4) PHAGE_Entero_HK140_NC_019710(4) PHAGE_Acinet_Bphi_B1251_NC_019541(4) PHAGE_Xantho_OP1_NC_007709(3) PHAGE_Pseudo_PMG1_NC_016765(3) PHAGE_Acinet_AbP2_NC_041998(3) PHAGE_Entero_mEpX2_NC_019705(3) PHAGE_Xantho_phiL7_NC_012742(3) PHAGE_Xantho_Xp10_NC_004902(2…	0.1346	0.3963
3	10.2Kb	incomplete(20)	capsid	37-10295	0	18	15	3	1	0	no	PHAGE_Acinet_Bphi_B1251_NC_019541(11) PHAGE_Acinet_YMC11/11/R3177_NC_041866(7) PHAGE_Paenib_Tripp_NC_028930(1) PHAGE_Lactob_iLp84_NC_028783(1) PHAGE_Pseudo_D3_NC_002484(1) PHAGE_Pseudo_PS_1_NC_029066(1) PHAGE_Mycoba_Panchino_NC_031281(1) PHAGE_Lister_LP_HM00113468_NC_049900(1) PHAGE_Aggreg_S1249_NC_013597(1) PHAGE_Halovi_HGTV_1_NC_021328(1) PHAGE_Gordon_Nymphadora_NC_031061(1) PHAGE_Acinet_vB_Aba…	0.6111	0.3787
4	16.1Kb	incomplete(50)	head,coat,tail	5614-21787	0	29	22	7	1	0	no	PHAGE_Acinet_Bphi_B1251_NC_019541(18) PHAGE_Acinet_YMC11/11/R3177_NC_041866(17) PHAGE_Acinet_vB_AbaS_TRS1_NC_031098(12) PHAGE_Pseudo_phiPSA1_NC_024365(5) PHAGE_Pseudo_YMC11/02/R656_NC_028657(2) PHAGE_Pseudo_H105/1_NC_015293(1) PHAGE_Pseudo_phiR18_NC_041964(1) PHAGE_Pectob_Khlen_NC_048117(1) PHAGE_Vibrio_vB_VpaS_MAR10_NC_019713(1) PHAGE_Xantho_Xp15_NC_007024(1) PHAGE_Clostr_phiCT9441A_NC_029022(1)…	0.6206	0.4061
5	18.2Kb	incomplete(40)	tail	1-18200	0	22	17	5	1	0	no	PHAGE_Acinet_Bphi_B1251_NC_019541(15) PHAGE_Acinet_YMC11/11/R3177_NC_041866(14) PHAGE_Acinet_vB_AbaS_TRS1_NC_031098(10) PHAGE_Pseudo_phiPSA1_NC_024365(3) PHAGE_Psychr_Psymv2_NC_023734(1) PHAGE_Erwini_vB_EamP_S6_NC_019514(1) PHAGE_Acinet_phiAB1_NC_028675(1) PHAGE_Salmon_9NA_NC_025443(1) PHAGE_Erwini_vB_EhrS_59_NC_048198(1) PHAGE_Klebsi_Seifer_NC_048732(1) PHAGE_Pseudo_MP38_NC_011611(1) PHAGE_Klebs…	0.6818	0.4054
6	9.1Kb	incomplete(30)	transposase,head	1012-10156	0	15	11	4	1	0	no	PHAGE_Acinet_Bphi_B1251_NC_019541(8) PHAGE_Acinet_YMC11/11/R3177_NC_041866(7) PHAGE_Acinet_vB_AbaS_TRS1_NC_031098(4) PHAGE_Pectob_ZF40_NC_019522(2) PHAGE_Acinet_WCHABP1_NC_041966(2) PHAGE_Acinet_WCHABP12_NC_041924(2) PHAGE_Acinet_AbP2_NC_041998(2) PHAGE_Klebsi_vB_KpnM_KpV79_NC_042041(1) PHAGE_Pseudo_PaMx74_NC_028809(1) PHAGE_Erwini_vB_EamM_Yoloswag_NC_047815(1) PHAGE_Pseudo_YMC11/02/R656_NC_02865…	0.5333	0.3991
7	10Kb	incomplete(40)	tail,capsid	29-10040	0	18	15	3	1	0	no	PHAGE_Acinet_YMC11/11/R3177_NC_041866(14) PHAGE_Acinet_Bphi_B1251_NC_019541(14) PHAGE_Acinet_vB_AbaS_TRS1_NC_031098(7) PHAGE_Pseudo_phiPSA1_NC_024365(3) PHAGE_Mannhe_vB_MhS_1152AP2_NC_028956(2) PHAGE_Pseudo_YMC11/02/R656_NC_028657(2) PHAGE_Acinet_Petty_NC_023570(1) PHAGE_Pseudo_PS_1_NC_029066(1) PHAGE_Vibrio_pYD38_B_NC_021561(1) PHAGE_Escher_HK639_NC_016158(1) PHAGE_Altero_vB_AmaP_AD45_P1_NC_0215…	0.7777	0.4001
8	8.6Kb	incomplete(60)	transposase,tail	1-8681	0	17	17	0	1	0	no	PHAGE_Acinet_YMC11/11/R3177_NC_041866(14) PHAGE_Acinet_Bphi_B1251_NC_019541(11) PHAGE_Acinet_vB_AbaS_TRS1_NC_031098(6) PHAGE_Pseudo_phiPSA1_NC_024365(3) PHAGE_Stx2_c_Stx2a_F451_NC_049924(2) PHAGE_Pseudo_phi3_NC_030940(2) PHAGE_Haemop_HP2_NC_003315(2) PHAGE_Stx2_c_1717_NC_011357(2) PHAGE_Escher_SH2026Stx1_NC_049919(2) PHAGE_Entero_HK022_NC_002166(1) PHAGE_Salmon_SJ46_NC_031129(1) PHAGE_Pseudo_PS_1…	0.8235	0.401
Acinetobacter baumannii 1188188
1	10.2Kb	incomplete(30)	capsid,integrase	3-10273	0	10	8	2	1	0	yes	PHAGE_Pseudo_YMC11/02/R656_NC_028657(3) PHAGE_Acinet_YMC11/11/R3177_NC_041866(2) PHAGE_Acinet_Bphi_B1251_NC_019541(2) PHAGE_Pseudo_D3_NC_002484(2) PHAGE_Erwini_vB_EhrS_49_NC_048197(1) PHAGE_Synech_S_CBWM1_NC_048106(1) PHAGE_Acinet_AP22_NC_017984(1) PHAGE_Acinet_LZ35_NC_031117(1) PHAGE_Lister_A118_NC_003216(1) PHAGE_Entero_lambda_NC_001416(1) PHAGE_Pseudo_PMG1_NC_016765(1) PHAGE_Gordon_Nymphadora_…	0.3	0.3667
2	14.6Kb	incomplete(50)	tail,portal,capsid,head	256158-270790	0	16	11	5	1	0	no	PHAGE_Pelagi_HTVC010P_NC_020481(5) PHAGE_Escher_phiV10_NC_007804(2) PHAGE_Entero_Tyrion_NC_031077(2) PHAGE_Salmon_epsilon15_NC_004775(2) PHAGE_Acinet_vB_AbaS_TRS1_NC_031098(1) PHAGE_Brevib_Abouo_NC_029029(1) PHAGE_Klebsi_KP8_NC_048700(1) PHAGE_Entero_IME11_NC_019423(1) PHAGE_Staphy_52A_NC_007062(1) PHAGE_Vibrio_VP5_NC_005891(1) PHAGE_Pseudo_uligo_NC_047894(1) PHAGE_Vibrio_VEN_NC_047903(1) PHAGE_B…	0.3125	0.4249
3	19Kb	incomplete(60)	tail,capsid,head,transposase	10831-29864	0	19	15	4	1	0	yes	PHAGE_Psychr_pOW20_A_NC_020841(4) PHAGE_Klebsi_JD001_NC_020204(3) PHAGE_Acinet_YMC11/11/R3177_NC_041866(3) PHAGE_Acinet_Bphi_B1251_NC_019541(2) PHAGE_Klebsi_vB_KpnM_KpV52_NC_041900(2) PHAGE_Pectob_ZF40_NC_019522(2) PHAGE_Pseudo_YMC11/02/R656_NC_028657(2) PHAGE_Pantoe_vB_PagM_PSKM_NC_048767(2) PHAGE_Pseudo_phiPSA1_NC_024365(1) PHAGE_Rhodof_P26218_NC_029061(1) PHAGE_Pantoe_vB_PagM_AAM37_NC_048766(1…	0.2105	0.3694
4	47.9Kb	incomplete(40)	lysin	458-48414	0	49	37	12	1	0	yes	PHAGE_Acinet_vB_AbaS_TRS1_NC_031098(20) PHAGE_Acinet_YMC11/11/R3177_NC_041866(16) PHAGE_Acinet_Bphi_B1251_NC_019541(15) PHAGE_Pseudo_phiPSA1_NC_024365(4) PHAGE_Acinet_AP22_NC_017984(3) PHAGE_Pseudo_vB_PaeP_Tr60_Ab31_NC_023575(3) PHAGE_Pseudo_PS_1_NC_029066(2) PHAGE_Pseudo_JBD44_NC_030929(2) PHAGE_Pseudo_F116_NC_006552(2) PHAGE_Erwini_PEp14_NC_016767(2) PHAGE_Serrat_Parlo_NC_048758(2) PHAGE_Acinet…	0.4081	0.4015
5	31.1Kb	incomplete(50)	tail,lysin,portal	1-31119	0	39	29	10	1	0	yes	PHAGE_Pseudo_Dobby_NC_048109(15) PHAGE_Pseudo_phiCTX_NC_003278(14) PHAGE_Burkho_KS14_NC_015273(9) PHAGE_Burkho_phiE202_NC_009234(6) PHAGE_Burkho_phiE12_2_NC_009236(6) PHAGE_Burkho_AP3_NC_047752(5) PHAGE_Burkho_phi52237_NC_007145(5) PHAGE_Burkho_KL3_NC_015266(5) PHAGE_Stenot_Smp131_NC_023588(4) PHAGE_Klebsi_ST15_OXA48phi14.1_NC_049454(3) PHAGE_Ralsto_RSY1_NC_025115(3) PHAGE_Ralsto_RSA1_NC_009382(3…	0.3846	0.3884
6	13.9Kb	incomplete(40)	tail,capsid	1520-15473	0	17	13	4	1	0	no	PHAGE_Acinet_YMC11/11/R3177_NC_041866(11) PHAGE_Acinet_Bphi_B1251_NC_019541(10) PHAGE_Acinet_vB_AbaS_TRS1_NC_031098(7) PHAGE_Pseudo_phiPSA1_NC_024365(3) PHAGE_Psychr_Psymv2_NC_023734(1) PHAGE_Shigel_Stx_NC_029120(1) PHAGE_Flavob_1H_NC_031911(1) PHAGE_Acinet_phiAB1_NC_028675(1) PHAGE_Escher_PA28_NC_041935(1) PHAGE_Shigel_Ss_VASD_NC_028685(1) PHAGE_Escher_P13374_NC_018846(1) PHAGE_Shigel_POCJ13_NC_…	0.647	0.3931
7	14Kb	incomplete(20)	head	1-14032	0	27	20	7	1	0	no	PHAGE_Acinet_Bphi_B1251_NC_019541(16) PHAGE_Acinet_YMC11/11/R3177_NC_041866(9) PHAGE_Acinet_vB_AbaS_TRS1_NC_031098(5) PHAGE_Pseudo_phiPSA1_NC_024365(2) PHAGE_Pseudo_PaMx74_NC_028809(1) PHAGE_Azospi_Cd_NC_010355(1) PHAGE_Clostr_phiCT19406C_NC_029006(1) PHAGE_Pseudo_H105/1_NC_015293(1) PHAGE_Pseudo_D3_NC_002484(1) PHAGE_Idioma_Phi1M2_2_NC_025471(1) PHAGE_Bacter_Lily_NC_028841(1) PHAGE_Lactoc_10W18_…	0.5925	0.3896
8	9.5Kb	incomplete(20)	tail	1-9572	0	17	12	5	1	0	no	PHAGE_Acinet_vB_AbaS_TRS1_NC_031098(3) PHAGE_Acinet_LZ35_NC_031117(3) PHAGE_Acinet_Bphi_B1251_NC_019541(3) PHAGE_Vibrio_12A4_NC_021068(2) PHAGE_Acinet_AbP2_NC_041998(2) PHAGE_Acinet_WCHABP1_NC_041966(2) PHAGE_Acinet_IME_AB2_NC_041857(2) PHAGE_Pseudo_H66_NC_042342(1) PHAGE_Lactoc_66901_NC_049410(1) PHAGE_Pseudo_D3_NC_002484(1) PHAGE_Acinet_WCHABP12_NC_041924(1) PHAGE_Geobac_GBK2_NC_023612(1) PHAGE…	0.1764	0.3972
Acinetobacter baumannii 1232509
1	36.3Kb	intact(130)	lysin,portal,capsid,head,tail	63233-99577	0	53	32	21	1	0	yes	PHAGE_Acinet_vB_AbaS_TRS1_NC_031098(7) PHAGE_Entero_mEp235_NC_019708(5) PHAGE_Acinet_Bphi_B1251_NC_019541(4) PHAGE_Acinet_YMC11/11/R3177_NC_041866(4) PHAGE_Entero_HK022_NC_002166(4) PHAGE_Entero_HK140_NC_019710(4) PHAGE_Pseudo_PMG1_NC_016765(3) PHAGE_Acinet_AbP2_NC_041998(3) PHAGE_Xantho_OP1_NC_007709(3) PHAGE_Entero_mEpX2_NC_019705(3) PHAGE_Xantho_phiL7_NC_012742(3) PHAGE_Burkho_phi1026b_NC_0052…	0.132	0.3962
2	21.2Kb	incomplete(40)	integrase,tail	9582-30787	0	26	14	12	1	0	yes	PHAGE_Acinet_Bphi_B1251_NC_019541(10) PHAGE_Acinet_YMC11/11/R3177_NC_041866(10) PHAGE_Acinet_vB_AbaS_TRS1_NC_031098(6) PHAGE_Rhodof_P26218_NC_029061(1) PHAGE_Edward_GF_2_NC_026611(1) PHAGE_Pseudo_MP38_NC_011611(1) PHAGE_Salmon_epsilon34_NC_011976(1) PHAGE_Pseudo_vB_PaeP_Tr60_Ab31_NC_023575(1) PHAGE_Salmon_118970_sal3_NC_031940(1) PHAGE_Salmon_vB_SenS_Sasha_NC_047786(1) PHAGE_Erwini_vB_EhrS_59_NC_…	0.3846	0.3808
3	11.4Kb	incomplete(20)	capsid	1-11429	0	20	17	3	1	0	no	PHAGE_Acinet_Bphi_B1251_NC_019541(12) PHAGE_Acinet_YMC11/11/R3177_NC_041866(8) PHAGE_Aggreg_S1249_NC_013597(1) PHAGE_Mycoba_Panchino_NC_031281(1) PHAGE_Pseudo_D3_NC_002484(1) PHAGE_Pseudo_PS_1_NC_029066(1) PHAGE_Thalas_BA3_NC_009990(1) PHAGE_Gordon_Nymphadora_NC_031061(1) PHAGE_Clostr_c_st_NC_007581(1) PHAGE_Psychr_Psymv2_NC_023734(1) PHAGE_Paenib_Tripp_NC_028930(1) PHAGE_Entero_mEp390_NC_019721(…	0.6	0.3811
4	9.1Kb	incomplete(30)	coat,head	737-9839	0	15	13	2	1	0	no	PHAGE_Acinet_Bphi_B1251_NC_019541(10) PHAGE_Acinet_YMC11/11/R3177_NC_041866(9) PHAGE_Acinet_vB_AbaS_TRS1_NC_031098(6) PHAGE_Pseudo_phiPSA1_NC_024365(2) PHAGE_Pseudo_YMC11/02/R656_NC_028657(2) PHAGE_Entero_phiFL3A_NC_013648(1) PHAGE_Idioma_Phi1M2_2_NC_025471(1) PHAGE_Vibrio_vB_VpaS_MAR10_NC_019713(1) PHAGE_Phage_phiJL001_NC_006938(1) PHAGE_Burkho_BcepMigl_NC_019917(1) PHAGE_Clostr_phiCT9441A_NC_02…	0.6666	0.4159
5	9.4Kb	incomplete(40)	tail,capsid	32-9492	0	17	14	3	1	0	no	PHAGE_Acinet_YMC11/11/R3177_NC_041866(13) PHAGE_Acinet_Bphi_B1251_NC_019541(13) PHAGE_Acinet_vB_AbaS_TRS1_NC_031098(7) PHAGE_Pseudo_phiPSA1_NC_024365(3) PHAGE_Pseudo_YMC11/02/R656_NC_028657(3) PHAGE_Mannhe_vB_MhS_1152AP2_NC_028956(2) PHAGE_Vibrio_pYD38_B_NC_021561(1) PHAGE_Liston_phiHSIC_NC_006953(1) PHAGE_Erwini_vB_EhrS_59_NC_048198(1) PHAGE_Acinet_Petty_NC_023570(1) PHAGE_Pseudo_PS_1_NC_029066(…	0.7647	0.3999
6	8Kb	incomplete(50)	transposase,tail	3-8072	0	16	16	0	1	0	no	PHAGE_Acinet_YMC11/11/R3177_NC_041866(14) PHAGE_Acinet_Bphi_B1251_NC_019541(11) PHAGE_Acinet_vB_AbaS_TRS1_NC_031098(6) PHAGE_Pseudo_phiPSA1_NC_024365(3) PHAGE_Haemop_HP2_NC_003315(2) PHAGE_Pseudo_phi3_NC_030940(2) PHAGE_Pseudo_PaMx74_NC_028809(1) PHAGE_Pseudo_PS_1_NC_029066(1) PHAGE_Psychr_Psymv2_NC_023734(1) PHAGE_Acinet_phiAB1_NC_028675(1) PHAGE_Salmon_SJ46_NC_031129(1) PHAGE_Stx2_c_Stx2a_F451_…	0.875	0.3933
7	6.4Kb	incomplete(60)	head,capsid,tail,transposase	1-6479	0	9	9	0	1	0	no	PHAGE_Acinet_Bphi_B1251_NC_019541(6) PHAGE_Acinet_YMC11/11/R3177_NC_041866(6) PHAGE_Escher_SH2026Stx1_NC_049919(3) PHAGE_Stx2_c_Stx2a_F451_NC_049924(3) PHAGE_Stx2_c_1717_NC_011357(3) PHAGE_Mannhe_vB_MhS_1152AP2_NC_028956(2) PHAGE_Erwini_vB_EamM_Alexandra_NC_047995(1) PHAGE_Pseudo_PaMx74_NC_028809(1) PHAGE_Pseudo_PS_1_NC_029066(1) PHAGE_Erwini_vB_EamM_Yoloswag_NC_047815(1) PHAGE_Escher_HK639_NC_01…	0.6666	0.4238
Acinetobacter baumannii 1237893
1	47.6Kb	incomplete(40)	lysin	372-47976	0	54	37	17	1	0	yes	PHAGE_Acinet_vB_AbaS_TRS1_NC_031098(20) PHAGE_Acinet_YMC11/11/R3177_NC_041866(16) PHAGE_Acinet_Bphi_B1251_NC_019541(15) PHAGE_Pseudo_phiPSA1_NC_024365(4) PHAGE_Acinet_AP22_NC_017984(3) PHAGE_Erwini_PEp14_NC_016767(2) PHAGE_Acinet_phiAC_1_NC_028995(2) PHAGE_Pseudo_H66_NC_042342(2) PHAGE_Pseudo_vB_PaeP_Tr60_Ab31_NC_023575(2) PHAGE_Acinet_AB1_NC_042028(2) PHAGE_Acinet_WCHABP1_NC_041966(2) PHAGE_Pseu…	0.3703	0.401
2	13.3Kb	incomplete(40)	integrase,capsid,recombinase	213710-227100	0	6	6	0	1	0	yes	PHAGE_Pseudo_YMC11/02/R656_NC_028657(3) PHAGE_Acinet_Bphi_B1251_NC_019541(2) PHAGE_Pseudo_vB_PaeP_Tr60_Ab31_NC_023575(2) PHAGE_Pseudo_PS_1_NC_029066(2) PHAGE_Acinet_YMC11/11/R3177_NC_041866(2) PHAGE_Sinorh_phiLM21_NC_029046(1) PHAGE_Erwini_vB_EhrS_49_NC_048197(1) PHAGE_Synech_S_CBWM1_NC_048106(1) PHAGE_Lister_LP_HM00113468_NC_049900(1) PHAGE_Paraco_Shpa_NC_041868(1) PHAGE_Pseudo_PMG1_NC_016765(1)…	0.5	0.3664
3	14Kb	incomplete(50)	integrase,capsid,tail	90495-104540	0	12	9	3	1	0	yes	PHAGE_Acinet_Bphi_B1251_NC_019541(3) PHAGE_Acinet_YMC_13_01_C62_NC_024785(2) PHAGE_Acinet_vB_AbaS_TRS1_NC_031098(2) PHAGE_Acinet_YMC11/12/R2315_NC_028855(2) PHAGE_Acinet_AP22_NC_017984(2) PHAGE_Burkho_BcepC6B_NC_005887(1) PHAGE_Acinet_AbP2_NC_041998(1) PHAGE_Clostr_phiCT453B_NC_029004(1) PHAGE_Clostr_phiCT19406C_NC_029006(1) PHAGE_Acinet_AB1_NC_042028(1) PHAGE_Lister_A118_NC_003216(1) PHAGE_Mannh…	0.25	0.3843
4	17.6Kb	incomplete(60)	transposase,tail,head,capsid	42307-59983	0	20	16	4	1	0	yes	PHAGE_Psychr_pOW20_A_NC_020841(5) PHAGE_Klebsi_JD001_NC_020204(3) PHAGE_Acinet_YMC11/11/R3177_NC_041866(3) PHAGE_Klebsi_vB_KpnM_KpV52_NC_041900(2) PHAGE_Pantoe_vB_PagM_PSKM_NC_048767(2) PHAGE_Acinet_Bphi_B1251_NC_019541(2) PHAGE_Pseudo_YMC11/02/R656_NC_028657(2) PHAGE_Pectob_ZF40_NC_019522(2) PHAGE_Pseudo_PAJU2_NC_011373(1) PHAGE_Lactob_PL_1_NC_022757(1) PHAGE_Rhizob_RHEph06_NC_027296(1) PHAGE_St…	0.25	0.3727
5	31.1Kb	incomplete(50)	tail,lysin,portal	22460-53578	0	39	29	10	1	0	yes	PHAGE_Pseudo_Dobby_NC_048109(15) PHAGE_Pseudo_phiCTX_NC_003278(14) PHAGE_Burkho_KS14_NC_015273(9) PHAGE_Burkho_phiE12_2_NC_009236(6) PHAGE_Burkho_phiE202_NC_009234(6) PHAGE_Burkho_AP3_NC_047752(5) PHAGE_Burkho_KL3_NC_015266(5) PHAGE_Burkho_phi52237_NC_007145(5) PHAGE_Stenot_Smp131_NC_023588(4) PHAGE_Ralsto_RSA1_NC_009382(3) PHAGE_Ralsto_RSY1_NC_025115(3) PHAGE_Klebsi_ST15_OXA48phi14.1_NC_049454(3…	0.3846	0.3884
6	14.6Kb	incomplete(50)	head,capsid,portal,tail	2-14613	0	17	12	5	1	0	no	PHAGE_Pelagi_HTVC010P_NC_020481(5) PHAGE_Entero_Tyrion_NC_031077(2) PHAGE_Salmon_epsilon15_NC_004775(2) PHAGE_Escher_phiV10_NC_007804(2) PHAGE_Acinet_AP22_NC_017984(1) PHAGE_Acinet_YMC13/03/R2096_NC_027332(1) PHAGE_Vibrio_VP5_NC_005891(1) PHAGE_Staphy_88_NC_007063(1) PHAGE_Salmon_SJ46_NC_031129(1) PHAGE_Serrat_Parlo_NC_048758(1) PHAGE_Acinet_YMC11/11/R3177_NC_041866(1) PHAGE_Klebsi_KP8_NC_048700(…	0.2941	0.4249
7	13.9Kb	incomplete(40)	tail,capsid	1345-15331	0	17	13	4	1	0	no	PHAGE_Acinet_YMC11/11/R3177_NC_041866(11) PHAGE_Acinet_Bphi_B1251_NC_019541(10) PHAGE_Acinet_vB_AbaS_TRS1_NC_031098(7) PHAGE_Pseudo_phiPSA1_NC_024365(3) PHAGE_Escher_PA28_NC_041935(1) PHAGE_Pseudo_PS_1_NC_029066(1) PHAGE_Shigel_Ss_VASD_NC_028685(1) PHAGE_Shigel_POCJ13_NC_025434(1) PHAGE_Pseudo_JBD93_NC_030918(1) PHAGE_Acinet_Petty_NC_023570(1) PHAGE_Escher_P13374_NC_018846(1) PHAGE_Pseudo_MP38_NC…	0.647	0.3932
8	11.8Kb	incomplete(10)	NA	432-12248	0	23	16	7	1	0	no	PHAGE_Acinet_Bphi_B1251_NC_019541(12) PHAGE_Acinet_YMC11/11/R3177_NC_041866(6) PHAGE_Acinet_vB_AbaS_TRS1_NC_031098(4) PHAGE_Pseudo_phiPSA1_NC_024365(2) PHAGE_Stx2_vB_EcoP_24B_NC_027984(1) PHAGE_Lactoc_3R16S_NC_049376(1) PHAGE_Acinet_LZ35_NC_031117(1) PHAGE_Idioma_Phi1M2_2_NC_025471(1) PHAGE_Burkho_phi6442_NC_009235(1) PHAGE_Entero_933W_NC_000924(1) PHAGE_Pseudo_PS_1_NC_029066(1) PHAGE_Clostr_phiM…	0.5217	0.3785
9	9.8Kb	incomplete(20)	tail	3-9829	0	17	12	5	1	0	no	PHAGE_Acinet_vB_AbaS_TRS1_NC_031098(3) PHAGE_Acinet_Bphi_B1251_NC_019541(3) PHAGE_Acinet_LZ35_NC_031117(3) PHAGE_Acinet_AbP2_NC_041998(2) PHAGE_Acinet_WCHABP1_NC_041966(2) PHAGE_Acinet_IME_AB2_NC_041857(2) PHAGE_Vibrio_12A4_NC_021068(2) PHAGE_Pseudo_JBD44_NC_030929(1) PHAGE_Geobac_GBK2_NC_023612(1) PHAGE_Pseudo_vB_PaeP_Tr60_Ab31_NC_023575(1) PHAGE_Pseudo_PMG1_NC_016765(1) PHAGE_Burkho_vB_BmuP_KL4…	0.1764	0.3932
Acinetobacter baumannii 1264936
1	37Kb	intact(130)	lysin,tail,head,capsid,portal	82442-119503	0	55	32	23	1	0	yes	PHAGE_Acinet_vB_AbaS_TRS1_NC_031098(7) PHAGE_Entero_mEp235_NC_019708(5) PHAGE_Acinet_Bphi_B1251_NC_019541(4) PHAGE_Entero_HK022_NC_002166(4) PHAGE_Entero_HK140_NC_019710(4) PHAGE_Acinet_YMC11/11/R3177_NC_041866(4) PHAGE_Entero_mEpX2_NC_019705(3) PHAGE_Pseudo_PMG1_NC_016765(3) PHAGE_Acinet_AbP2_NC_041998(3) PHAGE_Xantho_phiL7_NC_012742(3) PHAGE_Xantho_OP1_NC_007709(3) PHAGE_Acinet_vB_AbaP_PD_6A3_N…	0.1272	0.3953
2	18.1Kb	incomplete(30)	transposase,integrase	757-18948	0	24	15	9	1	0	yes	PHAGE_Acinet_Bphi_B1251_NC_019541(6) PHAGE_Acinet_YMC11/11/R3177_NC_041866(5) PHAGE_Acinet_vB_AbaS_TRS1_NC_031098(4) PHAGE_Pectob_ZF40_NC_019522(2) PHAGE_Psychr_Psymv2_NC_023734(1) PHAGE_Sulfit_pCB2047_C_NC_020856(1) PHAGE_Entero_SfV_NC_003444(1) PHAGE_Pseudo_D3_NC_002484(1) PHAGE_Pseudo_H66_NC_042342(1) PHAGE_Erwini_PEp14_NC_016767(1) PHAGE_Burkho_vB_BmuP_KL4_NC_047958(1) PHAGE_Vibrio_12A4_NC_02…	0.25	0.366
3	33.1Kb	incomplete(60)	tail,integrase	2-33173	0	34	20	14	1	0	yes	PHAGE_Acinet_Bphi_B1251_NC_019541(16) PHAGE_Acinet_YMC11/11/R3177_NC_041866(16) PHAGE_Acinet_vB_AbaS_TRS1_NC_031098(11) PHAGE_Pseudo_phiPSA1_NC_024365(3) PHAGE_Salmon_118970_sal3_NC_031940(1) PHAGE_Salmon_SPN3UB_NC_019545(1) PHAGE_Entero_Sf101_NC_027398(1) PHAGE_Pseudo_vB_PaeP_Tr60_Ab31_NC_023575(1) PHAGE_Salmon_9NA_NC_025443(1) PHAGE_Salmon_UPF_BP1_NC_047875(1) PHAGE_Salmon_vB_SenS_Sasha_NC_0477…	0.4705	0.3856
4	11.4Kb	incomplete(20)	capsid	1-11429	0	20	17	3	1	0	no	PHAGE_Acinet_Bphi_B1251_NC_019541(12) PHAGE_Acinet_YMC11/11/R3177_NC_041866(8) PHAGE_Mycoba_Panchino_NC_031281(1) PHAGE_Acinet_vB_AbaS_TRS1_NC_031098(1) PHAGE_Gordon_Nymphadora_NC_031061(1) PHAGE_Pseudo_PMG1_NC_016765(1) PHAGE_Thalas_BA3_NC_009990(1) PHAGE_Pseudo_JBD44_NC_030929(1) PHAGE_Pseudo_PS_1_NC_029066(1) PHAGE_Clostr_c_st_NC_007581(1) PHAGE_Haemop_Aaphi23_NC_004827(1) PHAGE_Lister_LP_HM00…	0.6	0.381
5	24.7Kb	incomplete(60)	tail,coat,head	39-24756	0	45	28	17	1	0	no	PHAGE_Acinet_Bphi_B1251_NC_019541(21) PHAGE_Acinet_YMC11/11/R3177_NC_041866(19) PHAGE_Acinet_vB_AbaS_TRS1_NC_031098(12) PHAGE_Pseudo_phiPSA1_NC_024365(5) PHAGE_Acinet_AbP2_NC_041998(2) PHAGE_Pseudo_YMC11/02/R656_NC_028657(2) PHAGE_Acinet_WCHABP12_NC_041924(2) PHAGE_Psychr_Psymv2_NC_023734(2) PHAGE_Acinet_WCHABP1_NC_041966(2) PHAGE_Vibrio_vB_VpaS_MAR10_NC_019713(1) PHAGE_Pseudo_PaMx74_NC_028809(1)…	0.4666	0.3884
6	8Kb	incomplete(50)	transposase,tail	1-8073	0	17	17	0	1	0	no	PHAGE_Acinet_YMC11/11/R3177_NC_041866(14) PHAGE_Acinet_Bphi_B1251_NC_019541(11) PHAGE_Acinet_vB_AbaS_TRS1_NC_031098(6) PHAGE_Pseudo_phiPSA1_NC_024365(3) PHAGE_Haemop_HP2_NC_003315(2) PHAGE_Haemop_HP1_NC_001697(2) PHAGE_Acinet_phiAB1_NC_028675(1) PHAGE_Pseudo_phi3_NC_030940(1) PHAGE_Escher_SH2026Stx1_NC_049919(1) PHAGE_Aeriba_AP45_NC_048651(1) PHAGE_Pseudo_PaMx74_NC_028809(1) PHAGE_Entero_BP_4795_…	0.8235	0.3933
7	4.2Kb	incomplete(40)	head,capsid,transposase	1-4288	0	7	7	0	1	0	no	PHAGE_Acinet_YMC11/11/R3177_NC_041866(6) PHAGE_Acinet_Bphi_B1251_NC_019541(6) PHAGE_Mannhe_vB_MhS_1152AP2_NC_028956(2) PHAGE_Erwini_vB_EamM_Alexandra_NC_047995(1) PHAGE_Escher_SH2026Stx1_NC_049919(1) PHAGE_Pseudo_PaMx74_NC_028809(1) PHAGE_Liston_phiHSIC_NC_006953(1) PHAGE_Altero_vB_AmaP_AD45_P1_NC_021532(1) PHAGE_Stx2_c_1717_NC_011357(1) PHAGE_Acinet_vB_AbaS_TRS1_NC_031098(1) PHAGE_Stx2_c_Stx2a_F…	0.8571	0.4007
Acinetobacter baumannii 1266220
1	24.4Kb	questionable(90)	lysin,tail,head,capsid	81197-105661	0	34	26	8	1	0	no	PHAGE_Acinet_vB_AbaS_TRS1_NC_031098(6) PHAGE_Entero_mEp235_NC_019708(5) PHAGE_Entero_HK140_NC_019710(4) PHAGE_Entero_HK022_NC_002166(4) PHAGE_Acinet_YMC11/11/R3177_NC_041866(4) PHAGE_Pseudo_PMG1_NC_016765(3) PHAGE_Entero_mEpX2_NC_019705(3) PHAGE_Xantho_OP1_NC_007709(3) PHAGE_Xantho_phiL7_NC_012742(3) PHAGE_Acinet_Bphi_B1251_NC_019541(3) PHAGE_Xantho_Xop411_NC_009543(2) PHAGE_Xantho_Xp10_NC_004902…	0.1764	0.4033
2	97.6Kb	intact(150)	tail,capsid,terminase,recombinase,plate	4834-102433	0	133	71	62	1	0	no	PHAGE_Pseudo_nickie_NC_042091(37) PHAGE_Salmon_SSU5_NC_018843(35) PHAGE_Rhizob_RHEph10_NC_034248(27) PHAGE_Burkho_KS9_NC_013055(3) PHAGE_Bacill_SP_10_NC_019487(3) PHAGE_Acinet_vB_AbaM_ME3_NC_041884(3) PHAGE_Pseudo_YMC11/02/R656_NC_028657(3) PHAGE_Pseudo_vB_PaeS_PAO1_Ab18_NC_026594(2) PHAGE_Bacill_JL_NC_028982(2) PHAGE_Escher_HK639_NC_016158(2) PHAGE_Acinet_Bphi_B1251_NC_019541(2) PHAGE_Burkho_phi…	0.2781	0.4234
3	36.4Kb	questionable(80)	tail,capsid,head,transposase,integrase	338-36823	0	35	26	9	1	0	yes	PHAGE_Acinet_Bphi_B1251_NC_019541(15) PHAGE_Acinet_YMC11/11/R3177_NC_041866(14) PHAGE_Acinet_vB_AbaS_TRS1_NC_031098(6) PHAGE_Pectob_ZF40_NC_019522(3) PHAGE_Mannhe_vB_MhS_1152AP2_NC_028956(2) PHAGE_Stx2_c_1717_NC_011357(2) PHAGE_Escher_SH2026Stx1_NC_049919(2) PHAGE_Stx2_c_Stx2a_F451_NC_049924(2) PHAGE_Entero_cdtI_NC_009514(1) PHAGE_Sulfit_pCB2047_C_NC_020856(1) PHAGE_Shigel_SfIV_NC_022749(1) PHAGE…	0.4285	0.3823
4	28.1Kb	incomplete(60)	tail,coat,head	3385-31542	0	38	30	8	1	0	no	PHAGE_Acinet_Bphi_B1251_NC_019541(25) PHAGE_Acinet_YMC11/11/R3177_NC_041866(23) PHAGE_Acinet_vB_AbaS_TRS1_NC_031098(16) PHAGE_Pseudo_phiPSA1_NC_024365(5) PHAGE_Pseudo_YMC11/02/R656_NC_028657(2) PHAGE_Altero_vB_AcoS_R7M_NC_048878(1) PHAGE_Dinoro_vB_DshS_R5C_NC_041921(1) PHAGE_Pseudo_PaMx74_NC_028809(1) PHAGE_Pseudo_MP38_NC_011611(1) PHAGE_Erwini_vB_EamP_S6_NC_019514(1) PHAGE_Burkho_BcepMigl_NC_019…	0.6578	0.4071
5	8.2Kb	incomplete(40)	tail,transposase	533-8804	0	16	16	0	1	0	no	PHAGE_Acinet_YMC11/11/R3177_NC_041866(14) PHAGE_Acinet_Bphi_B1251_NC_019541(11) PHAGE_Acinet_vB_AbaS_TRS1_NC_031098(6) PHAGE_Pseudo_phiPSA1_NC_024365(3) PHAGE_Haemop_HP2_NC_003315(2) PHAGE_Haemop_HP1_NC_001697(2) PHAGE_Psychr_Psymv2_NC_023734(1) PHAGE_Entero_HK022_NC_002166(1) PHAGE_Aeriba_AP45_NC_048651(1) PHAGE_Pseudo_YMC11/02/R656_NC_028657(1) PHAGE_Pseudo_PS_1_NC_029066(1) PHAGE_Salmon_SJ46_N…	0.875	0.394
Acinetobacter baumannii 1271213
1	30.1Kb	incomplete(30)	NA	163-30300	0	44	33	11	1	0	yes	PHAGE_Acinet_vB_AbaS_TRS1_NC_031098(20) PHAGE_Acinet_YMC11/11/R3177_NC_041866(16) PHAGE_Acinet_Bphi_B1251_NC_019541(15) PHAGE_Pseudo_phiPSA1_NC_024365(4) PHAGE_Pseudo_PS_1_NC_029066(2) PHAGE_Acinet_WCHABP12_NC_041924(2) PHAGE_Acinet_AP22_NC_017984(2) PHAGE_Acinet_WCHABP1_NC_041966(2) PHAGE_Pseudo_vB_PaeP_Tr60_Ab31_NC_023575(1) PHAGE_Pseudo_YMC11/02/R656_NC_028657(1) PHAGE_Haemop_Aaphi23_NC_004827…	0.4545	0.4022
2	31.1Kb	incomplete(60)	tail,lysin,portal	27674-58792	0	43	29	14	1	0	yes	PHAGE_Pseudo_Dobby_NC_048109(15) PHAGE_Pseudo_phiCTX_NC_003278(14) PHAGE_Burkho_KS14_NC_015273(9) PHAGE_Burkho_phiE12_2_NC_009236(6) PHAGE_Burkho_phiE202_NC_009234(6) PHAGE_Burkho_phi52237_NC_007145(5) PHAGE_Burkho_KL3_NC_015266(5) PHAGE_Burkho_AP3_NC_047752(5) PHAGE_Stenot_Smp131_NC_023588(4) PHAGE_Klebsi_4LV2017_NC_047818(3) PHAGE_Entero_186_NC_001317(3) PHAGE_Klebsi_ST15_OXA48phi14.1_NC_049454…	0.3488	0.3885
3	19Kb	incomplete(60)	tail,capsid,head,transposase	1506-20539	0	20	16	4	1	0	yes	PHAGE_Psychr_pOW20_A_NC_020841(5) PHAGE_Klebsi_JD001_NC_020204(3) PHAGE_Acinet_YMC11/11/R3177_NC_041866(3) PHAGE_Pantoe_vB_PagM_PSKM_NC_048767(2) PHAGE_Klebsi_vB_KpnM_KpV52_NC_041900(2) PHAGE_Acinet_Bphi_B1251_NC_019541(2) PHAGE_Klebsi_vB_KpnM_KpV79_NC_042041(2) PHAGE_Pseudo_YMC11/02/R656_NC_028657(2) PHAGE_Pectob_ZF40_NC_019522(2) PHAGE_Lactob_PL_1_NC_022757(1) PHAGE_Rhizob_RHEph04_NC_041908(1) …	0.25	0.3693
4	7.8Kb	incomplete(20)	capsid	1001-8847	0	16	10	6	1	0	no	PHAGE_Acinet_AP22_NC_017984(2) PHAGE_Pseudo_vB_PaeP_Tr60_Ab31_NC_023575(2) PHAGE_Pseudo_YMC11/02/R656_NC_028657(2) PHAGE_Acinet_Bphi_B1251_NC_019541(2) PHAGE_Staphy_StauST398_5_NC_023500(1) PHAGE_Pseudo_D3_NC_002484(1) PHAGE_Sinorh_phiLM21_NC_029046(1) PHAGE_Shigel_POCJ13_NC_025434(1) PHAGE_Acinet_AB1_NC_042028(1) PHAGE_Pseudo_vB_PaeS_PM105_NC_028667(1) PHAGE_Burkho_BcepC6B_NC_005887(1) PHAGE_Erw…	0.125	0.3984
5	14.5Kb	questionable(70)	terminase,portal,head,capsid	3481-18046	0	21	51	6	1	0	no	PHAGE_Acinet_YMC11/11/R3177_NC_041866(13) PHAGE_Acinet_Bphi_B1251_NC_019541(10) PHAGE_Acinet_vB_AbaS_TRS1_NC_031098(7) PHAGE_Pseudo_phiPSA1_NC_024365(3) PHAGE_Haemop_HP2_NC_003315(2) PHAGE_Pseudo_phi3_NC_030940(2) PHAGE_Pseudo_PS_1_NC_029066(1) PHAGE_Clostr_c_st_NC_007581(1) PHAGE_Clostr_phiCD38_2_NC_015568(1) PHAGE_Pseudo_JBD93_NC_030918(1) PHAGE_Clostr_phiCD146_NC_028958(1) PHAGE_Acinet_Petty_N…	0.619	0.3834
6	13.9Kb	incomplete(40)	tail,capsid	3480-17466	0	18	14	4	1	0	no	PHAGE_Acinet_YMC11/11/R3177_NC_041866(11) PHAGE_Acinet_Bphi_B1251_NC_019541(10) PHAGE_Acinet_vB_AbaS_TRS1_NC_031098(7) PHAGE_Pseudo_phiPSA1_NC_024365(3) PHAGE_Flavob_23T_NC_041859(1) PHAGE_Pseudo_MP38_NC_011611(1) PHAGE_Flavob_2A_NC_031926(1) PHAGE_Escher_P13374_NC_018846(1) PHAGE_Shigel_Stx_NC_029120(1) PHAGE_Shigel_Ss_VASD_NC_028685(1) PHAGE_Escher_PA28_NC_041935(1) PHAGE_Acinet_phiAB1_NC_02867…	0.6111	0.393
7	11.2Kb	incomplete(10)	NA	1-11280	0	23	16	7	1	0	no	PHAGE_Acinet_Bphi_B1251_NC_019541(11) PHAGE_Acinet_YMC11/11/R3177_NC_041866(6) PHAGE_Acinet_vB_AbaS_TRS1_NC_031098(4) PHAGE_Pseudo_phiPSA1_NC_024365(2) PHAGE_Cronob_phiES15_NC_018454(1) PHAGE_Burkho_phi6442_NC_009235(1) PHAGE_Burkho_phiE125_NC_003309(1) PHAGE_Stx2_c_Stx2a_F451_NC_049924(1) PHAGE_Salmon_vB_SosS_Oslo_NC_018279(1) PHAGE_Acinet_LZ35_NC_031117(1) PHAGE_Azospi_Cd_NC_010355(1) PHAGE_Pse…	0.4782	0.3853
8	10.9Kb	incomplete(50)	tail,capsid,coat,head	51-11030	0	17	16	1	1	0	no	PHAGE_Acinet_YMC11/11/R3177_NC_041866(13) PHAGE_Acinet_Bphi_B1251_NC_019541(12) PHAGE_Acinet_vB_AbaS_TRS1_NC_031098(8) PHAGE_Pseudo_phiPSA1_NC_024365(3) PHAGE_Dinoro_vB_DshS_R5C_NC_041921(2) PHAGE_Caulob_rogue_NC_019408(1) PHAGE_Caulob_CcrBL10_NC_048045(1) PHAGE_Pseudo_KPP25_NC_024123(1) PHAGE_Bacill_SPP1_NC_004166(1) PHAGE_Acinet_phiAB1_NC_028675(1) PHAGE_Xantho_Xp15_NC_007024(1) PHAGE_Brocho_BL…	0.7647	0.407
Acinetobacter baumannii 1271651
1	37Kb	intact(130)	lysin,tail,head,capsid,portal	80190-117251	0	55	32	23	1	0	yes	PHAGE_Acinet_vB_AbaS_TRS1_NC_031098(7) PHAGE_Entero_mEp235_NC_019708(5) PHAGE_Entero_HK140_NC_019710(4) PHAGE_Entero_HK022_NC_002166(4) PHAGE_Acinet_Bphi_B1251_NC_019541(4) PHAGE_Acinet_YMC11/11/R3177_NC_041866(4) PHAGE_Xantho_phiL7_NC_012742(3) PHAGE_Entero_mEpX2_NC_019705(3) PHAGE_Acinet_AbP2_NC_041998(3) PHAGE_Xantho_OP1_NC_007709(3) PHAGE_Pseudo_PMG1_NC_016765(3) PHAGE_Pseudo_D3_NC_002484(2) …	0.1272	0.3953
2	19.5Kb	incomplete(20)	integrase	139814-159347	0	8	7	1	1	0	yes	PHAGE_Acinet_Bphi_B1251_NC_019541(6) PHAGE_Acinet_YMC11/11/R3177_NC_041866(6) PHAGE_Acinet_vB_AbaS_TRS1_NC_031098(4) PHAGE_Salmon_9NA_NC_025443(1) PHAGE_Rhodof_P26218_NC_029061(1) PHAGE_Erwini_phiEt88_NC_015295(1) PHAGE_Pseudo_PAJU2_NC_011373(1) PHAGE_Erwini_vB_EamP_S6_NC_019514(1) PHAGE_Pseudo_vB_PaeP_Tr60_Ab31_NC_023575(1) PHAGE_Klebsi_Seifer_NC_048732(1) PHAGE_Salmon_vB_SenS_Sasha_NC_047786(1)	0.75	0.3802
3	18.1Kb	incomplete(30)	transposase,integrase	398-18589	0	24	15	9	1	0	yes	PHAGE_Acinet_Bphi_B1251_NC_019541(6) PHAGE_Acinet_YMC11/11/R3177_NC_041866(5) PHAGE_Acinet_vB_AbaS_TRS1_NC_031098(4) PHAGE_Pectob_ZF40_NC_019522(2) PHAGE_Psychr_Psymv2_NC_023734(1) PHAGE_Entero_cdtI_NC_009514(1) PHAGE_Entero_SfV_NC_003444(1) PHAGE_Entero_phiP27_NC_003356(1) PHAGE_Sulfit_pCB2047_A_NC_020858(1) PHAGE_Pseudo_PAJU2_NC_011373(1) PHAGE_Vibrio_12A4_NC_021068(1) PHAGE_Pseudo_PMG1_NC_0167…	0.25	0.3661
4	10.6Kb	incomplete(20)	capsid	859-11476	0	19	16	3	1	0	no	PHAGE_Acinet_Bphi_B1251_NC_019541(12) PHAGE_Acinet_YMC11/11/R3177_NC_041866(8) PHAGE_Paenib_Tripp_NC_028930(1) PHAGE_Erwini_vB_EhrS_49_NC_048197(1) PHAGE_Halovi_HGTV_1_NC_021328(1) PHAGE_Pseudo_D3_NC_002484(1) PHAGE_Acinet_vB_AbaS_TRS1_NC_031098(1) PHAGE_Lister_A118_NC_003216(1) PHAGE_Erwini_vB_EhrS_59_NC_048198(1) PHAGE_Haemop_Aaphi23_NC_004827(1) PHAGE_Gordon_Nymphadora_NC_031061(1) PHAGE_Pseud…	0.6315	0.3797
5	14.9Kb	incomplete(40)	head,coat,tail	7677-22581	0	26	21	5	1	0	no	PHAGE_Acinet_Bphi_B1251_NC_019541(18) PHAGE_Acinet_YMC11/11/R3177_NC_041866(17) PHAGE_Acinet_vB_AbaS_TRS1_NC_031098(12) PHAGE_Pseudo_phiPSA1_NC_024365(5) PHAGE_Pseudo_YMC11/02/R656_NC_028657(2) PHAGE_Pseudo_PS_1_NC_029066(1) PHAGE_Bacill_SPP1_NC_004166(1) PHAGE_Acinet_Petty_NC_023570(1) PHAGE_Pantoe_vB_PagS_Vid5_NC_042120(1) PHAGE_Idioma_Phi1M2_2_NC_025471(1) PHAGE_Pseudo_PaMx74_NC_028809(1) PHAG…	0.6923	0.4085
6	18.3Kb	incomplete(40)	tail	2-18333	0	22	17	5	1	0	no	PHAGE_Acinet_Bphi_B1251_NC_019541(15) PHAGE_Acinet_YMC11/11/R3177_NC_041866(14) PHAGE_Acinet_vB_AbaS_TRS1_NC_031098(10) PHAGE_Pseudo_phiPSA1_NC_024365(3) PHAGE_Klebsi_ST437_OXA245phi4.2_NC_049449(1) PHAGE_Rhodof_P26218_NC_029061(1) PHAGE_Erwini_vB_EhrS_59_NC_048198(1) PHAGE_Salmon_Fels_2_NC_010463(1) PHAGE_Psychr_Psymv2_NC_023734(1) PHAGE_Klebsi_4LV2017_NC_047818(1) PHAGE_Acinet_phiAB1_NC_028675(…	0.6818	0.4054
7	10.4Kb	questionable(70)	tail,transposase	27-10428	0	19	19	0	1	0	no	PHAGE_Acinet_YMC11/11/R3177_NC_041866(14) PHAGE_Acinet_Bphi_B1251_NC_019541(11) PHAGE_Acinet_vB_AbaS_TRS1_NC_031098(6) PHAGE_Escher_SH2026Stx1_NC_049919(3) PHAGE_Stx2_c_1717_NC_011357(3) PHAGE_Stx2_c_Stx2a_F451_NC_049924(3) PHAGE_Pseudo_phiPSA1_NC_024365(3) PHAGE_Haemop_HP1_NC_001697(2) PHAGE_Haemop_HP2_NC_003315(2) PHAGE_Pseudo_PS_1_NC_029066(1) PHAGE_Entero_HK022_NC_002166(1) PHAGE_Acinet_Petty…	0.7368	0.4107
8	7.2Kb	incomplete(40)	transposase,capsid,head	1-7262	0	11	11	0	1	0	no	PHAGE_Acinet_Bphi_B1251_NC_019541(8) PHAGE_Acinet_YMC11/11/R3177_NC_041866(8) PHAGE_Acinet_vB_AbaS_TRS1_NC_031098(2) PHAGE_Mannhe_vB_MhS_1152AP2_NC_028956(2) PHAGE_Achrom_JWX_NC_028768(1) PHAGE_Liston_phiHSIC_NC_006953(1) PHAGE_Pseudo_PS_1_NC_029066(1) PHAGE_Altero_vB_AmaP_AD45_P1_NC_021532(1) PHAGE_Escher_HK639_NC_016158(1) PHAGE_Pseudo_PaMx74_NC_028809(1) PHAGE_Acinet_vB_AbaS_Loki_NC_042137(1) …	0.7272	0.4094
9	4.5Kb	incomplete(20)	transposase	439-4982	0	10	6	4	1	0	no	PHAGE_Acinet_Bphi_B1251_NC_019541(4) PHAGE_Acinet_AbP2_NC_041998(2) PHAGE_Acinet_WCHABP12_NC_041924(2) PHAGE_Acinet_WCHABP1_NC_041966(2) PHAGE_Acinet_vB_AbaS_TRS1_NC_031098(2) PHAGE_Acinet_YMC11/11/R3177_NC_041866(2) PHAGE_Pectob_ZF40_NC_019522(2) PHAGE_Acinet_LZ35_NC_031117(1) PHAGE_Cronob_ENT47670_NC_019927(1) PHAGE_Vibrio_12A4_NC_021068(1) PHAGE_Acinet_IME_AB2_NC_041857(1) PHAGE_Pseudo_JBD44_N…	0.4	0.3897
Acinetobacter baumannii 1276470-86
1	16.9Kb	incomplete(30)	capsid,integrase	1-16948	0	7	7	0	1	0	yes	PHAGE_Pseudo_YMC11/02/R656_NC_028657(3) PHAGE_Acinet_YMC11/11/R3177_NC_041866(2) PHAGE_Pseudo_D3_NC_002484(2) PHAGE_Acinet_Bphi_B1251_NC_019541(2) PHAGE_Entero_DE3_NC_042057(1) PHAGE_Sinorh_phiLM21_NC_029046(1) PHAGE_Lister_A118_NC_003216(1) PHAGE_Shigel_POCJ13_NC_025434(1) PHAGE_Shigel_Stx_NC_029120(1) PHAGE_Gordon_Nymphadora_NC_031061(1) PHAGE_Pseudo_phiPSA1_NC_024365(1) PHAGE_Entero_lambda_NC_…	0.4285	0.3703
2	17.6Kb	incomplete(60)	transposase,tail,head,capsid	42434-60110	0	20	16	4	1	0	yes	PHAGE_Psychr_pOW20_A_NC_020841(5) PHAGE_Klebsi_JD001_NC_020204(3) PHAGE_Acinet_YMC11/11/R3177_NC_041866(3) PHAGE_Pseudo_YMC11/02/R656_NC_028657(2) PHAGE_Acinet_Bphi_B1251_NC_019541(2) PHAGE_Klebsi_vB_KpnM_KpV52_NC_041900(2) PHAGE_Pantoe_vB_PagM_PSKM_NC_048767(2) PHAGE_Pectob_ZF40_NC_019522(2) PHAGE_Strept_LukeCage_NC_048723(1) PHAGE_Strept_StarPlatinum_NC_048721(1) PHAGE_Rhodof_P26218_NC_029061(1…	0.25	0.3728
3	40.2Kb	incomplete(60)	tail,lysin,portal	14561-54793	0	43	30	13	1	0	yes	PHAGE_Pseudo_Dobby_NC_048109(15) PHAGE_Pseudo_phiCTX_NC_003278(14) PHAGE_Burkho_KS14_NC_015273(9) PHAGE_Burkho_phiE12_2_NC_009236(6) PHAGE_Burkho_phiE202_NC_009234(6) PHAGE_Burkho_phi52237_NC_007145(5) PHAGE_Burkho_KL3_NC_015266(5) PHAGE_Burkho_AP3_NC_047752(5) PHAGE_Stenot_Smp131_NC_023588(4) PHAGE_Erwini_EtG_NC_047833(3) PHAGE_Klebsi_4LV2017_NC_047818(3) PHAGE_Entero_186_NC_001317(3) PHAGE_Kleb…	0.3488	0.3904
4	29.4Kb	incomplete(10)	NA	23742-53232	0	37	32	5	1	0	yes	PHAGE_Acinet_vB_AbaS_TRS1_NC_031098(20) PHAGE_Acinet_YMC11/11/R3177_NC_041866(16) PHAGE_Acinet_Bphi_B1251_NC_019541(15) PHAGE_Pseudo_phiPSA1_NC_024365(4) PHAGE_Pseudo_PS_1_NC_029066(2) PHAGE_Acinet_AP22_NC_017984(2) PHAGE_Acinet_WCHABP12_NC_041924(2) PHAGE_Acinet_WCHABP1_NC_041966(2) PHAGE_Clostr_phiCD119_NC_007917(1) PHAGE_Proteu_VB_PmiS_Isfahan_NC_041925(1) PHAGE_Paraco_vB_PmaS_IMEP1_NC_026608(…	0.5405	0.4027
5	13.8Kb	incomplete(40)	tail,capsid	3467-17343	0	18	14	4	1	0	no	PHAGE_Acinet_YMC11/11/R3177_NC_041866(11) PHAGE_Acinet_Bphi_B1251_NC_019541(10) PHAGE_Acinet_vB_AbaS_TRS1_NC_031098(7) PHAGE_Pseudo_phiPSA1_NC_024365(3) PHAGE_Shigel_Ss_VASD_NC_028685(1) PHAGE_Flavob_2A_NC_031926(1) PHAGE_Shigel_POCJ13_NC_025434(1) PHAGE_Shigel_Stx_NC_029120(1) PHAGE_Escher_P13374_NC_018846(1) PHAGE_Pseudo_MP38_NC_011611(1) PHAGE_Flavob_23T_NC_041859(1) PHAGE_Pseudo_JBD93_NC_0309…	0.6111	0.3926
6	13.8Kb	incomplete(20)	head	1-13889	0	26	19	7	1	0	no	PHAGE_Acinet_Bphi_B1251_NC_019541(15) PHAGE_Acinet_YMC11/11/R3177_NC_041866(9) PHAGE_Acinet_vB_AbaS_TRS1_NC_031098(5) PHAGE_Pseudo_phiPSA1_NC_024365(2) PHAGE_Acinet_IME_AB2_NC_041857(1) PHAGE_Cronob_phiES15_NC_018454(1) PHAGE_Acinet_AbP2_NC_041998(1) PHAGE_Altero_vB_AcoS_R7M_NC_048878(1) PHAGE_Acinet_LZ35_NC_031117(1) PHAGE_Burkho_phi6442_NC_009235(1) PHAGE_Pantoe_vB_PagS_Vid5_NC_042120(1) PHAGE_…	0.5769	0.3899
7	9.7Kb	incomplete(50)	head,coat,capsid,tail	2-9796	0	17	16	1	1	0	no	PHAGE_Acinet_YMC11/11/R3177_NC_041866(13) PHAGE_Acinet_Bphi_B1251_NC_019541(12) PHAGE_Acinet_vB_AbaS_TRS1_NC_031098(7) PHAGE_Pseudo_phiPSA1_NC_024365(3) PHAGE_Vibrio_vB_VpaS_MAR10_NC_019713(1) PHAGE_Acinet_phiAB1_NC_028675(1) PHAGE_Caulob_rogue_NC_019408(1) PHAGE_Acinet_Petty_NC_023570(1) PHAGE_Clostr_phiCT9441A_NC_029022(1) PHAGE_Anoxyb_A403_NC_048701(1) PHAGE_Sinorh_ort11_NC_049469(1) PHAGE_Ent…	0.7647	0.4032
8	9.6Kb	incomplete(50)	tail,capsid,coat,head	1-9654	0	16	16	0	1	0	no	PHAGE_Acinet_YMC11/11/R3177_NC_041866(14) PHAGE_Acinet_Bphi_B1251_NC_019541(13) PHAGE_Acinet_vB_AbaS_TRS1_NC_031098(7) PHAGE_Pseudo_phiPSA1_NC_024365(3) PHAGE_Pseudo_PaMx74_NC_028809(1) PHAGE_Psychr_Psymv2_NC_023734(1) PHAGE_Anoxyb_A403_NC_048701(1) PHAGE_Caulob_rogue_NC_019408(1) PHAGE_Clostr_phiCT9441A_NC_029022(1) PHAGE_Acinet_Petty_NC_023570(1) PHAGE_Acinet_phiAB1_NC_028675(1) PHAGE_Caulob_ka…	0.875	0.4013
Acinetobacter baumannii 1287985
1	37Kb	intact(130)	lysin,tail,head,capsid,portal	41897-78958	0	52	32	20	1	0	yes	PHAGE_Acinet_vB_AbaS_TRS1_NC_031098(7) PHAGE_Entero_mEp235_NC_019708(5) PHAGE_Acinet_Bphi_B1251_NC_019541(4) PHAGE_Entero_HK022_NC_002166(4) PHAGE_Acinet_YMC11/11/R3177_NC_041866(4) PHAGE_Entero_HK140_NC_019710(4) PHAGE_Pseudo_PMG1_NC_016765(3) PHAGE_Xantho_phiL7_NC_012742(3) PHAGE_Acinet_AbP2_NC_041998(3) PHAGE_Xantho_OP1_NC_007709(3) PHAGE_Entero_mEpX2_NC_019705(3) PHAGE_Burkho_phi1026b_NC_0052…	0.1346	0.3952
2	33Kb	incomplete(60)	integrase,tail	3225-36231	0	34	21	13	1	0	yes	PHAGE_Acinet_Bphi_B1251_NC_019541(17) PHAGE_Acinet_YMC11/11/R3177_NC_041866(17) PHAGE_Acinet_vB_AbaS_TRS1_NC_031098(12) PHAGE_Pseudo_phiPSA1_NC_024365(3) PHAGE_Rhodof_P26218_NC_029061(1) PHAGE_Salmon_vB_SenS_Sasha_NC_047786(1) PHAGE_Salmon_UPF_BP1_NC_047875(1) PHAGE_Erwini_vB_EhrS_59_NC_048198(1) PHAGE_Salmon_SPN3UB_NC_019545(1) PHAGE_Pseudo_vB_PaeP_Tr60_Ab31_NC_023575(1) PHAGE_Salmon_vB_SemP_Eme…	0.5	0.3855
3	10.6Kb	incomplete(20)	capsid	14839-25456	0	19	16	3	1	0	no	PHAGE_Acinet_Bphi_B1251_NC_019541(12) PHAGE_Acinet_YMC11/11/R3177_NC_041866(8) PHAGE_Pseudo_D3_NC_002484(1) PHAGE_Halovi_HGTV_1_NC_021328(1) PHAGE_Paenib_Tripp_NC_028930(1) PHAGE_Mycoba_Panchino_NC_031281(1) PHAGE_Erwini_vB_EhrS_49_NC_048197(1) PHAGE_Pseudo_PS_1_NC_029066(1) PHAGE_Acinet_vB_AbaS_TRS1_NC_031098(1) PHAGE_Gordon_Nymphadora_NC_031061(1) PHAGE_Pseudo_PMG1_NC_016765(1) PHAGE_Clostr_c_s…	0.6315	0.3796
4	9.1Kb	incomplete(30)	head,coat	4492-13594	0	15	13	2	1	0	no	PHAGE_Acinet_Bphi_B1251_NC_019541(10) PHAGE_Acinet_YMC11/11/R3177_NC_041866(9) PHAGE_Acinet_vB_AbaS_TRS1_NC_031098(6) PHAGE_Pseudo_phiPSA1_NC_024365(2) PHAGE_Pseudo_YMC11/02/R656_NC_028657(2) PHAGE_Pantoe_vB_PagS_Vid5_NC_042120(1) PHAGE_Pseudo_H105/1_NC_015293(1) PHAGE_Pseudo_PS_1_NC_029066(1) PHAGE_Brocho_BL3_NC_015254(1) PHAGE_Xantho_Xp15_NC_007024(1) PHAGE_Phage_phiJL001_NC_006938(1) PHAGE_Ano…	0.6666	0.4159
5	9Kb	incomplete(30)	head,transposase	1-9037	0	17	13	4	1	0	no	PHAGE_Acinet_Bphi_B1251_NC_019541(9) PHAGE_Acinet_YMC11/11/R3177_NC_041866(7) PHAGE_Acinet_vB_AbaS_TRS1_NC_031098(4) PHAGE_Acinet_WCHABP1_NC_041966(2) PHAGE_Pectob_ZF40_NC_019522(2) PHAGE_Acinet_AbP2_NC_041998(2) PHAGE_Acinet_WCHABP12_NC_041924(2) PHAGE_Vibrio_12A4_NC_021068(1) PHAGE_Klebsi_JD001_NC_020204(1) PHAGE_Altero_vB_AmaP_AD45_P1_NC_021532(1) PHAGE_Acinet_IME_AB2_NC_041857(1) PHAGE_Acinet…	0.5294	0.3984
6	7.8Kb	incomplete(50)	transposase,tail,capsid	3-7826	0	16	16	0	1	0	no	PHAGE_Acinet_YMC11/11/R3177_NC_041866(15) PHAGE_Acinet_Bphi_B1251_NC_019541(12) PHAGE_Acinet_vB_AbaS_TRS1_NC_031098(6) PHAGE_Pseudo_phiPSA1_NC_024365(3) PHAGE_Haemop_HP2_NC_003315(2) PHAGE_Pseudo_phi3_NC_030940(2) PHAGE_Mannhe_vB_MhS_1152AP2_NC_028956(1) PHAGE_Pseudo_PS_1_NC_029066(1) PHAGE_Entero_HK022_NC_002166(1) PHAGE_Haemop_HP1_NC_001697(1) PHAGE_Vibrio_pYD38_B_NC_021561(1) PHAGE_Psychr_Psym…	0.9375	0.3926
7	6.4Kb	incomplete(60)	transposase,tail,capsid,head	82-6541	0	9	9	0	1	0	no	PHAGE_Acinet_YMC11/11/R3177_NC_041866(6) PHAGE_Acinet_Bphi_B1251_NC_019541(6) PHAGE_Stx2_c_1717_NC_011357(3) PHAGE_Escher_SH2026Stx1_NC_049919(3) PHAGE_Stx2_c_Stx2a_F451_NC_049924(3) PHAGE_Mannhe_vB_MhS_1152AP2_NC_028956(2) PHAGE_Liston_phiHSIC_NC_006953(1) PHAGE_Pseudo_PaMx74_NC_028809(1) PHAGE_Vibrio_pYD38_B_NC_021561(1) PHAGE_Pseudo_PS_1_NC_029066(1) PHAGE_Acinet_vB_AbaS_TRS1_NC_031098(1) PHAG…	0.6666	0.4243
Acinetobacter baumannii 1294222
1	24.4Kb	questionable(70)	capsid,head,tail,lysin	2083-26547	0	34	26	8	1	0	no	PHAGE_Acinet_vB_AbaS_TRS1_NC_031098(6) PHAGE_Entero_mEp235_NC_019708(5) PHAGE_Entero_HK140_NC_019710(4) PHAGE_Entero_HK022_NC_002166(4) PHAGE_Acinet_YMC11/11/R3177_NC_041866(4) PHAGE_Xantho_OP1_NC_007709(3) PHAGE_Acinet_Bphi_B1251_NC_019541(3) PHAGE_Entero_mEpX2_NC_019705(3) PHAGE_Pseudo_PMG1_NC_016765(3) PHAGE_Xantho_phiL7_NC_012742(3) PHAGE_Burkho_phi1026b_NC_005284(3) PHAGE_Salmon_118970_sal3_…	0.1764	0.4033
2	97.8Kb	intact(150)	plate,recombinase,capsid,tail,terminase	1-97885	0	133	71	62	1	0	no	PHAGE_Pseudo_nickie_NC_042091(37) PHAGE_Salmon_SSU5_NC_018843(35) PHAGE_Rhizob_RHEph10_NC_034248(27) PHAGE_Bacill_SP_10_NC_019487(3) PHAGE_Burkho_KS9_NC_013055(3) PHAGE_Acinet_vB_AbaM_ME3_NC_041884(3) PHAGE_Pseudo_YMC11/02/R656_NC_028657(3) PHAGE_Burkho_phi6442_NC_009235(2) PHAGE_Bacill_Staley_NC_022767(2) PHAGE_Escher_HK639_NC_016158(2) PHAGE_Pseudo_PaMx25_NC_041953(2) PHAGE_Entero_4MG_NC_022968…	0.2781	0.4235
3	37.4Kb	questionable(80)	integrase,transposase,head,capsid,tail	27410-64881	0	35	25	10	1	0	yes	PHAGE_Acinet_Bphi_B1251_NC_019541(15) PHAGE_Acinet_YMC11/11/R3177_NC_041866(14) PHAGE_Acinet_vB_AbaS_TRS1_NC_031098(5) PHAGE_Pectob_ZF40_NC_019522(3) PHAGE_Escher_SH2026Stx1_NC_049919(2) PHAGE_Stx2_c_1717_NC_011357(2) PHAGE_Mannhe_vB_MhS_1152AP2_NC_028956(2) PHAGE_Stx2_c_Stx2a_F451_NC_049924(2) PHAGE_Cronob_ENT47670_NC_019927(1) PHAGE_Klebsi_vB_KpnM_KpV79_NC_042041(1) PHAGE_Liston_phiHSIC_NC_0069…	0.4285	0.3817
4	28.1Kb	incomplete(60)	tail,coat,head	3385-31542	0	38	30	8	1	0	no	PHAGE_Acinet_Bphi_B1251_NC_019541(25) PHAGE_Acinet_YMC11/11/R3177_NC_041866(23) PHAGE_Acinet_vB_AbaS_TRS1_NC_031098(16) PHAGE_Pseudo_phiPSA1_NC_024365(5) PHAGE_Pseudo_YMC11/02/R656_NC_028657(2) PHAGE_Pseudo_JBD93_NC_030918(1) PHAGE_Dinoro_vB_DshS_R5C_NC_041921(1) PHAGE_Entero_phiFL3A_NC_013648(1) PHAGE_Pectob_Khlen_NC_048117(1) PHAGE_Psychr_Psymv2_NC_023734(1) PHAGE_Idioma_Phi1M2_2_NC_025471(1) P…	0.6578	0.4071
5	12.9Kb	incomplete(10)	NA	1178-14108	0	25	18	7	1	0	no	PHAGE_Acinet_Bphi_B1251_NC_019541(13) PHAGE_Acinet_YMC11/11/R3177_NC_041866(7) PHAGE_Acinet_WCHABP1_NC_041966(2) PHAGE_Acinet_AbP2_NC_041998(2) PHAGE_Acinet_WCHABP12_NC_041924(2) PHAGE_Acinet_vB_AbaS_TRS1_NC_031098(2) PHAGE_Acinet_LZ35_NC_031117(1) PHAGE_Acinet_IME_AB2_NC_041857(1) PHAGE_Proteu_VB_PmiS_Isfahan_NC_041925(1) PHAGE_Stx2_vB_EcoP_24B_NC_027984(1) PHAGE_Stx2_c_Stx2a_F451_NC_049924(1) P…	0.52	0.3971
6	9Kb	incomplete(50)	transposase,tail	93-9092	0	17	17	0	1	0	no	PHAGE_Acinet_YMC11/11/R3177_NC_041866(14) PHAGE_Acinet_Bphi_B1251_NC_019541(11) PHAGE_Acinet_vB_AbaS_TRS1_NC_031098(6) PHAGE_Pseudo_phiPSA1_NC_024365(3) PHAGE_Haemop_HP1_NC_001697(2) PHAGE_Haemop_HP2_NC_003315(2) PHAGE_Pseudo_PaMx74_NC_028809(1) PHAGE_Salmon_SJ46_NC_031129(1) PHAGE_Bacill_phi105_NC_048631(1) PHAGE_Pseudo_PS_1_NC_029066(1) PHAGE_Escher_SH2026Stx1_NC_049919(1) PHAGE_Stx2_c_Stx2a_F4…	0.8235	0.3968
Acinetobacter baumannii 1295549
1	47.2Kb	questionable(80)	tail,head,capsid	208112-255322	0	69	42	27	1	0	no	PHAGE_Acinet_Bphi_B1251_NC_019541(30) PHAGE_Acinet_YMC11/11/R3177_NC_041866(27) PHAGE_Acinet_vB_AbaS_TRS1_NC_031098(14) PHAGE_Pseudo_JBD44_NC_030929(3) PHAGE_Pseudo_phiPSA1_NC_024365(3) PHAGE_Pseudo_YMC11/02/R656_NC_028657(3) PHAGE_Pseudo_PAJU2_NC_011373(2) PHAGE_Salmon_vB_SosS_Oslo_NC_018279(2) PHAGE_Cronob_ENT39118_NC_019934(2) PHAGE_Escher_HK639_NC_016158(2) PHAGE_Mannhe_vB_MhS_1152AP2_NC_0289…	0.4347	0.3812
2	23.6Kb	questionable(90)	tail,capsid,head,lysin,portal	269422-293024	0	37	21	16	1	0	no	PHAGE_Pelagi_HTVC010P_NC_020481(5) PHAGE_Acinet_AP22_NC_017984(3) PHAGE_Vibrio_phiVC8_NC_027118(2) PHAGE_Pseudo_vB_PaeP_Tr60_Ab31_NC_023575(2) PHAGE_Acinet_LZ35_NC_031117(2) PHAGE_Entero_Tyrion_NC_031077(2) PHAGE_Acinet_AB1_NC_042028(2) PHAGE_Escher_phiV10_NC_007804(2) PHAGE_Acinet_vB_AbaS_TRS1_NC_031098(2) PHAGE_Vibrio_QH_NC_027397(2) PHAGE_Vibrio_VEN_NC_047903(1) PHAGE_Escher_HK75_NC_016160(1) …	0.1351	0.4187
3	39.1Kb	intact(120)	tail,capsid,terminase,head	437-39587	0	33	26	7	1	0	no	PHAGE_Salmon_SSU5_NC_018843(20) PHAGE_Pseudo_nickie_NC_042091(14) PHAGE_Rhizob_RHEph10_NC_034248(13) PHAGE_Burkho_phi1026b_NC_005284(3) PHAGE_Burkho_Bcep176_NC_007497(3) PHAGE_Pseudo_YMC11/02/R656_NC_028657(2) PHAGE_Burkho_phi6442_NC_009235(2) PHAGE_Escher_HK639_NC_016158(2) PHAGE_Burkho_KS9_NC_013055(2) PHAGE_Edward_eiAU_183_NC_023555(1) PHAGE_Xantho_Xp15_NC_007024(1) PHAGE_Pseudo_PaMx25_NC_0419…	0.606	0.4458
4	35.5Kb	questionable(80)	tail,terminase,portal,head,capsid	65456-101031	0	44	24	20	1	0	no	PHAGE_Pseudo_nickie_NC_042091(17) PHAGE_Salmon_SSU5_NC_018843(13) PHAGE_Rhizob_RHEph10_NC_034248(11) PHAGE_Bacill_Slash_NC_022774(2) PHAGE_Bacill_Staley_NC_022767(2) PHAGE_Rhodoc_Whack_NC_048784(1) PHAGE_Microc_Ma_LMM01_NC_008562(1) PHAGE_Synech_S_CAM1_NC_020837(1) PHAGE_Erwini_Ea9_2_NC_023579(1) PHAGE_Achrom_JWAlpha_NC_023556(1) PHAGE_Bacill_Stills_NC_028777(1) PHAGE_Clostr_phiCD506_NC_028838(1)…	0.3863	0.4128
Acinetobacter baumannii 1296252
1	26.6Kb	questionable(80)	lysin,tail,head,capsid	81180-107865	0	38	27	11	1	0	no	PHAGE_Acinet_vB_AbaS_TRS1_NC_031098(6) PHAGE_Entero_mEp235_NC_019708(5) PHAGE_Entero_HK140_NC_019710(4) PHAGE_Entero_HK022_NC_002166(4) PHAGE_Acinet_YMC11/11/R3177_NC_041866(4) PHAGE_Entero_BP_4795_NC_004813(3) PHAGE_Entero_mEpX2_NC_019705(3) PHAGE_Burkho_phi1026b_NC_005284(3) PHAGE_Xantho_OP1_NC_007709(3) PHAGE_Pseudo_PMG1_NC_016765(3) PHAGE_Acinet_Bphi_B1251_NC_019541(3) PHAGE_Xantho_phiL7_NC_0…	0.1578	0.4025
2	28.1Kb	incomplete(60)	tail,coat,head	3385-31542	0	38	30	8	1	0	no	PHAGE_Acinet_Bphi_B1251_NC_019541(25) PHAGE_Acinet_YMC11/11/R3177_NC_041866(23) PHAGE_Acinet_vB_AbaS_TRS1_NC_031098(16) PHAGE_Pseudo_phiPSA1_NC_024365(5) PHAGE_Pseudo_YMC11/02/R656_NC_028657(2) PHAGE_Pseudo_H105/1_NC_015293(1) PHAGE_Klebsi_4LV2017_NC_047818(1) PHAGE_Pseudo_vB_PaeP_Tr60_Ab31_NC_023575(1) PHAGE_Entero_phiFL3A_NC_013648(1) PHAGE_Pectob_ZF40_NC_019522(1) PHAGE_Burkho_BcepMigl_NC_0199…	0.6578	0.4072
3	11.5Kb	incomplete(50)	transposase,capsid,head	2-11525	0	17	13	4	1	0	no	PHAGE_Acinet_Bphi_B1251_NC_019541(11) PHAGE_Acinet_YMC11/11/R3177_NC_041866(9) PHAGE_Acinet_vB_AbaS_TRS1_NC_031098(4) PHAGE_Mannhe_vB_MhS_1152AP2_NC_028956(2) PHAGE_Pectob_ZF40_NC_019522(2) PHAGE_Liston_phiHSIC_NC_006953(1) PHAGE_Pseudo_PS_1_NC_029066(1) PHAGE_Stx2_c_1717_NC_011357(1) PHAGE_Stx2_c_Stx2a_F451_NC_049924(1) PHAGE_Vibrio_12A4_NC_021068(1) PHAGE_Cronob_ENT47670_NC_019927(1) PHAGE_Esch…	0.647	0.3839
4	10.4Kb	questionable(70)	transposase,tail	2-10418	0	18	18	0	1	0	no	PHAGE_Acinet_YMC11/11/R3177_NC_041866(14) PHAGE_Acinet_Bphi_B1251_NC_019541(11) PHAGE_Acinet_vB_AbaS_TRS1_NC_031098(6) PHAGE_Stx2_c_1717_NC_011357(3) PHAGE_Escher_SH2026Stx1_NC_049919(3) PHAGE_Stx2_c_Stx2a_F451_NC_049924(3) PHAGE_Pseudo_phiPSA1_NC_024365(3) PHAGE_Haemop_HP2_NC_003315(2) PHAGE_Pseudo_phi3_NC_030940(2) PHAGE_Psychr_Psymv2_NC_023734(1) PHAGE_Acinet_phiAB1_NC_028675(1) PHAGE_Acinet_P…	0.7777	0.411
Acinetobacter baumannii 1406182
1	15.4Kb	incomplete(20)	integrase	4106-19591	0	8	6	2	1	0	yes	PHAGE_Acinet_Bphi_B1251_NC_019541(5) PHAGE_Acinet_YMC11/11/R3177_NC_041866(5) PHAGE_Acinet_vB_AbaS_TRS1_NC_031098(3) PHAGE_Pseudo_vB_PaeP_Tr60_Ab31_NC_023575(1) PHAGE_Salmon_9NA_NC_025443(1) PHAGE_Salmon_vB_SenS_Sasha_NC_047786(1) PHAGE_Erwini_phiEt88_NC_015295(1) PHAGE_Rhodof_P26218_NC_029061(1) PHAGE_Erwini_vB_EamP_S6_NC_019514(1) PHAGE_Klebsi_Seifer_NC_048732(1) PHAGE_Pseudo_PAJU2_NC_011373(1)	0.625	0.386
2	37Kb	intact(130)	lysin,tail,head,capsid,portal	80194-117255	0	55	32	23	1	0	yes	PHAGE_Acinet_vB_AbaS_TRS1_NC_031098(7) PHAGE_Entero_mEp235_NC_019708(5) PHAGE_Entero_HK022_NC_002166(4) PHAGE_Acinet_YMC11/11/R3177_NC_041866(4) PHAGE_Entero_HK140_NC_019710(4) PHAGE_Acinet_Bphi_B1251_NC_019541(4) PHAGE_Entero_mEpX2_NC_019705(3) PHAGE_Pseudo_PMG1_NC_016765(3) PHAGE_Xantho_phiL7_NC_012742(3) PHAGE_Xantho_OP1_NC_007709(3) PHAGE_Acinet_AbP2_NC_041998(3) PHAGE_Psychr_Psymv2_NC_023734…	0.1272	0.3953
3	44.3Kb	intact(120)	plate,tail,capsid,terminase	334-44714	0	41	32	9	1	0	no	PHAGE_Salmon_SSU5_NC_018843(22) PHAGE_Pseudo_nickie_NC_042091(17) PHAGE_Rhizob_RHEph10_NC_034248(15) PHAGE_Burkho_KS9_NC_013055(4) PHAGE_Bacill_SP_10_NC_019487(3) PHAGE_Pseudo_vB_PaeS_PAO1_Ab18_NC_026594(2) PHAGE_Burkho_phi6442_NC_009235(2) PHAGE_Pseudo_YMC11/02/R656_NC_028657(2) PHAGE_Acinet_vB_AbaM_ME3_NC_041884(2) PHAGE_Burkho_Bcep176_NC_007497(2) PHAGE_Escher_HK639_NC_016158(2) PHAGE_Tenaci_p…	0.5365	0.4462
4	42.4Kb	intact(100)	terminase,portal,head,capsid,tail	65394-107805	0	58	30	28	1	0	no	PHAGE_Pseudo_nickie_NC_042091(18) PHAGE_Salmon_SSU5_NC_018843(13) PHAGE_Rhizob_RHEph10_NC_034248(11) PHAGE_Xantho_RiverRider_NC_048703(2) PHAGE_Entero_4MG_NC_022968(2) PHAGE_Bacill_Staley_NC_022767(2) PHAGE_Erwini_Ea9_2_NC_023579(1) PHAGE_Acinet_phiAC_1_NC_028995(1) PHAGE_Lactoc_949_NC_015263(1) PHAGE_Achrom_Motura_NC_049849(1) PHAGE_Microc_MaMV_DC_NC_029002(1) PHAGE_Vibrio_VP58.5_NC_027981(1) PH…	0.3103	0.4192
5	18.1Kb	incomplete(30)	transposase,integrase	755-18946	0	24	15	9	1	0	yes	PHAGE_Acinet_Bphi_B1251_NC_019541(6) PHAGE_Acinet_YMC11/11/R3177_NC_041866(5) PHAGE_Acinet_vB_AbaS_TRS1_NC_031098(4) PHAGE_Pectob_ZF40_NC_019522(2) PHAGE_Burkho_vB_BmuP_KL4_NC_047958(1) PHAGE_Pseudo_YMC11/07/P54_PAE_BP_NC_030909(1) PHAGE_Burkho_Bcep22_NC_005262(1) PHAGE_Vibrio_12A4_NC_021068(1) PHAGE_Sulfit_pCB2047_C_NC_020856(1) PHAGE_Entero_cdtI_NC_009514(1) PHAGE_Shigel_SfIV_NC_022749(1) PHAGE…	0.25	0.3661
6	10.6Kb	incomplete(20)	capsid	882-11499	0	19	16	3	1	0	no	PHAGE_Acinet_Bphi_B1251_NC_019541(12) PHAGE_Acinet_YMC11/11/R3177_NC_041866(8) PHAGE_Erwini_vB_EhrS_59_NC_048198(1) PHAGE_Pseudo_PMG1_NC_016765(1) PHAGE_Mycoba_Panchino_NC_031281(1) PHAGE_Aggreg_S1249_NC_013597(1) PHAGE_Erwini_vB_EhrS_49_NC_048197(1) PHAGE_Pseudo_D3_NC_002484(1) PHAGE_Lister_LP_HM00113468_NC_049900(1) PHAGE_Gordon_Nymphadora_NC_031061(1) PHAGE_Pseudo_PS_1_NC_029066(1) PHAGE_Clost…	0.6315	0.3797
7	15.4Kb	incomplete(60)	head,capsid,tail	60-15511	0	25	22	3	1	0	no	PHAGE_Acinet_Bphi_B1251_NC_019541(20) PHAGE_Acinet_YMC11/11/R3177_NC_041866(20) PHAGE_Acinet_vB_AbaS_TRS1_NC_031098(9) PHAGE_Pseudo_phiPSA1_NC_024365(3) PHAGE_Pseudo_YMC11/02/R656_NC_028657(3) PHAGE_Mannhe_vB_MhS_1152AP2_NC_028956(2) PHAGE_Pseudo_JBD44_NC_030929(1) PHAGE_Pectob_ZF40_NC_019522(1) PHAGE_Klebsi_JD001_NC_020204(1) PHAGE_Klebsi_vB_KpnM_KpV79_NC_042041(1) PHAGE_Idioma_1N2_2_NC_025439(1…	0.8	0.4008
8	9.1Kb	incomplete(30)	coat,head	707-9809	0	15	13	2	1	0	no	PHAGE_Acinet_Bphi_B1251_NC_019541(10) PHAGE_Acinet_YMC11/11/R3177_NC_041866(9) PHAGE_Acinet_vB_AbaS_TRS1_NC_031098(6) PHAGE_Pseudo_YMC11/02/R656_NC_028657(2) PHAGE_Pseudo_phiPSA1_NC_024365(2) PHAGE_Pseudo_PaMx74_NC_028809(1) PHAGE_Clostr_phiCT9441A_NC_029022(1) PHAGE_Pseudo_PS_1_NC_029066(1) PHAGE_Xantho_Xp15_NC_007024(1) PHAGE_Vibrio_vB_VpaS_MAR10_NC_019713(1) PHAGE_Entero_phiFL3A_NC_013648(1) P…	0.6666	0.416
9	10.4Kb	questionable(70)	tail,transposase	31-10483	0	19	19	0	1	0	no	PHAGE_Acinet_YMC11/11/R3177_NC_041866(14) PHAGE_Acinet_Bphi_B1251_NC_019541(11) PHAGE_Acinet_vB_AbaS_TRS1_NC_031098(6) PHAGE_Escher_SH2026Stx1_NC_049919(3) PHAGE_Stx2_c_1717_NC_011357(3) PHAGE_Pseudo_phiPSA1_NC_024365(3) PHAGE_Stx2_c_Stx2a_F451_NC_049924(3) PHAGE_Haemop_HP1_NC_001697(2) PHAGE_Haemop_HP2_NC_003315(2) PHAGE_Pseudo_PaMx74_NC_028809(1) PHAGE_Pseudo_PS_1_NC_029066(1) PHAGE_Bacill_phi1…	0.7368	0.4115
10	6.5Kb	incomplete(20)	transposase	77-6619	0	10	6	4	1	0	no	PHAGE_Acinet_Bphi_B1251_NC_019541(5) PHAGE_Acinet_vB_AbaS_TRS1_NC_031098(3) PHAGE_Acinet_YMC11/11/R3177_NC_041866(3) PHAGE_Pectob_ZF40_NC_019522(2) PHAGE_Vibrio_12A4_NC_021068(1) PHAGE_Pseudo_JBD44_NC_030929(1) PHAGE_Klebsi_JD001_NC_020204(1) PHAGE_Klebsi_vB_KpnM_KpV79_NC_042041(1) PHAGE_Burkho_vB_BmuP_KL4_NC_047958(1) PHAGE_Idioma_1N2_2_NC_025439(1) PHAGE_Pseudo_phiPSA1_NC_024365(1) PHAGE_Cronob…	0.5	0.3955
Acinetobacter baumannii 1406589
1	6.4Kb	incomplete(30)	capsid,integrase	2-6453	0	10	8	2	1	0	yes	PHAGE_Pseudo_YMC11/02/R656_NC_028657(3) PHAGE_Pseudo_D3_NC_002484(2) PHAGE_Acinet_Bphi_B1251_NC_019541(2) PHAGE_Acinet_YMC11/11/R3177_NC_041866(2) PHAGE_Escher_SH2026Stx1_NC_049919(1) PHAGE_Acinet_AB1_NC_042028(1) PHAGE_Shigel_POCJ13_NC_025434(1) PHAGE_Pseudo_PMG1_NC_016765(1) PHAGE_Entero_VT2_Sakai_NC_000902(1) PHAGE_Pseudo_JBD44_NC_030929(1) PHAGE_Erwini_vB_EhrS_49_NC_048197(1) PHAGE_Pseudo_phi…	0.3	0.3979
2	22.4Kb	questionable(70)	tail,portal,capsid,head	256475-278935	0	26	20	6	1	0	no	PHAGE_Acinet_vB_AbaS_TRS1_NC_031098(6) PHAGE_Pelagi_HTVC010P_NC_020481(5) PHAGE_Acinet_YMC11/11/R3177_NC_041866(3) PHAGE_Acinet_AP22_NC_017984(2) PHAGE_Escher_phiV10_NC_007804(2) PHAGE_Burkho_vB_BmuP_KL4_NC_047958(2) PHAGE_Acinet_WCHABP12_NC_041924(2) PHAGE_Salmon_epsilon15_NC_004775(2) PHAGE_Acinet_YMC11/12/R2315_NC_028855(2) PHAGE_Acinet_Bphi_B1251_NC_019541(2) PHAGE_Entero_Tyrion_NC_031077(2) …	0.2307	0.4076
3	28.3Kb	incomplete(20)	capsid	2-28335	0	36	30	6	1	0	yes	PHAGE_Acinet_vB_AbaS_TRS1_NC_031098(20) PHAGE_Acinet_YMC11/11/R3177_NC_041866(15) PHAGE_Acinet_Bphi_B1251_NC_019541(15) PHAGE_Pseudo_phiPSA1_NC_024365(4) PHAGE_Acinet_AP22_NC_017984(2) PHAGE_Acinet_WCHABP12_NC_041924(2) PHAGE_Acinet_WCHABP1_NC_041966(2) PHAGE_Psychr_pOW20_A_NC_020841(2) PHAGE_Pseudo_PS_1_NC_029066(2) PHAGE_Pseudo_vB_PaeP_Tr60_Ab31_NC_023575(1) PHAGE_Salmon_SEN22_NC_028696(1) PHAG…	0.5555	0.402
4	27.4Kb	incomplete(60)	head,coat,capsid,tail	134085-161561	0	49	35	14	1	0	no	PHAGE_Acinet_Bphi_B1251_NC_019541(24) PHAGE_Acinet_YMC11/11/R3177_NC_041866(22) PHAGE_Acinet_vB_AbaS_TRS1_NC_031098(9) PHAGE_Pseudo_phiPSA1_NC_024365(4) PHAGE_Pectob_ZF40_NC_019522(3) PHAGE_Dinoro_vB_DshS_R5C_NC_041921(2) PHAGE_Psychr_Psymv2_NC_023734(2) PHAGE_Pseudo_YMC11/02/R656_NC_028657(1) PHAGE_Pseudo_PS_1_NC_029066(1) PHAGE_Pseudo_phiR18_NC_041964(1) PHAGE_Sinorh_ort11_NC_049469(1) PHAGE_Ac…	0.4897	0.3859
5	18.4Kb	incomplete(50)	integrase,capsid,tail	96332-114742	0	10	9	1	1	0	no	PHAGE_Acinet_Bphi_B1251_NC_019541(3) PHAGE_Acinet_YMC11/12/R2315_NC_028855(2) PHAGE_Acinet_YMC_13_01_C62_NC_024785(2) PHAGE_Acinet_vB_AbaS_TRS1_NC_031098(2) PHAGE_Acinet_AP22_NC_017984(2) PHAGE_Erwini_vB_EhrS_49_NC_048197(1) PHAGE_Lister_A006_NC_009815(1) PHAGE_Clostr_phiCT19406C_NC_029006(1) PHAGE_Acinet_IME_AB2_NC_041857(1) PHAGE_Mannhe_phiMHaA1_NC_008201(1) PHAGE_Acinet_AB1_NC_042028(1) PHAGE_…	0.3	0.3788
6	17.6Kb	incomplete(60)	transposase,tail,head,capsid	34796-52472	0	20	16	4	1	0	yes	PHAGE_Psychr_pOW20_A_NC_020841(5) PHAGE_Acinet_YMC11/11/R3177_NC_041866(3) PHAGE_Klebsi_JD001_NC_020204(3) PHAGE_Klebsi_vB_KpnM_KpV52_NC_041900(2) PHAGE_Pantoe_vB_PagM_PSKM_NC_048767(2) PHAGE_Pseudo_YMC11/02/R656_NC_028657(2) PHAGE_Acinet_Bphi_B1251_NC_019541(2) PHAGE_Pectob_ZF40_NC_019522(2) PHAGE_Salmon_vB_SosS_Oslo_NC_018279(1) PHAGE_Strept_StarPlatinum_NC_048721(1) PHAGE_Strept_LukeCage_NC_04…	0.25	0.3727
7	45Kb	incomplete(50)	portal,lysin,tail	9772-54836	0	39	29	10	1	0	yes	PHAGE_Pseudo_Dobby_NC_048109(15) PHAGE_Pseudo_phiCTX_NC_003278(14) PHAGE_Burkho_KS14_NC_015273(9) PHAGE_Burkho_phiE12_2_NC_009236(6) PHAGE_Burkho_phiE202_NC_009234(6) PHAGE_Burkho_phi52237_NC_007145(5) PHAGE_Burkho_AP3_NC_047752(5) PHAGE_Burkho_KL3_NC_015266(5) PHAGE_Stenot_Smp131_NC_023588(4) PHAGE_Entero_186_NC_001317(3) PHAGE_Klebsi_4LV2017_NC_047818(3) PHAGE_Ralsto_RSY1_NC_025115(3) PHAGE_Kle…	0.3846	0.3838
8	13.8Kb	incomplete(40)	tail,capsid	1359-15234	0	17	13	4	1	0	no	PHAGE_Acinet_YMC11/11/R3177_NC_041866(11) PHAGE_Acinet_Bphi_B1251_NC_019541(10) PHAGE_Acinet_vB_AbaS_TRS1_NC_031098(7) PHAGE_Pseudo_phiPSA1_NC_024365(3) PHAGE_Shigel_Ss_VASD_NC_028685(1) PHAGE_Flavob_23T_NC_041859(1) PHAGE_Pseudo_JBD93_NC_030918(1) PHAGE_Pseudo_PS_1_NC_029066(1) PHAGE_Acinet_phiAB1_NC_028675(1) PHAGE_Escher_P13374_NC_018846(1) PHAGE_Shigel_Stx_NC_029120(1) PHAGE_Shigel_POCJ13_NC_…	0.647	0.3927
9	11.8Kb	incomplete(10)	NA	432-12262	0	23	17	6	1	0	no	PHAGE_Acinet_Bphi_B1251_NC_019541(13) PHAGE_Acinet_YMC11/11/R3177_NC_041866(6) PHAGE_Acinet_vB_AbaS_TRS1_NC_031098(4) PHAGE_Pseudo_phiPSA1_NC_024365(2) PHAGE_Burkho_phi1026b_NC_005284(1) PHAGE_Pseudo_YMC11/02/R656_NC_028657(1) PHAGE_Azospi_Cd_NC_010355(1) PHAGE_Entero_Sf101_NC_027398(1) PHAGE_Burkho_phi6442_NC_009235(1) PHAGE_Pseudo_PS_1_NC_029066(1) PHAGE_Entero_mEpX1_NC_019709(1) PHAGE_Lactoc_3…	0.5652	0.3793
10	11.2Kb	incomplete(20)	tail	116-11379	0	17	12	5	1	0	no	PHAGE_Acinet_vB_AbaS_TRS1_NC_031098(3) PHAGE_Acinet_Bphi_B1251_NC_019541(3) PHAGE_Acinet_LZ35_NC_031117(3) PHAGE_Acinet_AbP2_NC_041998(2) PHAGE_Acinet_WCHABP1_NC_041966(2) PHAGE_Vibrio_12A4_NC_021068(2) PHAGE_Acinet_IME_AB2_NC_041857(2) PHAGE_Burkho_vB_BmuP_KL4_NC_047958(1) PHAGE_Pseudo_H66_NC_042342(1) PHAGE_Clostr_c_st_NC_007581(1) PHAGE_Lactoc_66901_NC_049410(1) PHAGE_Acinet_WCHABP12_NC_041924…	0.1764	0.3841
Acinetobacter baumannii 1413735
1	38Kb	intact(110)	tail,capsid,head,injection,lysin	114774-152786	1	58	36	22	1	0	yes	PHAGE_Acinet_vB_AbaS_TRS1_NC_031098(11) PHAGE_Acinet_YMC11/11/R3177_NC_041866(9) PHAGE_Thalas_BA3_NC_009990(6) PHAGE_Rhodof_P26218_NC_029061(5) PHAGE_Acinet_Bphi_B1251_NC_019541(5) PHAGE_Acinet_IME_AB2_NC_041857(3) PHAGE_Pseudo_vB_PaeP_Tr60_Ab31_NC_023575(3) PHAGE_Acinet_LZ35_NC_031117(3) PHAGE_Acinet_WCHABP1_NC_041966(3) PHAGE_Vibrio_VvAW1_NC_020488(3) PHAGE_Xylell_Xfas53_NC_013599(3) PHAGE_Acin…	0.1896	0.4072
2	16.9Kb	incomplete(30)	head,integrase	247096-264021	0	22	14	8	1	0	yes	PHAGE_Acinet_Bphi_B1251_NC_019541(4) PHAGE_Acinet_YMC11/11/R3177_NC_041866(4) PHAGE_Pseudo_F116_NC_006552(3) PHAGE_Acinet_AB1_NC_042028(2) PHAGE_Escher_ArgO145_NC_049918(2) PHAGE_Escher_Lys12581Vzw_NC_049917(2) PHAGE_Acinet_WCHABP1_NC_041966(2) PHAGE_Entero_VT2phi_272_NC_028656(2) PHAGE_Clostr_phiCT9441A_NC_029022(1) PHAGE_Acinet_IME_AB2_NC_041857(1) PHAGE_Salmon_SJ46_NC_031129(1) PHAGE_Pseudo_Pa…	0.1818	0.3629
3	68.6Kb	intact(120)	recombinase,plate,tail	1287-69938	0	81	44	37	1	0	no	PHAGE_Pseudo_nickie_NC_042091(21) PHAGE_Salmon_SSU5_NC_018843(20) PHAGE_Rhizob_RHEph10_NC_034248(15) PHAGE_Burkho_KS9_NC_013055(4) PHAGE_Acinet_vB_AbaM_ME3_NC_041884(2) PHAGE_Bacill_JL_NC_028982(2) PHAGE_Burkho_phi6442_NC_009235(2) PHAGE_Bacill_SP_10_NC_019487(2) PHAGE_Bacill_Staley_NC_022767(2) PHAGE_Xantho_RiverRider_NC_048703(2) PHAGE_Pseudo_YMC11/02/R656_NC_028657(2) PHAGE_Burkho_Bcep176_NC_0…	0.2592	0.4303
4	15.5Kb	incomplete(50)	tail,capsid,head	4685-20219	0	28	20	8	1	0	no	PHAGE_Acinet_Bphi_B1251_NC_019541(17) PHAGE_Acinet_YMC11/11/R3177_NC_041866(17) PHAGE_Acinet_vB_AbaS_TRS1_NC_031098(10) PHAGE_Pseudo_phiPSA1_NC_024365(3) PHAGE_Mannhe_vB_MhS_1152AP2_NC_028956(2) PHAGE_Pseudo_PS_1_NC_029066(2) PHAGE_Liston_phiHSIC_NC_006953(1) PHAGE_Pseudo_PaMx74_NC_028809(1) PHAGE_Salmon_vB_SemP_Emek_NC_018275(1) PHAGE_Acinet_Petty_NC_023570(1) PHAGE_Salmon_118970_sal3_NC_031940(…	0.6071	0.3843
5	14Kb	incomplete(40)	head,capsid,tail	1-14063	0	23	19	4	1	0	no	PHAGE_Acinet_Bphi_B1251_NC_019541(16) PHAGE_Acinet_YMC11/11/R3177_NC_041866(16) PHAGE_Acinet_vB_AbaS_TRS1_NC_031098(9) PHAGE_Pseudo_phiPSA1_NC_024365(3) PHAGE_Pseudo_PS_1_NC_029066(2) PHAGE_Mannhe_vB_MhS_1152AP2_NC_028956(2) PHAGE_Escher_HK639_NC_016158(1) PHAGE_Flavob_2A_NC_031926(1) PHAGE_Altero_vB_AmaP_AD45_P1_NC_021532(1) PHAGE_Psychr_Psymv2_NC_023734(1) PHAGE_Escher_P13374_NC_018846(1) PHAGE…	0.6956	0.3967
6	6.5Kb	incomplete(20)	transposase	1-6577	0	12	11	1	1	0	no	PHAGE_Acinet_Bphi_B1251_NC_019541(8) PHAGE_Acinet_YMC11/11/R3177_NC_041866(5) PHAGE_Pectob_ZF40_NC_019522(2) PHAGE_Acinet_vB_AbaS_TRS1_NC_031098(2) PHAGE_Pseudo_JBD44_NC_030929(1) PHAGE_Acinet_IME_AB2_NC_041857(1) PHAGE_Lactoc_10W18_NC_049374(1) PHAGE_Clostr_phiCT19406C_NC_029006(1) PHAGE_Vibrio_12A4_NC_021068(1) PHAGE_Klebsi_vB_KpnM_KpV79_NC_042041(1) PHAGE_Lactoc_3R16S_NC_049376(1) PHAGE_Cronob…	0.6666	0.4057
Acinetobacter baumannii 14216
1	37.6Kb	intact(110)	lysin,tail,injection,head,capsid	157065-194734	1	55	36	19	1	0	yes	PHAGE_Acinet_vB_AbaS_TRS1_NC_031098(11) PHAGE_Acinet_YMC11/11/R3177_NC_041866(9) PHAGE_Thalas_BA3_NC_009990(6) PHAGE_Acinet_Bphi_B1251_NC_019541(5) PHAGE_Rhodof_P26218_NC_029061(5) PHAGE_Acinet_WCHABP1_NC_041966(3) PHAGE_Acinet_WCHABP12_NC_041924(3) PHAGE_Xylell_Xfas53_NC_013599(3) PHAGE_Acinet_LZ35_NC_031117(3) PHAGE_Vibrio_VvAW1_NC_020488(3) PHAGE_Pseudo_vB_PaeP_Tr60_Ab31_NC_023575(3) PHAGE_Aci…	0.2	0.4086
2	16.9Kb	incomplete(30)	integrase,head	71391-88316	0	25	14	11	1	0	yes	PHAGE_Acinet_YMC11/11/R3177_NC_041866(4) PHAGE_Acinet_Bphi_B1251_NC_019541(4) PHAGE_Pseudo_F116_NC_006552(3) PHAGE_Acinet_AB1_NC_042028(2) PHAGE_Entero_VT2phi_272_NC_028656(2) PHAGE_Escher_Lys12581Vzw_NC_049917(2) PHAGE_Acinet_WCHABP1_NC_041966(2) PHAGE_Escher_ArgO145_NC_049918(2) PHAGE_Pseudo_phi297_NC_016762(1) PHAGE_Escher_phi191_NC_028660(1) PHAGE_Pseudo_phi2_NC_030931(1) PHAGE_Acinet_IME_AB2…	0.16	0.3628
3	70.9Kb	intact(130)	transposase,tail,plate,recombinase	1-70975	0	65	37	28	1	0	yes	PHAGE_Salmon_SSU5_NC_018843(20) PHAGE_Pseudo_nickie_NC_042091(18) PHAGE_Rhizob_RHEph10_NC_034248(15) PHAGE_Burkho_KS9_NC_013055(4) PHAGE_Burkho_Bcep176_NC_007497(2) PHAGE_Entero_4MG_NC_022968(2) PHAGE_Burkho_phi6442_NC_009235(2) PHAGE_Escher_RCS47_NC_042128(2) PHAGE_Bacill_JL_NC_028982(2) PHAGE_Acinet_vB_AbaM_ME3_NC_041884(2) PHAGE_Bacill_SP_10_NC_019487(2) PHAGE_Caulob_CcrBL10_NC_048045(1) PHAGE…	0.3076	0.4313
4	26Kb	incomplete(20)	terminase	47646-73667	0	19	10	9	1	0	yes	PHAGE_Pseudo_nickie_NC_042091(4) PHAGE_Escher_RCS47_NC_042128(3) PHAGE_Bacill_Staley_NC_022767(2) PHAGE_Acinet_LZ35_NC_031117(1) PHAGE_Bacill_SPO1_NC_011421(1) PHAGE_Microc_MaMV_DC_NC_029002(1) PHAGE_Erwini_vB_EamP_Frozen_NC_031062(1) PHAGE_Bacill_Stahl_NC_028856(1) PHAGE_Acinet_IME_AB2_NC_041857(1) PHAGE_Xantho_RiverRider_NC_048703(1) PHAGE_Xantho_OP2_NC_007710(1) PHAGE_Klebsi_Pylas_NC_049444(1)…	0.2105	0.427
5	23.6Kb	incomplete(60)	head,capsid,tail	1-23673	0	34	24	10	1	0	no	PHAGE_Acinet_Bphi_B1251_NC_019541(21) PHAGE_Acinet_YMC11/11/R3177_NC_041866(20) PHAGE_Acinet_vB_AbaS_TRS1_NC_031098(13) PHAGE_Pseudo_phiPSA1_NC_024365(3) PHAGE_Pseudo_PS_1_NC_029066(2) PHAGE_Mannhe_vB_MhS_1152AP2_NC_028956(2) PHAGE_Salmon_vB_SenS_Sasha_NC_047786(1) PHAGE_Erwini_vB_EhrS_59_NC_048198(1) PHAGE_Vibrio_pYD38_B_NC_021561(1) PHAGE_Salmon_118970_sal3_NC_031940(1) PHAGE_Entero_SfV_NC_0034…	0.6176	0.3891
6	18.2Kb	incomplete(50)	tail,capsid,head	4684-22900	0	25	20	5	1	0	no	PHAGE_Acinet_YMC11/11/R3177_NC_041866(17) PHAGE_Acinet_Bphi_B1251_NC_019541(17) PHAGE_Acinet_vB_AbaS_TRS1_NC_031098(9) PHAGE_Pseudo_phiPSA1_NC_024365(3) PHAGE_Pseudo_PS_1_NC_029066(2) PHAGE_Mannhe_vB_MhS_1152AP2_NC_028956(2) PHAGE_Pseudo_YMC11/02/R656_NC_028657(1) PHAGE_Altero_vB_AmaP_AD45_P1_NC_021532(1) PHAGE_Shigel_Ss_VASD_NC_028685(1) PHAGE_Liston_phiHSIC_NC_006953(1) PHAGE_Acinet_phiAB1_NC_0…	0.68	0.3979
7	6.1Kb	incomplete(20)	transposase	1079-7263	0	11	10	1	1	0	no	PHAGE_Acinet_Bphi_B1251_NC_019541(7) PHAGE_Acinet_YMC11/11/R3177_NC_041866(4) PHAGE_Acinet_vB_AbaS_TRS1_NC_031098(2) PHAGE_Pectob_ZF40_NC_019522(2) PHAGE_Bacter_Lily_NC_028841(1) PHAGE_Acinet_AbP2_NC_041998(1) PHAGE_Staphy_88_NC_007063(1) PHAGE_Cronob_ENT47670_NC_019927(1) PHAGE_Pseudo_YMC11/02/R656_NC_028657(1) PHAGE_Idioma_1N2_2_NC_025439(1) PHAGE_Klebsi_vB_KpnM_KpV79_NC_042041(1) PHAGE_Pseudo_…	0.6363	0.4071
Acinetobacter baumannii 1494580
1	55.6Kb	intact(150)	tail,head,capsid,portal,integrase	1-55681	0	69	42	27	1	0	yes	PHAGE_Pseudo_PMG1_NC_016765(8) PHAGE_Psychr_Psymv2_NC_023734(7) PHAGE_Burkho_phi1026b_NC_005284(7) PHAGE_Entero_mEp235_NC_019708(6) PHAGE_Burkho_Bcep176_NC_007497(6) PHAGE_Entero_HK022_NC_002166(6) PHAGE_Pseudo_D3_NC_002484(6) PHAGE_Acinet_YMC11/11/R3177_NC_041866(6) PHAGE_Entero_HK140_NC_019710(5) PHAGE_Acinet_Bphi_B1251_NC_019541(4) PHAGE_Burkho_phi6442_NC_009235(3) PHAGE_Entero_mEpX2_NC_019705…	0.1159	0.3882
2	36.3Kb	intact(130)	lysin,portal,capsid,head,tail	37414-73758	0	55	32	23	1	0	yes	PHAGE_Acinet_vB_AbaS_TRS1_NC_031098(7) PHAGE_Entero_mEp235_NC_019708(5) PHAGE_Acinet_YMC11/11/R3177_NC_041866(4) PHAGE_Entero_HK140_NC_019710(4) PHAGE_Acinet_Bphi_B1251_NC_019541(4) PHAGE_Entero_HK022_NC_002166(4) PHAGE_Acinet_AbP2_NC_041998(3) PHAGE_Xantho_OP1_NC_007709(3) PHAGE_Xantho_phiL7_NC_012742(3) PHAGE_Entero_mEpX2_NC_019705(3) PHAGE_Pseudo_PMG1_NC_016765(3) PHAGE_Burkho_phi1026b_NC_0052…	0.1272	0.3963
3	20.6Kb	incomplete(60)	tail,terminase,capsid,integrase	861-21464	0	11	9	2	1	0	yes	PHAGE_Acinet_YMC11/11/R3177_NC_041866(3) PHAGE_Acinet_Bphi_B1251_NC_019541(2) PHAGE_Acinet_SWH_Ab_1_NC_047896(2) PHAGE_Acinet_vB_AbaP_PD_6A3_NC_028684(2) PHAGE_Vibrio_VvAW1_NC_020488(2) PHAGE_Pseudo_Pq0_NC_029100(1) PHAGE_Rhodof_P26218_NC_029061(1) PHAGE_Erwini_vB_EamP_S6_NC_019514(1) PHAGE_Pseudo_PMG1_NC_016765(1) PHAGE_Pseudo_YuA_NC_010116(1) PHAGE_Dinoro_vB_DshS_R5C_NC_041921(1) PHAGE_Acinet_v…	0.2727	0.3982
4	96.9Kb	intact(150)	tail,capsid,terminase,recombinase,plate	6411-103352	0	133	71	62	1	0	no	PHAGE_Pseudo_nickie_NC_042091(37) PHAGE_Salmon_SSU5_NC_018843(35) PHAGE_Rhizob_RHEph10_NC_034248(27) PHAGE_Bacill_SP_10_NC_019487(3) PHAGE_Burkho_KS9_NC_013055(3) PHAGE_Acinet_vB_AbaM_ME3_NC_041884(3) PHAGE_Pseudo_YMC11/02/R656_NC_028657(3) PHAGE_Pseudo_vB_PaeS_PAO1_Ab18_NC_026594(2) PHAGE_Bacill_Staley_NC_022767(2) PHAGE_Pseudo_PaMx25_NC_041953(2) PHAGE_Acinet_Bphi_B1251_NC_019541(2) PHAGE_Enter…	0.2781	0.4233
5	13.3Kb	incomplete(40)	tail	11790-25125	0	17	10	7	1	0	no	PHAGE_Acinet_YMC11/11/R3177_NC_041866(7) PHAGE_Acinet_Bphi_B1251_NC_019541(7) PHAGE_Acinet_vB_AbaS_TRS1_NC_031098(5) PHAGE_Edward_GF_2_NC_026611(1) PHAGE_Entero_Sf101_NC_027398(1) PHAGE_Acinet_phiAB1_NC_028675(1) PHAGE_Entero_SfV_NC_003444(1) PHAGE_Pseudo_MP38_NC_011611(1) PHAGE_Salmon_UPF_BP1_NC_047875(1) PHAGE_Salmon_vB_SemP_Emek_NC_018275(1) PHAGE_Acinet_Petty_NC_023570(1) PHAGE_Salmon_118970_…	0.4117	0.3918
6	9.5Kb	incomplete(20)	capsid	14680-24230	0	20	18	2	1	0	no	PHAGE_Acinet_YMC11/11/R3177_NC_041866(15) PHAGE_Acinet_Bphi_B1251_NC_019541(7) PHAGE_Acinet_vB_AbaS_TRS1_NC_031098(2) PHAGE_Aggreg_S1249_NC_013597(1) PHAGE_Lister_LP_HM00113468_NC_049900(1) PHAGE_Gordon_Nymphadora_NC_031061(1) PHAGE_Halovi_HGTV_1_NC_021328(1) PHAGE_Erwini_vB_EhrS_49_NC_048197(1) PHAGE_Shigel_POCJ13_NC_025434(1) PHAGE_Lister_A118_NC_003216(1) PHAGE_Pseudo_JBD44_NC_030929(1) PHAGE_…	0.75	0.3918
7	4Kb	incomplete(20)	transposase	18302-22338	0	4	4	0	1	0	no	PHAGE_Acinet_YMC11/11/R3177_NC_041866(3) PHAGE_Acinet_Bphi_B1251_NC_019541(3) PHAGE_Acinet_vB_AbaS_TRS1_NC_031098(2) PHAGE_Pectob_ZF40_NC_019522(2) PHAGE_Cronob_ENT47670_NC_019927(1) PHAGE_Klebsi_vB_KpnM_KpV79_NC_042041(1) PHAGE_Pseudo_YMC11/02/R656_NC_028657(1) PHAGE_Pseudo_JBD44_NC_030929(1) PHAGE_Pseudo_phiPSA1_NC_024365(1) PHAGE_Paraco_vB_PmaS_IMEP1_NC_026608(1) PHAGE_Idioma_1N2_2_NC_025439(1…	0.75	0.4169
8	15.1Kb	incomplete(60)	head,capsid,tail,transposase	60-15165	0	25	25	0	1	0	no	PHAGE_Acinet_YMC11/11/R3177_NC_041866(23) PHAGE_Acinet_Bphi_B1251_NC_019541(20) PHAGE_Acinet_vB_AbaS_TRS1_NC_031098(8) PHAGE_Pseudo_YMC11/02/R656_NC_028657(3) PHAGE_Pseudo_phiPSA1_NC_024365(3) PHAGE_Mannhe_vB_MhS_1152AP2_NC_028956(2) PHAGE_Haemop_HP1_NC_001697(2) PHAGE_Haemop_HP2_NC_003315(2) PHAGE_Pseudo_PaMx74_NC_028809(2) PHAGE_Pseudo_phi3_NC_030940(1) PHAGE_Acinet_phiAB1_NC_028675(1) PHAGE_Es…	0.92	0.399
9	10.7Kb	incomplete(60)	transposase,tail,head	2-10798	0	14	11	3	1	0	no	PHAGE_Psychr_pOW20_A_NC_020841(6) PHAGE_Acinet_Bphi_B1251_NC_019541(4) PHAGE_Acinet_YMC11/11/R3177_NC_041866(3) PHAGE_Pectob_ZF40_NC_019522(2) PHAGE_Klebsi_JD001_NC_020204(2) PHAGE_Rhizob_RHEph06_NC_027296(2) PHAGE_Aggreg_S1249_NC_013597(2) PHAGE_Rhizob_RHEph04_NC_041908(2) PHAGE_Haemop_Aaphi23_NC_004827(2) PHAGE_Pseudo_YMC11/02/R656_NC_028657(2) PHAGE_Salmon_vB_SosS_Oslo_NC_018279(2) PHAGE_Klebs…	0.4285	0.4084
Acinetobacter baumannii 214216
1	16.9Kb	incomplete(30)	integrase,head	71386-88311	0	25	14	11	1	0	yes	PHAGE_Acinet_Bphi_B1251_NC_019541(4) PHAGE_Acinet_YMC11/11/R3177_NC_041866(4) PHAGE_Pseudo_F116_NC_006552(3) PHAGE_Entero_VT2phi_272_NC_028656(2) PHAGE_Escher_ArgO145_NC_049918(2) PHAGE_Acinet_AB1_NC_042028(2) PHAGE_Escher_Lys12581Vzw_NC_049917(2) PHAGE_Acinet_WCHABP1_NC_041966(2) PHAGE_Pseudo_vB_PaeP_Tr60_Ab31_NC_023575(1) PHAGE_Pseudo_D3_NC_002484(1) PHAGE_Escher_phi191_NC_028660(1) PHAGE_Vibri…	0.16	0.3629
2	37.6Kb	intact(110)	lysin,tail,injection,head,capsid	157086-194755	1	55	36	19	1	0	yes	PHAGE_Acinet_vB_AbaS_TRS1_NC_031098(11) PHAGE_Acinet_YMC11/11/R3177_NC_041866(9) PHAGE_Thalas_BA3_NC_009990(6) PHAGE_Rhodof_P26218_NC_029061(5) PHAGE_Acinet_Bphi_B1251_NC_019541(5) PHAGE_Acinet_LZ35_NC_031117(3) PHAGE_Xylell_Xfas53_NC_013599(3) PHAGE_Acinet_WCHABP1_NC_041966(3) PHAGE_Pseudo_vB_PaeP_Tr60_Ab31_NC_023575(3) PHAGE_Acinet_IME_AB2_NC_041857(3) PHAGE_Acinet_WCHABP12_NC_041924(3) PHAGE_V…	0.2	0.4087
3	70.9Kb	intact(130)	transposase,tail,plate,recombinase	1-70975	0	63	37	26	1	0	yes	PHAGE_Salmon_SSU5_NC_018843(20) PHAGE_Pseudo_nickie_NC_042091(18) PHAGE_Rhizob_RHEph10_NC_034248(15) PHAGE_Burkho_KS9_NC_013055(4) PHAGE_Escher_RCS47_NC_042128(2) PHAGE_Entero_4MG_NC_022968(2) PHAGE_Acinet_vB_AbaM_ME3_NC_041884(2) PHAGE_Burkho_Bcep176_NC_007497(2) PHAGE_Bacill_SP_10_NC_019487(2) PHAGE_Bacill_JL_NC_028982(2) PHAGE_Burkho_phi6442_NC_009235(2) PHAGE_Lactob_3_521_NC_048753(1) PHAGE_V…	0.3174	0.4314
4	9.9Kb	incomplete(20)	terminase	61799-71742	0	18	9	9	1	0	no	PHAGE_Pseudo_nickie_NC_042091(4) PHAGE_Escher_RCS47_NC_042128(3) PHAGE_Bacill_Staley_NC_022767(2) PHAGE_Microc_MaMV_DC_NC_029002(1) PHAGE_Erwini_phiEaP_8_NC_049510(1) PHAGE_Xantho_OP2_NC_007710(1) PHAGE_Acinet_IME_AB2_NC_041857(1) PHAGE_Bacill_Stahl_NC_028856(1) PHAGE_Erwini_vB_EamP_Frozen_NC_031062(1) PHAGE_Bacill_Stills_NC_028777(1) PHAGE_Staphy_SPbeta_like_NC_029119(1) PHAGE_Acinet_LZ35_NC_031…	0.2222	0.4353
5	16.5Kb	incomplete(50)	head,capsid,tail	1-16564	0	28	20	8	1	0	no	PHAGE_Acinet_YMC11/11/R3177_NC_041866(17) PHAGE_Acinet_Bphi_B1251_NC_019541(17) PHAGE_Acinet_vB_AbaS_TRS1_NC_031098(11) PHAGE_Pseudo_phiPSA1_NC_024365(3) PHAGE_Mannhe_vB_MhS_1152AP2_NC_028956(2) PHAGE_Pseudo_PS_1_NC_029066(2) PHAGE_Pseudo_PaMx74_NC_028809(1) PHAGE_Salmon_epsilon34_NC_011976(1) PHAGE_Salmon_SPN3UB_NC_019545(1) PHAGE_Acinet_Petty_NC_023570(1) PHAGE_Salmon_UPF_BP1_NC_047875(1) PHAGE…	0.6071	0.3855
6	13.8Kb	incomplete(40)	tail,capsid,head	3742-17606	0	23	19	4	1	0	no	PHAGE_Acinet_YMC11/11/R3177_NC_041866(16) PHAGE_Acinet_Bphi_B1251_NC_019541(16) PHAGE_Acinet_vB_AbaS_TRS1_NC_031098(9) PHAGE_Pseudo_phiPSA1_NC_024365(3) PHAGE_Pseudo_PS_1_NC_029066(2) PHAGE_Mannhe_vB_MhS_1152AP2_NC_028956(2) PHAGE_Altero_vB_AmaP_AD45_P1_NC_021532(1) PHAGE_Escher_PA28_NC_041935(1) PHAGE_Psychr_Psymv2_NC_023734(1) PHAGE_Erwini_vB_EamM_Yoloswag_NC_047815(1) PHAGE_Vibrio_pYD38_B_NC_0…	0.6956	0.3968
7	8.6Kb	incomplete(20)	transposase	108-8800	0	15	14	1	1	0	no	PHAGE_Acinet_Bphi_B1251_NC_019541(9) PHAGE_Acinet_YMC11/11/R3177_NC_041866(6) PHAGE_Pectob_ZF40_NC_019522(2) PHAGE_Acinet_vB_AbaS_TRS1_NC_031098(2) PHAGE_Cronob_ENT47670_NC_019927(1) PHAGE_Acinet_IME_AB2_NC_041857(1) PHAGE_Klebsi_JD001_NC_020204(1) PHAGE_Acinet_LZ35_NC_031117(1) PHAGE_Klebsi_vB_KpnM_KpV79_NC_042041(1) PHAGE_Vibrio_12A4_NC_021068(1) PHAGE_Bacter_Lily_NC_028841(1) PHAGE_Erwini_PEp1…	0.6	0.4096
Acinetobacter baumannii 472237-120
1	33.6Kb	incomplete(40)	capsid	2-33696	0	46	36	10	1	0	yes	PHAGE_Acinet_vB_AbaS_TRS1_NC_031098(20) PHAGE_Acinet_YMC11/11/R3177_NC_041866(15) PHAGE_Acinet_Bphi_B1251_NC_019541(15) PHAGE_Pseudo_phiPSA1_NC_024365(4) PHAGE_Acinet_AP22_NC_017984(2) PHAGE_Acinet_WCHABP12_NC_041924(2) PHAGE_Pseudo_PS_1_NC_029066(2) PHAGE_Erwini_PEp14_NC_016767(2) PHAGE_Acinet_phiAC_1_NC_028995(2) PHAGE_Acinet_WCHABP1_NC_041966(2) PHAGE_Psychr_pOW20_A_NC_020841(2) PHAGE_Pseudo_F…	0.4347	0.4042
2	19Kb	incomplete(60)	tail,capsid,head,transposase	26912-45945	0	19	15	4	1	0	yes	PHAGE_Psychr_pOW20_A_NC_020841(4) PHAGE_Klebsi_JD001_NC_020204(3) PHAGE_Acinet_YMC11/11/R3177_NC_041866(3) PHAGE_Acinet_Bphi_B1251_NC_019541(2) PHAGE_Pseudo_YMC11/02/R656_NC_028657(2) PHAGE_Klebsi_vB_KpnM_KpV52_NC_041900(2) PHAGE_Pantoe_vB_PagM_PSKM_NC_048767(2) PHAGE_Pectob_ZF40_NC_019522(2) PHAGE_Salmon_vB_SosS_Oslo_NC_018279(1) PHAGE_Bacter_crAss001_NC_049977(1) PHAGE_Cronob_CR9_NC_023717(1) P…	0.2105	0.3694
3	31.1Kb	incomplete(60)	tail,lysin,portal	25517-56635	0	43	29	14	1	0	yes	PHAGE_Pseudo_Dobby_NC_048109(15) PHAGE_Pseudo_phiCTX_NC_003278(14) PHAGE_Burkho_KS14_NC_015273(9) PHAGE_Burkho_phiE12_2_NC_009236(6) PHAGE_Burkho_phiE202_NC_009234(6) PHAGE_Burkho_KL3_NC_015266(5) PHAGE_Burkho_phi52237_NC_007145(5) PHAGE_Burkho_AP3_NC_047752(5) PHAGE_Stenot_Smp131_NC_023588(4) PHAGE_Erwini_EtG_NC_047833(3) PHAGE_Entero_186_NC_001317(3) PHAGE_Klebsi_4LV2017_NC_047818(3) PHAGE_Kleb…	0.3488	0.3884
4	20.9Kb	incomplete(30)	head,coat	76-20979	0	36	24	12	1	0	no	PHAGE_Acinet_Bphi_B1251_NC_019541(15) PHAGE_Acinet_YMC11/11/R3177_NC_041866(14) PHAGE_Acinet_vB_AbaS_TRS1_NC_031098(4) PHAGE_Pectob_ZF40_NC_019522(3) PHAGE_Dinoro_vB_DshS_R5C_NC_041921(2) PHAGE_Vibrio_12A4_NC_021068(1) PHAGE_Azospi_Cd_NC_010355(1) PHAGE_Acinet_LZ35_NC_031117(1) PHAGE_Pseudo_Littlefix_NC_048697(1) PHAGE_Entero_UAB_Phi20_NC_031019(1) PHAGE_Anoxyb_A403_NC_048701(1) PHAGE_Burkho_vB_B…	0.4166	0.3838
5	7.8Kb	incomplete(20)	capsid	1361-9207	0	16	10	6	1	0	no	PHAGE_Acinet_AP22_NC_017984(2) PHAGE_Pseudo_vB_PaeP_Tr60_Ab31_NC_023575(2) PHAGE_Pseudo_YMC11/02/R656_NC_028657(2) PHAGE_Acinet_Bphi_B1251_NC_019541(2) PHAGE_Paraco_Shpa_NC_041868(1) PHAGE_Lister_A006_NC_009815(1) PHAGE_Klebsi_ST437_OXA245phi4.1_NC_049448(1) PHAGE_Pseudo_D3_NC_002484(1) PHAGE_Burkho_BcepC6B_NC_005887(1) PHAGE_Entero_mEp390_NC_019721(1) PHAGE_Entero_Sf101_NC_027398(1) PHAGE_Erwini…	0.125	0.398
6	17.5Kb	incomplete(30)	head,coat	1-17564	0	32	23	9	1	0	no	PHAGE_Acinet_Bphi_B1251_NC_019541(16) PHAGE_Acinet_YMC11/11/R3177_NC_041866(10) PHAGE_Acinet_vB_AbaS_TRS1_NC_031098(5) PHAGE_Pseudo_phiPSA1_NC_024365(2) PHAGE_Dinoro_vB_DshS_R5C_NC_041921(2) PHAGE_Pseudo_KPP25_NC_024123(1) PHAGE_Burkho_phi1026b_NC_005284(1) PHAGE_Clostr_phiCT9441A_NC_029022(1) PHAGE_Entero_c_1_NC_019706(1) PHAGE_Mycoba_Panchino_NC_031281(1) PHAGE_Pseudo_PaMx74_NC_028809(1) PHAGE_…	0.5	0.3899
7	13.8Kb	incomplete(40)	capsid,tail	2-13883	0	17	13	4	1	0	no	PHAGE_Acinet_YMC11/11/R3177_NC_041866(11) PHAGE_Acinet_Bphi_B1251_NC_019541(10) PHAGE_Acinet_vB_AbaS_TRS1_NC_031098(7) PHAGE_Pseudo_phiPSA1_NC_024365(3) PHAGE_Psychr_Psymv2_NC_023734(1) PHAGE_Acinet_phiAB1_NC_028675(1) PHAGE_Acinet_Petty_NC_023570(1) PHAGE_Pseudo_PS_1_NC_029066(1) PHAGE_Flavob_2A_NC_031926(1) PHAGE_Flavob_1H_NC_031911(1) PHAGE_Shigel_Stx_NC_029120(1) PHAGE_Shigel_Ss_VASD_NC_02868…	0.647	0.3926
8	12.8Kb	incomplete(20)	integrase	136-13002	0	8	6	2	1	0	yes	PHAGE_Acinet_YMC11/11/R3177_NC_041866(6) PHAGE_Acinet_Bphi_B1251_NC_019541(5) PHAGE_Acinet_vB_AbaS_TRS1_NC_031098(3) PHAGE_Serrat_Eta_NC_021563(1) PHAGE_Erwini_phiEt88_NC_015295(1) PHAGE_Pseudo_vB_PaeP_Tr60_Ab31_NC_023575(1) PHAGE_Klebsi_Seifer_NC_048732(1) PHAGE_Erwini_vB_EamP_S6_NC_019514(1) PHAGE_Rhodof_P26218_NC_029061(1) PHAGE_Salmon_9NA_NC_025443(1) PHAGE_Pseudo_PAJU2_NC_011373(1)	0.75	0.3978
Acinetobacter baumannii 480175
1	16.7Kb	incomplete(30)	capsid,integrase	2-16719	0	7	7	0	1	0	yes	PHAGE_Pseudo_YMC11/02/R656_NC_028657(3) PHAGE_Acinet_YMC11/11/R3177_NC_041866(2) PHAGE_Pseudo_D3_NC_002484(2) PHAGE_Acinet_Bphi_B1251_NC_019541(2) PHAGE_Paraco_Shpa_NC_041868(1) PHAGE_Shigel_POCJ13_NC_025434(1) PHAGE_Pseudo_PS_1_NC_029066(1) PHAGE_Synech_S_CBWM1_NC_048106(1) PHAGE_Pseudo_vB_PaeP_Tr60_Ab31_NC_023575(1) PHAGE_Stx2_c_86_NC_008464(1) PHAGE_Escher_SH2026Stx1_NC_049919(1) PHAGE_Pseudo_…	0.4285	0.369
2	14.6Kb	incomplete(50)	tail,portal,capsid,head	254498-269130	0	16	11	5	1	0	no	PHAGE_Pelagi_HTVC010P_NC_020481(5) PHAGE_Escher_phiV10_NC_007804(2) PHAGE_Salmon_epsilon15_NC_004775(2) PHAGE_Entero_Tyrion_NC_031077(2) PHAGE_Salmon_SJ46_NC_031129(1) PHAGE_Brevib_Abouo_NC_029029(1) PHAGE_Vibrio_Vc1_NC_047746(1) PHAGE_Vibrio_VP2_NC_005879(1) PHAGE_Acinet_WCHABP1_NC_041966(1) PHAGE_Staphy_92_NC_007064(1) PHAGE_Pseudo_uligo_NC_047894(1) PHAGE_Vibrio_VP5_NC_005891(1) PHAGE_Entero_I…	0.3125	0.425
3	47.6Kb	incomplete(50)	lysin,capsid	406-48010	0	48	35	13	1	0	yes	PHAGE_Acinet_vB_AbaS_TRS1_NC_031098(20) PHAGE_Acinet_YMC11/11/R3177_NC_041866(15) PHAGE_Acinet_Bphi_B1251_NC_019541(15) PHAGE_Pseudo_phiPSA1_NC_024365(4) PHAGE_Acinet_AP22_NC_017984(3) PHAGE_Pseudo_F116_NC_006552(2) PHAGE_Acinet_WCHABP12_NC_041924(2) PHAGE_Pseudo_PS_1_NC_029066(2) PHAGE_Pseudo_H66_NC_042342(2) PHAGE_Acinet_WCHABP1_NC_041966(2) PHAGE_Acinet_phiAC_1_NC_028995(2) PHAGE_Serrat_Parlo_…	0.4166	0.4011
4	15.7Kb	incomplete(60)	tail,capsid,integrase	150545-166266	0	16	12	4	1	0	yes	PHAGE_Acinet_Bphi_B1251_NC_019541(4) PHAGE_Acinet_vB_AbaS_TRS1_NC_031098(3) PHAGE_Burkho_BcepC6B_NC_005887(2) PHAGE_Acinet_AP22_NC_017984(2) PHAGE_Acinet_YMC11/12/R2315_NC_028855(2) PHAGE_Acinet_YMC_13_01_C62_NC_024785(2) PHAGE_Mannhe_vB_MhM_1127AP1_NC_047750(1) PHAGE_Mannhe_vB_MhS_587AP2_NC_028743(1) PHAGE_Shigel_SfIV_NC_022749(1) PHAGE_Clostr_c_st_NC_007581(1) PHAGE_Lister_A118_NC_003216(1) PHA…	0.25	0.3713
5	19Kb	incomplete(60)	tail,capsid,head,transposase	27637-46670	0	20	16	4	1	0	yes	PHAGE_Psychr_pOW20_A_NC_020841(5) PHAGE_Klebsi_JD001_NC_020204(3) PHAGE_Acinet_YMC11/11/R3177_NC_041866(3) PHAGE_Klebsi_vB_KpnM_KpV52_NC_041900(2) PHAGE_Pectob_ZF40_NC_019522(2) PHAGE_Pseudo_YMC11/02/R656_NC_028657(2) PHAGE_Pantoe_vB_PagM_PSKM_NC_048767(2) PHAGE_Acinet_Bphi_B1251_NC_019541(2) PHAGE_Coryne_phi674_NC_042355(1) PHAGE_Mannhe_phiMHaA1_NC_008201(1) PHAGE_Erwini_vB_EamP_S6_NC_019514(1) …	0.25	0.3694
6	31.1Kb	incomplete(60)	tail,lysin,portal	27628-58746	0	43	29	14	1	0	yes	PHAGE_Pseudo_Dobby_NC_048109(15) PHAGE_Pseudo_phiCTX_NC_003278(14) PHAGE_Burkho_KS14_NC_015273(9) PHAGE_Burkho_phiE12_2_NC_009236(6) PHAGE_Burkho_phiE202_NC_009234(6) PHAGE_Burkho_KL3_NC_015266(5) PHAGE_Burkho_phi52237_NC_007145(5) PHAGE_Burkho_AP3_NC_047752(5) PHAGE_Stenot_Smp131_NC_023588(4) PHAGE_Ralsto_RSY1_NC_025115(3) PHAGE_Klebsi_4LV2017_NC_047818(3) PHAGE_Klebsi_ST15_OXA48phi14.1_NC_04945…	0.3488	0.3883
7	11.3Kb	incomplete(20)	head	1-11387	0	20	15	5	1	0	no	PHAGE_Acinet_Bphi_B1251_NC_019541(10) PHAGE_Acinet_YMC11/11/R3177_NC_041866(9) PHAGE_Acinet_vB_AbaS_TRS1_NC_031098(4) PHAGE_Pseudo_phiPSA1_NC_024365(2) PHAGE_Idioma_Phi1M2_2_NC_025471(1) PHAGE_Acinet_phiAC_1_NC_028995(1) PHAGE_Brevib_Abouo_NC_029029(1) PHAGE_Thalas_BA3_NC_009990(1) PHAGE_Psychr_Psymv2_NC_023734(1) PHAGE_Pantoe_vB_PagS_Vid5_NC_042120(1) PHAGE_Dinoro_vB_DshS_R5C_NC_041921(1) PHAGE_…	0.5	0.4006
8	10.1Kb	incomplete(20)	tail	406-10541	0	17	12	5	1	0	no	PHAGE_Acinet_vB_AbaS_TRS1_NC_031098(3) PHAGE_Acinet_Bphi_B1251_NC_019541(3) PHAGE_Acinet_LZ35_NC_031117(3) PHAGE_Acinet_IME_AB2_NC_041857(2) PHAGE_Vibrio_12A4_NC_021068(2) PHAGE_Acinet_WCHABP1_NC_041966(2) PHAGE_Acinet_AbP2_NC_041998(2) PHAGE_Pseudo_vB_PaeP_Tr60_Ab31_NC_023575(1) PHAGE_Acinet_AB1_NC_042028(1) PHAGE_Pseudo_H66_NC_042342(1) PHAGE_Shigel_SfIV_NC_022749(1) PHAGE_Pseudo_PMG1_NC_016765…	0.1764	0.3915
Acinetobacter baumannii 277047
1	23.6Kb	questionable(90)	tail,capsid,head,lysin,portal	450909-474511	0	36	21	15	1	0	no	PHAGE_Pelagi_HTVC010P_NC_020481(5) PHAGE_Acinet_AP22_NC_017984(3) PHAGE_Vibrio_phiVC8_NC_027118(2) PHAGE_Entero_Tyrion_NC_031077(2) PHAGE_Acinet_AB1_NC_042028(2) PHAGE_Pseudo_vB_PaeP_Tr60_Ab31_NC_023575(2) PHAGE_Acinet_vB_AbaS_TRS1_NC_031098(2) PHAGE_Escher_phiV10_NC_007804(2) PHAGE_Acinet_LZ35_NC_031117(2) PHAGE_Vibrio_QH_NC_027397(2) PHAGE_Rhizob_RHEph01_NC_047738(1) PHAGE_Erwini_PEp14_NC_01676…	0.1388	0.4188
2	47.2Kb	questionable(80)	tail,capsid,head	150145-197354	0	70	42	28	1	0	no	PHAGE_Acinet_Bphi_B1251_NC_019541(30) PHAGE_Acinet_YMC11/11/R3177_NC_041866(27) PHAGE_Acinet_vB_AbaS_TRS1_NC_031098(14) PHAGE_Pseudo_phiPSA1_NC_024365(3) PHAGE_Pseudo_JBD44_NC_030929(3) PHAGE_Pseudo_YMC11/02/R656_NC_028657(3) PHAGE_Salmon_vB_SosS_Oslo_NC_018279(2) PHAGE_Cronob_ENT39118_NC_019934(2) PHAGE_Escher_HK639_NC_016158(2) PHAGE_Pseudo_PAJU2_NC_011373(2) PHAGE_Mannhe_vB_MhS_1152AP2_NC_0289…	0.4285	0.3813
3	81.9Kb	intact(140)	tail,terminase,capsid,recombinase	62-82044	0	91	51	40	1	0	no	PHAGE_Salmon_SSU5_NC_018843(34) PHAGE_Pseudo_nickie_NC_042091(32) PHAGE_Rhizob_RHEph10_NC_034248(25) PHAGE_Burkho_phi1026b_NC_005284(3) PHAGE_Burkho_Bcep176_NC_007497(3) PHAGE_Acinet_YMC11/11/R3177_NC_041866(2) PHAGE_Bacill_Slash_NC_022774(2) PHAGE_Bacill_SP_10_NC_019487(2) PHAGE_Escher_HK639_NC_016158(2) PHAGE_Pseudo_PaMx25_NC_041953(2) PHAGE_Sodali_phiSG1_NC_007902(2) PHAGE_Burkho_KS14_NC_01527…	0.3736	0.4255
Acinetobacter baumannii 2887
1	36.3Kb	intact(130)	lysin,portal,capsid,head,tail	62718-99062	0	55	32	23	1	0	yes	PHAGE_Acinet_vB_AbaS_TRS1_NC_031098(7) PHAGE_Entero_mEp235_NC_019708(5) PHAGE_Entero_HK022_NC_002166(4) PHAGE_Acinet_Bphi_B1251_NC_019541(4) PHAGE_Entero_HK140_NC_019710(4) PHAGE_Acinet_YMC11/11/R3177_NC_041866(4) PHAGE_Pseudo_PMG1_NC_016765(3) PHAGE_Xantho_OP1_NC_007709(3) PHAGE_Entero_mEpX2_NC_019705(3) PHAGE_Acinet_AbP2_NC_041998(3) PHAGE_Xantho_phiL7_NC_012742(3) PHAGE_Pseudo_D3_NC_002484(2) …	0.1272	0.3963
2	96.8Kb	intact(150)	tail,capsid,terminase,recombinase,plate	4693-101578	0	133	71	62	1	0	no	PHAGE_Pseudo_nickie_NC_042091(37) PHAGE_Salmon_SSU5_NC_018843(35) PHAGE_Rhizob_RHEph10_NC_034248(27) PHAGE_Pseudo_YMC11/02/R656_NC_028657(3) PHAGE_Burkho_KS9_NC_013055(3) PHAGE_Bacill_SP_10_NC_019487(3) PHAGE_Acinet_vB_AbaM_ME3_NC_041884(3) PHAGE_Xantho_OP2_NC_007710(2) PHAGE_Acinet_Bphi_B1251_NC_019541(2) PHAGE_Bacill_Staley_NC_022767(2) PHAGE_Bacill_JL_NC_028982(2) PHAGE_Pseudo_vB_PaeS_PAO1_Ab1…	0.2781	0.4232
3	36.2Kb	questionable(70)	integrase,transposase,head,capsid,tail	26949-63224	0	34	24	10	1	0	yes	PHAGE_Acinet_Bphi_B1251_NC_019541(15) PHAGE_Acinet_YMC11/11/R3177_NC_041866(14) PHAGE_Acinet_vB_AbaS_TRS1_NC_031098(5) PHAGE_Pectob_ZF40_NC_019522(3) PHAGE_Mannhe_vB_MhS_1152AP2_NC_028956(2) PHAGE_Stx2_c_Stx2a_F451_NC_049924(1) PHAGE_Paraco_vB_PmaS_IMEP1_NC_026608(1) PHAGE_Azospi_Cd_NC_010355(1) PHAGE_Pseudo_PAJU2_NC_011373(1) PHAGE_Erwini_PEp14_NC_016767(1) PHAGE_Erwini_vB_EamM_Alexandra_NC_0479…	0.4411	0.3787
4	19.8Kb	questionable(80)	head,coat,tail,transposase	5119-24932	0	34	26	8	1	0	no	PHAGE_Acinet_Bphi_B1251_NC_019541(18) PHAGE_Acinet_YMC11/11/R3177_NC_041866(17) PHAGE_Acinet_vB_AbaS_TRS1_NC_031098(12) PHAGE_Pseudo_phiPSA1_NC_024365(5) PHAGE_Escher_SH2026Stx1_NC_049919(3) PHAGE_Stx2_c_Stx2a_F451_NC_049924(3) PHAGE_Stx2_c_1717_NC_011357(3) PHAGE_Pseudo_YMC11/02/R656_NC_028657(2) PHAGE_Caulob_CcrBL10_NC_048045(1) PHAGE_Brocho_BL3_NC_015254(1) PHAGE_Xantho_Xp15_NC_007024(1) PHAGE…	0.5294	0.4106
5	12.9Kb	incomplete(10)	NA	1674-14604	0	25	18	7	1	0	no	PHAGE_Acinet_Bphi_B1251_NC_019541(13) PHAGE_Acinet_YMC11/11/R3177_NC_041866(7) PHAGE_Acinet_WCHABP1_NC_041966(2) PHAGE_Acinet_AbP2_NC_041998(2) PHAGE_Acinet_vB_AbaS_TRS1_NC_031098(2) PHAGE_Acinet_WCHABP12_NC_041924(2) PHAGE_Entero_933W_NC_000924(1) PHAGE_Acinet_IME_AB2_NC_041857(1) PHAGE_Stx2_vB_EcoP_24B_NC_027984(1) PHAGE_Psychr_Psymv2_NC_023734(1) PHAGE_Proteu_VB_PmiS_Isfahan_NC_041925(1) PHAGE…	0.52	0.397
6	11.1Kb	incomplete(30)	transposase,tail	2-11147	0	9	8	1	1	0	no	PHAGE_Acinet_Bphi_B1251_NC_019541(7) PHAGE_Acinet_YMC11/11/R3177_NC_041866(6) PHAGE_Acinet_vB_AbaS_TRS1_NC_031098(4) PHAGE_Erwini_vB_EamP_S6_NC_019514(1) PHAGE_Pseudo_JBD93_NC_030918(1) PHAGE_Klebsi_Seifer_NC_048732(1) PHAGE_Pseudo_MP38_NC_011611(1) PHAGE_Salmon_9NA_NC_025443(1) PHAGE_Escher_SH2026Stx1_NC_049919(1) PHAGE_Stx2_c_1717_NC_011357(1) PHAGE_Pseudo_PAJU2_NC_011373(1) PHAGE_Rhodof_P26218…	0.7777	0.4176
7	9.6Kb	incomplete(50)	tail	1-9625	0	17	16	1	1	0	no	PHAGE_Acinet_YMC11/11/R3177_NC_041866(14) PHAGE_Acinet_Bphi_B1251_NC_019541(11) PHAGE_Acinet_vB_AbaS_TRS1_NC_031098(6) PHAGE_Pseudo_phiPSA1_NC_024365(3) PHAGE_Haemop_HP2_NC_003315(2) PHAGE_Escher_SH2026Stx1_NC_049919(2) PHAGE_Stx2_c_1717_NC_011357(2) PHAGE_Haemop_HP1_NC_001697(2) PHAGE_Stx2_c_Stx2a_F451_NC_049924(2) PHAGE_Pseudo_PaMx74_NC_028809(1) PHAGE_Aeriba_AP45_NC_048651(1) PHAGE_Psychr_Psym…	0.8235	0.4082
8	5.4Kb	incomplete(10)	NA	3-5454	0	10	6	4	1	0	no	PHAGE_Escher_RCS47_NC_042128(2) PHAGE_Mycoba_Charlie_NC_023729(1) PHAGE_Mycoba_Butters_NC_021061(1) PHAGE_Erwini_vB_EamM_Kwan_NC_031010(1) PHAGE_Agroba_Atu_ph03_NC_047846(1) PHAGE_Erwini_Wellington_NC_048016(1) PHAGE_Brevib_Jenst_NC_028805(1) PHAGE_Salmon_SJ46_NC_031129(1) PHAGE_Staphy_SPbeta_like_NC_029119(1) PHAGE_Bacill_vB_BtS_B83_NC_048762(1) PHAGE_Bacill_vB_BtS_BMBtp14_NC_048640(1) PHAGE_Agr…	0.2	0.5534
Acinetobacter baumannii 303002
1	36.3Kb	intact(130)	lysin,portal,capsid,head,tail	2689-39033	0	53	32	21	1	0	yes	PHAGE_Acinet_vB_AbaS_TRS1_NC_031098(7) PHAGE_Entero_mEp235_NC_019708(5) PHAGE_Acinet_YMC11/11/R3177_NC_041866(4) PHAGE_Acinet_Bphi_B1251_NC_019541(4) PHAGE_Entero_HK022_NC_002166(4) PHAGE_Entero_HK140_NC_019710(4) PHAGE_Entero_mEpX2_NC_019705(3) PHAGE_Pseudo_PMG1_NC_016765(3) PHAGE_Xantho_phiL7_NC_012742(3) PHAGE_Xantho_OP1_NC_007709(3) PHAGE_Acinet_AbP2_NC_041998(3) PHAGE_Vibrio_VvAW1_NC_020488(…	0.132	0.3962
2	21.7Kb	incomplete(40)	tail	645-22413	0	28	16	12	1	0	no	PHAGE_Acinet_Bphi_B1251_NC_019541(13) PHAGE_Acinet_YMC11/11/R3177_NC_041866(12) PHAGE_Acinet_vB_AbaS_TRS1_NC_031098(9) PHAGE_Edward_GF_2_NC_026611(1) PHAGE_Acinet_Petty_NC_023570(1) PHAGE_Salmon_9NA_NC_025443(1) PHAGE_Salmon_epsilon34_NC_011976(1) PHAGE_Acinet_phiAB1_NC_028675(1) PHAGE_Salmon_118970_sal3_NC_031940(1) PHAGE_Pseudo_phiPSA1_NC_024365(1) PHAGE_Pseudo_JBD93_NC_030918(1) PHAGE_Pseudo_M…	0.4642	0.39
3	9.2Kb	incomplete(50)	transposase,tail,capsid	2-9213	0	17	17	0	1	0	no	PHAGE_Acinet_YMC11/11/R3177_NC_041866(16) PHAGE_Acinet_Bphi_B1251_NC_019541(13) PHAGE_Acinet_vB_AbaS_TRS1_NC_031098(6) PHAGE_Pseudo_phiPSA1_NC_024365(3) PHAGE_Haemop_HP2_NC_003315(2) PHAGE_Pseudo_phi3_NC_030940(2) PHAGE_Pseudo_PS_1_NC_029066(2) PHAGE_Mannhe_vB_MhS_1152AP2_NC_028956(2) PHAGE_Pseudo_YMC11/02/R656_NC_028657(2) PHAGE_Entero_HK022_NC_002166(1) PHAGE_Acinet_phiAB1_NC_028675(1) PHAGE_Vi…	0.9411	0.3962
4	7.4Kb	incomplete(20)	transposase	444-7852	0	12	8	4	1	0	no	PHAGE_Acinet_Bphi_B1251_NC_019541(6) PHAGE_Acinet_YMC11/11/R3177_NC_041866(4) PHAGE_Acinet_vB_AbaS_TRS1_NC_031098(3) PHAGE_Acinet_WCHABP1_NC_041966(2) PHAGE_Pectob_ZF40_NC_019522(2) PHAGE_Acinet_WCHABP12_NC_041924(2) PHAGE_Acinet_AbP2_NC_041998(2) PHAGE_Pseudo_phiPSA1_NC_024365(1) PHAGE_Klebsi_JD001_NC_020204(1) PHAGE_Cronob_ENT47670_NC_019927(1) PHAGE_Pseudo_YMC11/02/R656_NC_028657(1) PHAGE_Idio…	0.5	0.4013
5	7.5Kb	incomplete(40)	transposase,capsid,head	1-7553	0	10	10	0	1	0	no	PHAGE_Acinet_YMC11/11/R3177_NC_041866(9) PHAGE_Acinet_Bphi_B1251_NC_019541(9) PHAGE_Acinet_vB_AbaS_TRS1_NC_031098(2) PHAGE_Mannhe_vB_MhS_1152AP2_NC_028956(2) PHAGE_Erwini_vB_EamM_Yoloswag_NC_047815(1) PHAGE_Pseudo_PS_1_NC_029066(1) PHAGE_Idioma_1N2_2_NC_025439(1) PHAGE_Vibrio_pYD38_B_NC_021561(1) PHAGE_Pectob_ZF40_NC_019522(1) PHAGE_Liston_phiHSIC_NC_006953(1) PHAGE_Klebsi_JD001_NC_020204(1) PHAG…	0.9	0.4087
Acinetobacter baumannii 426863
1	23.6Kb	questionable(90)	tail,capsid,head,lysin,portal	646783-670385	0	36	21	15	1	0	no	PHAGE_Pelagi_HTVC010P_NC_020481(5) PHAGE_Acinet_AP22_NC_017984(3) PHAGE_Pseudo_vB_PaeP_Tr60_Ab31_NC_023575(2) PHAGE_Vibrio_phiVC8_NC_027118(2) PHAGE_Acinet_AB1_NC_042028(2) PHAGE_Acinet_vB_AbaS_TRS1_NC_031098(2) PHAGE_Acinet_LZ35_NC_031117(2) PHAGE_Entero_Tyrion_NC_031077(2) PHAGE_Escher_phiV10_NC_007804(2) PHAGE_Vibrio_QH_NC_027397(2) PHAGE_Vibrio_VEN_NC_047903(1) PHAGE_Pseudo_YMC11/06/C171_PPU_…	0.1388	0.4188
2	47.2Kb	questionable(80)	tail,head,capsid	208112-255322	0	69	42	27	1	0	no	PHAGE_Acinet_Bphi_B1251_NC_019541(30) PHAGE_Acinet_YMC11/11/R3177_NC_041866(27) PHAGE_Acinet_vB_AbaS_TRS1_NC_031098(14) PHAGE_Pseudo_phiPSA1_NC_024365(3) PHAGE_Pseudo_YMC11/02/R656_NC_028657(3) PHAGE_Pseudo_JBD44_NC_030929(3) PHAGE_Cronob_ENT39118_NC_019934(2) PHAGE_Mannhe_vB_MhS_1152AP2_NC_028956(2) PHAGE_Pseudo_PAJU2_NC_011373(2) PHAGE_Pseudo_PS_1_NC_029066(2) PHAGE_Escher_HK639_NC_016158(2) PH…	0.4347	0.3812
3	39.1Kb	intact(120)	tail,capsid,terminase,head	1815-40965	0	32	26	6	1	0	no	PHAGE_Salmon_SSU5_NC_018843(20) PHAGE_Pseudo_nickie_NC_042091(14) PHAGE_Rhizob_RHEph10_NC_034248(13) PHAGE_Burkho_Bcep176_NC_007497(3) PHAGE_Burkho_phi1026b_NC_005284(3) PHAGE_Burkho_phi6442_NC_009235(2) PHAGE_Pseudo_YMC11/02/R656_NC_028657(2) PHAGE_Burkho_KS9_NC_013055(2) PHAGE_Escher_HK639_NC_016158(2) PHAGE_Strept_Lannister_NC_028827(1) PHAGE_Lactob_Ldl1_NC_026609(1) PHAGE_Acinet_YMC11/11/R317…	0.625	0.4458
4	35.5Kb	questionable(80)	tail,terminase,portal,head,capsid	66834-102409	0	44	24	20	1	0	no	PHAGE_Pseudo_nickie_NC_042091(17) PHAGE_Salmon_SSU5_NC_018843(13) PHAGE_Rhizob_RHEph10_NC_034248(11) PHAGE_Bacill_Staley_NC_022767(2) PHAGE_Bacill_Slash_NC_022774(2) PHAGE_Altero_vB_AcoS_R7M_NC_048878(1) PHAGE_Strept_Izzy_NC_028976(1) PHAGE_Prochl_P_TIM68_NC_028955(1) PHAGE_Microc_Ma_LMM01_NC_008562(1) PHAGE_Bacill_Stahl_NC_028856(1) PHAGE_Rhodoc_Whack_NC_048784(1) PHAGE_Pseudo_Littlefix_NC_04869…	0.3863	0.4127
Acinetobacter baumannii 457946
1	37.7Kb	intact(110)	lysin,tail,injection,head,capsid	147626-185355	1	55	26	19	1	0	yes	PHAGE_Acinet_vB_AbaS_TRS1_NC_031098(11) PHAGE_Acinet_YMC11/11/R3177_NC_041866(9) PHAGE_Thalas_BA3_NC_009990(6) PHAGE_Rhodof_P26218_NC_029061(5) PHAGE_Acinet_Bphi_B1251_NC_019541(5) PHAGE_Pseudo_vB_PaeP_Tr60_Ab31_NC_023575(3) PHAGE_Acinet_LZ35_NC_031117(3) PHAGE_Vibrio_VvAW1_NC_020488(3) PHAGE_Acinet_AB1_NC_042028(3) PHAGE_Acinet_IME_AB2_NC_041857(3) PHAGE_Acinet_WCHABP1_NC_041966(3) PHAGE_Acinet_…	0.2	0.409
2	12.1Kb	incomplete(30)	head,integrase	67-12174	0	9	6	3	1	0	yes	PHAGE_Acinet_Bphi_B1251_NC_019541(3) PHAGE_Acinet_YMC11/11/R3177_NC_041866(3) PHAGE_Acinet_AB1_NC_042028(2) PHAGE_Vibrio_11895_B1_NC_020843(1) PHAGE_Altero_vB_AmaP_AD45_P1_NC_021532(1) PHAGE_Acinet_AbP2_NC_041998(1) PHAGE_Pseudo_PMG1_NC_016765(1) PHAGE_Clostr_phiCD27_NC_011398(1) PHAGE_Erwini_PEp14_NC_016767(1) PHAGE_Acinet_AP22_NC_017984(1) PHAGE_Pseudo_YMC11/02/R656_NC_028657(1) PHAGE_Clostr_ph…	0.3333	0.3462
3	15Kb	incomplete(40)	transposase,capsid,terminase	3-15033	0	20	16	4	1	0	no	PHAGE_Salmon_SSU5_NC_018843(13) PHAGE_Pseudo_nickie_NC_042091(13) PHAGE_Rhizob_RHEph10_NC_034248(10) PHAGE_Escher_RCS47_NC_042128(2) PHAGE_Rhodoc_Jace_NC_047974(1) PHAGE_Halovi_HCTV_2_NC_021319(1) PHAGE_Escher_HK639_NC_016158(1) PHAGE_Strept_Aaronocolus_NC_042051(1) PHAGE_Erwini_vB_EamP_S6_NC_019514(1) PHAGE_Lactoc_LW31_NC_049806(1) PHAGE_Xantho_Xp15_NC_007024(1) PHAGE_Pseudo_PS_1_NC_029066(1) PH…	0.65	0.4491
4	30.3Kb	intact(120)	capsid,transposase,tail,plate	31699-62073	0	28	11	17	1	0	yes	PHAGE_Salmon_SSU5_NC_018843(6) PHAGE_Burkho_KS9_NC_013055(4) PHAGE_Rhizob_RHEph10_NC_034248(2) PHAGE_Burkho_phi6442_NC_009235(2) PHAGE_Acinet_vB_AbaM_ME3_NC_041884(2) PHAGE_Burkho_Bcep176_NC_007497(2) PHAGE_Escher_RCS47_NC_042128(2) PHAGE_Salmon_maane_NC_049508(1) PHAGE_Entero_c_1_NC_019706(1) PHAGE_Entero_HK446_NC_019714(1) PHAGE_Entero_HK542_NC_019769(1) PHAGE_Altero_vB_AcoS_R7M_NC_048878(1) PH…	0.2142	0.4445
5	34Kb	incomplete(50)	plate,recombinase	337-34343	0	41	23	18	1	0	no	PHAGE_Pseudo_nickie_NC_042091(17) PHAGE_Salmon_SSU5_NC_018843(14) PHAGE_Rhizob_RHEph10_NC_034248(13) PHAGE_Bacill_SP_10_NC_019487(2) PHAGE_Bacill_JL_NC_028982(2) PHAGE_Entero_4MG_NC_022968(2) PHAGE_Ralsto_RSP15_NC_030948(1) PHAGE_Vibrio_3_NC_028895(1) PHAGE_Bacill_BCP78_NC_018860(1) PHAGE_Bacill_BCU4_NC_047735(1) PHAGE_Lactoc_949_NC_015263(1) PHAGE_Pseudo_Littlefix_NC_048697(1) PHAGE_Caulob_rogue…	0.4146	0.4174
6	20.3Kb	incomplete(60)	head,coat,tail	394-20702	0	32	24	8	1	0	no	PHAGE_Acinet_Bphi_B1251_NC_019541(19) PHAGE_Acinet_YMC11/11/R3177_NC_041866(18) PHAGE_Acinet_vB_AbaS_TRS1_NC_031098(12) PHAGE_Pseudo_phiPSA1_NC_024365(5) PHAGE_Pseudo_YMC11/02/R656_NC_028657(2) PHAGE_Pseudo_PaMx74_NC_028809(1) PHAGE_Psychr_Psymv2_NC_023734(1) PHAGE_Anoxyb_A403_NC_048701(1) PHAGE_Vibrio_PVA1_NC_023605(1) PHAGE_Caulob_CcrBL10_NC_048045(1) PHAGE_Pseudo_MP38_NC_011611(1) PHAGE_Altero…	0.5937	0.4025
7	4.1Kb	incomplete(30)	head,integrase	67-4243	0	9	7	2	1	0	no	PHAGE_Acinet_Bphi_B1251_NC_019541(2) PHAGE_Acinet_YMC11/11/R3177_NC_041866(2) PHAGE_Acinet_AP22_NC_017984(2) PHAGE_Acinet_WCHABP1_NC_041966(1) PHAGE_Burkho_Bcep22_NC_005262(1) PHAGE_Pseudo_D3_NC_002484(1) PHAGE_Cronob_vB_CsaM_leE_NC_048646(1) PHAGE_Sinorh_phiM12_NC_027204(1) PHAGE_Acinet_IME_AB2_NC_041857(1) PHAGE_Altero_vB_AmaP_AD45_P1_NC_021532(1) PHAGE_Acinet_AbP2_NC_041998(1) PHAGE_Sinorh_phi…	0.2222	0.3641
Acinetobacter baumannii 466215
1	36.3Kb	intact(130)	lysin,portal,capsid,head,tail	62495-98839	0	55	32	23	1	0	yes	PHAGE_Acinet_vB_AbaS_TRS1_NC_031098(7) PHAGE_Entero_mEp235_NC_019708(5) PHAGE_Entero_HK022_NC_002166(4) PHAGE_Acinet_YMC11/11/R3177_NC_041866(4) PHAGE_Acinet_Bphi_B1251_NC_019541(4) PHAGE_Entero_HK140_NC_019710(4) PHAGE_Xantho_OP1_NC_007709(3) PHAGE_Entero_mEpX2_NC_019705(3) PHAGE_Xantho_phiL7_NC_012742(3) PHAGE_Pseudo_PMG1_NC_016765(3) PHAGE_Acinet_AbP2_NC_041998(3) PHAGE_Acinet_SWH_Ab_1_NC_0478…	0.1272	0.3962
2	99.4Kb	intact(150)	tail,capsid,terminase,recombinase,plate	4885-104348	0	133	71	62	1	0	no	PHAGE_Pseudo_nickie_NC_042091(37) PHAGE_Salmon_SSU5_NC_018843(35) PHAGE_Rhizob_RHEph10_NC_034248(27) PHAGE_Burkho_KS9_NC_013055(3) PHAGE_Acinet_vB_AbaM_ME3_NC_041884(3) PHAGE_Bacill_SP_10_NC_019487(3) PHAGE_Pseudo_YMC11/02/R656_NC_028657(3) PHAGE_Pseudo_PaMx25_NC_041953(2) PHAGE_Burkho_phi6442_NC_009235(2) PHAGE_Xantho_OP2_NC_007710(2) PHAGE_Bacill_Staley_NC_022767(2) PHAGE_Pseudo_vB_PaeS_PAO1_Ab…	0.2781	0.4237
3	4.9Kb	incomplete(50)	portal,transposase	69208-74114	0	7	6	1	1	0	no	PHAGE_Escher_SH2026Stx1_NC_049919(3) PHAGE_Stx2_c_Stx2a_F451_NC_049924(3) PHAGE_Stx2_c_1717_NC_011357(3) PHAGE_Acinet_Bphi_B1251_NC_019541(2) PHAGE_Acinet_YMC11/11/R3177_NC_041866(2) PHAGE_Vibrio_vB_VspP_pVa5_NC_049379(1) PHAGE_Klebsi_Seifer_NC_048732(1) PHAGE_Entero_BP_4795_NC_004813(1) PHAGE_Lactoc_bIL312_NC_002671(1) PHAGE_Pseudo_vB_PaeP_Tr60_Ab31_NC_023575(1) PHAGE_Erwini_vB_EamP_S6_NC_019514…	0.4285	0.3972
4	28.1Kb	incomplete(60)	tail,coat,head	3385-31542	0	38	30	8	1	0	no	PHAGE_Acinet_Bphi_B1251_NC_019541(25) PHAGE_Acinet_YMC11/11/R3177_NC_041866(23) PHAGE_Acinet_vB_AbaS_TRS1_NC_031098(16) PHAGE_Pseudo_phiPSA1_NC_024365(5) PHAGE_Pseudo_YMC11/02/R656_NC_028657(2) PHAGE_Psychr_Psymv2_NC_023734(1) PHAGE_Acinet_Petty_NC_023570(1) PHAGE_Pseudo_PAJU2_NC_011373(1) PHAGE_Pseudo_JBD93_NC_030918(1) PHAGE_Brocho_BL3_NC_015254(1) PHAGE_Pseudo_MP38_NC_011611(1) PHAGE_Klebsi_4L…	0.6578	0.4072
5	9.5Kb	incomplete(60)	transposase,capsid,head	3-9564	0	13	12	1	1	0	no	PHAGE_Acinet_Bphi_B1251_NC_019541(9) PHAGE_Acinet_YMC11/11/R3177_NC_041866(9) PHAGE_Acinet_vB_AbaS_TRS1_NC_031098(3) PHAGE_Pectob_ZF40_NC_019522(2) PHAGE_Mannhe_vB_MhS_1152AP2_NC_028956(2) PHAGE_Erwini_vB_EamM_Yoloswag_NC_047815(1) PHAGE_Klebsi_vB_KpnM_KpV79_NC_042041(1) PHAGE_Klebsi_JD001_NC_020204(1) PHAGE_Liston_phiHSIC_NC_006953(1) PHAGE_Pseudo_YMC11/02/R656_NC_028657(1) PHAGE_Stx2_c_Stx2a_F4…	0.6923	0.401
6	7.5Kb	incomplete(40)	transposase,tail	2-7538	0	15	15	0	1	0	no	PHAGE_Acinet_YMC11/11/R3177_NC_041866(14) PHAGE_Acinet_Bphi_B1251_NC_019541(11) PHAGE_Acinet_vB_AbaS_TRS1_NC_031098(6) PHAGE_Pseudo_phiPSA1_NC_024365(3) PHAGE_Pseudo_phi3_NC_030940(2) PHAGE_Haemop_HP2_NC_003315(2) PHAGE_Pseudo_PS_1_NC_029066(1) PHAGE_Aeriba_AP45_NC_048651(1) PHAGE_Pseudo_YMC11/02/R656_NC_028657(1) PHAGE_Acinet_phiAB1_NC_028675(1) PHAGE_Bacill_phi105_NC_048631(1) PHAGE_Haemop_HP1_…	0.9333	0.3923
Acinetobacter baumannii 541915
1	53.1Kb	questionable(90)	tail,capsid,head	38010-91172	0	77	50	27	1	0	no	PHAGE_Acinet_Bphi_B1251_NC_019541(35) PHAGE_Acinet_YMC11/11/R3177_NC_041866(31) PHAGE_Acinet_vB_AbaS_TRS1_NC_031098(14) PHAGE_Pseudo_PS_1_NC_029066(3) PHAGE_Pseudo_phiPSA1_NC_024365(3) PHAGE_Pseudo_JBD44_NC_030929(3) PHAGE_Mannhe_vB_MhS_1152AP2_NC_028956(3) PHAGE_Cronob_ENT39118_NC_019934(2) PHAGE_Salmon_vB_SosS_Oslo_NC_018279(2) PHAGE_Pseudo_YMC11/02/R656_NC_028657(2) PHAGE_Escher_HK639_NC_01615…	0.4545	0.3759
Acinetobacter baumannii 73736
1	37Kb	intact(130)	lysin,tail,head,capsid,portal	80238-117299	0	55	32	23	1	0	yes	PHAGE_Acinet_vB_AbaS_TRS1_NC_031098(7) PHAGE_Entero_mEp235_NC_019708(5) PHAGE_Entero_HK022_NC_002166(4) PHAGE_Acinet_YMC11/11/R3177_NC_041866(4) PHAGE_Acinet_Bphi_B1251_NC_019541(4) PHAGE_Entero_HK140_NC_019710(4) PHAGE_Acinet_AbP2_NC_041998(3) PHAGE_Pseudo_PMG1_NC_016765(3) PHAGE_Xantho_OP1_NC_007709(3) PHAGE_Entero_mEpX2_NC_019705(3) PHAGE_Xantho_phiL7_NC_012742(3) PHAGE_Burkho_phi1026b_NC_0052…	0.1272	0.3953
2	33.1Kb	incomplete(60)	integrase,tail	132351-165534	0	34	21	13	1	0	yes	PHAGE_Acinet_Bphi_B1251_NC_019541(17) PHAGE_Acinet_YMC11/11/R3177_NC_041866(17) PHAGE_Acinet_vB_AbaS_TRS1_NC_031098(12) PHAGE_Pseudo_phiPSA1_NC_024365(3) PHAGE_Salmon_UPF_BP1_NC_047875(1) PHAGE_Shigel_SfII_NC_021857(1) PHAGE_Erwini_phiEt88_NC_015295(1) PHAGE_Entero_Sf101_NC_027398(1) PHAGE_Salmon_9NA_NC_025443(1) PHAGE_Erwini_vB_EhrS_59_NC_048198(1) PHAGE_Rhodof_P26218_NC_029061(1) PHAGE_Pseudo_P…	0.5	0.3854
3	18.1Kb	incomplete(30)	transposase,integrase	755-18946	0	24	15	9	1	0	yes	PHAGE_Acinet_Bphi_B1251_NC_019541(6) PHAGE_Acinet_YMC11/11/R3177_NC_041866(5) PHAGE_Acinet_vB_AbaS_TRS1_NC_031098(4) PHAGE_Pectob_ZF40_NC_019522(2) PHAGE_Pseudo_phiPSA1_NC_024365(1) PHAGE_Pseudo_D3_NC_002484(1) PHAGE_Azospi_Cd_NC_010355(1) PHAGE_Burkho_vB_BmuP_KL4_NC_047958(1) PHAGE_Cronob_ENT47670_NC_019927(1) PHAGE_Pseudo_PMG1_NC_016765(1) PHAGE_Pseudo_H66_NC_042342(1) PHAGE_Entero_SfV_NC_00344…	0.25	0.366
4	10.6Kb	incomplete(20)	capsid	771-11388	0	19	16	3	1	0	no	PHAGE_Acinet_Bphi_B1251_NC_019541(12) PHAGE_Acinet_YMC11/11/R3177_NC_041866(8) PHAGE_Entero_mEp390_NC_019721(1) PHAGE_Gordon_Nymphadora_NC_031061(1) PHAGE_Acinet_vB_AbaS_TRS1_NC_031098(1) PHAGE_Pseudo_JBD44_NC_030929(1) PHAGE_Paenib_Tripp_NC_028930(1) PHAGE_Haemop_Aaphi23_NC_004827(1) PHAGE_Halovi_HGTV_1_NC_021328(1) PHAGE_Erwini_vB_EhrS_59_NC_048198(1) PHAGE_Lister_A118_NC_003216(1) PHAGE_Lactob…	0.6315	0.3797
5	16.1Kb	incomplete(50)	tail,coat,head	39-16212	0	28	22	6	1	0	no	PHAGE_Acinet_Bphi_B1251_NC_019541(18) PHAGE_Acinet_YMC11/11/R3177_NC_041866(17) PHAGE_Acinet_vB_AbaS_TRS1_NC_031098(12) PHAGE_Pseudo_phiPSA1_NC_024365(5) PHAGE_Pseudo_YMC11/02/R656_NC_028657(2) PHAGE_Pectob_Khlen_NC_048117(1) PHAGE_Erwini_vB_EhrS_59_NC_048198(1) PHAGE_Phage_phiJL001_NC_006938(1) PHAGE_Pectob_ZF40_NC_019522(1) PHAGE_Pseudo_JBD44_NC_030929(1) PHAGE_Idioma_Phi1M2_2_NC_025471(1) PHAG…	0.6428	0.4062
6	7.6Kb	incomplete(30)	head,transposase	1-7602	0	13	9	4	1	0	no	PHAGE_Acinet_Bphi_B1251_NC_019541(7) PHAGE_Acinet_YMC11/11/R3177_NC_041866(5) PHAGE_Acinet_vB_AbaS_TRS1_NC_031098(4) PHAGE_Acinet_AbP2_NC_041998(2) PHAGE_Acinet_WCHABP12_NC_041924(2) PHAGE_Pectob_ZF40_NC_019522(2) PHAGE_Acinet_WCHABP1_NC_041966(2) PHAGE_Pseudo_phiPSA1_NC_024365(1) PHAGE_Klebsi_vB_KpnM_KpV79_NC_042041(1) PHAGE_Paraco_vB_PmaS_IMEP1_NC_026608(1) PHAGE_Acinet_IME_AB2_NC_041857(1) PHA…	0.5384	0.3996
7	7.6Kb	incomplete(40)	transposase,tail	3-7659	0	15	15	0	1	0	no	PHAGE_Acinet_YMC11/11/R3177_NC_041866(14) PHAGE_Acinet_Bphi_B1251_NC_019541(11) PHAGE_Acinet_vB_AbaS_TRS1_NC_031098(6) PHAGE_Pseudo_phiPSA1_NC_024365(3) PHAGE_Haemop_HP2_NC_003315(2) PHAGE_Pseudo_phi3_NC_030940(2) PHAGE_Haemop_HP1_NC_001697(1) PHAGE_Acinet_Petty_NC_023570(1) PHAGE_Psychr_Psymv2_NC_023734(1) PHAGE_Salmon_SJ46_NC_031129(1) PHAGE_Entero_HK022_NC_002166(1) PHAGE_Pseudo_PS_1_NC_029066…	0.9333	0.3932
8	4.1Kb	incomplete(40)	transposase,capsid,head	2-4172	0	7	7	0	1	0	no	PHAGE_Acinet_Bphi_B1251_NC_019541(6) PHAGE_Acinet_YMC11/11/R3177_NC_041866(6) PHAGE_Mannhe_vB_MhS_1152AP2_NC_028956(2) PHAGE_Altero_vB_AmaP_AD45_P1_NC_021532(1) PHAGE_Stx2_c_Stx2a_F451_NC_049924(1) PHAGE_Pseudo_PaMx74_NC_028809(1) PHAGE_Pseudo_PS_1_NC_029066(1) PHAGE_Erwini_vB_EamM_Alexandra_NC_047995(1) PHAGE_Vibrio_pYD38_B_NC_021561(1) PHAGE_Erwini_vB_EamM_Yoloswag_NC_047815(1) PHAGE_Liston_phi…	0.8571	0.4013
Acinetobacter baumannii 737393
1	37Kb	intact(130)	lysin,tail,head,capsid,portal	109968-147029	0	55	32	23	1	0	yes	PHAGE_Acinet_vB_AbaS_TRS1_NC_031098(7) PHAGE_Entero_mEp235_NC_019708(5) PHAGE_Entero_HK140_NC_019710(4) PHAGE_Entero_HK022_NC_002166(4) PHAGE_Acinet_YMC11/11/R3177_NC_041866(4) PHAGE_Acinet_Bphi_B1251_NC_019541(4) PHAGE_Entero_mEpX2_NC_019705(3) PHAGE_Pseudo_PMG1_NC_016765(3) PHAGE_Acinet_AbP2_NC_041998(3) PHAGE_Xantho_OP1_NC_007709(3) PHAGE_Xantho_phiL7_NC_012742(3) PHAGE_Burkho_Bcep176_NC_00749…	0.1272	0.3953
2	97.6Kb	intact(150)	tail,capsid,terminase,recombinase,plate	4948-102547	0	133	71	62	1	0	no	PHAGE_Pseudo_nickie_NC_042091(37) PHAGE_Salmon_SSU5_NC_018843(35) PHAGE_Rhizob_RHEph10_NC_034248(27) PHAGE_Bacill_SP_10_NC_019487(3) PHAGE_Burkho_KS9_NC_013055(3) PHAGE_Acinet_vB_AbaM_ME3_NC_041884(3) PHAGE_Pseudo_YMC11/02/R656_NC_028657(3) PHAGE_Escher_HK639_NC_016158(2) PHAGE_Xantho_RiverRider_NC_048703(2) PHAGE_Xantho_OP2_NC_007710(2) PHAGE_Pseudo_vB_PaeS_PAO1_Ab18_NC_026594(2) PHAGE_Bacill_St…	0.2781	0.4234
3	28.1Kb	incomplete(60)	tail,coat,head	3385-31542	0	38	30	8	1	0	no	PHAGE_Acinet_Bphi_B1251_NC_019541(25) PHAGE_Acinet_YMC11/11/R3177_NC_041866(23) PHAGE_Acinet_vB_AbaS_TRS1_NC_031098(16) PHAGE_Pseudo_phiPSA1_NC_024365(5) PHAGE_Pseudo_YMC11/02/R656_NC_028657(2) PHAGE_Klebsi_4LV2017_NC_047818(1) PHAGE_Pseudo_phiR18_NC_041964(1) PHAGE_Clostr_phiCT9441A_NC_029022(1) PHAGE_Pseudo_PS_1_NC_029066(1) PHAGE_Klebsi_ST512_KPC3phi13.2_NC_049452(1) PHAGE_Pectob_Khlen_NC_0481…	0.6578	0.4071
4	11.5Kb	incomplete(50)	transposase,capsid,head	3-11541	0	17	13	4	1	0	no	PHAGE_Acinet_Bphi_B1251_NC_019541(11) PHAGE_Acinet_YMC11/11/R3177_NC_041866(9) PHAGE_Acinet_vB_AbaS_TRS1_NC_031098(4) PHAGE_Pectob_ZF40_NC_019522(2) PHAGE_Mannhe_vB_MhS_1152AP2_NC_028956(2) PHAGE_Klebsi_vB_KpnM_KpV79_NC_042041(1) PHAGE_Escher_HK639_NC_016158(1) PHAGE_Paraco_vB_PmaS_IMEP1_NC_026608(1) PHAGE_Vibrio_pYD38_B_NC_021561(1) PHAGE_Vibrio_12A4_NC_021068(1) PHAGE_Klebsi_JD001_NC_020204(1) …	0.647	0.3843
5	7.5Kb	incomplete(40)	tail,transposase	515-8072	0	16	16	0	1	0	no	PHAGE_Acinet_YMC11/11/R3177_NC_041866(14) PHAGE_Acinet_Bphi_B1251_NC_019541(11) PHAGE_Acinet_vB_AbaS_TRS1_NC_031098(6) PHAGE_Pseudo_phiPSA1_NC_024365(3) PHAGE_Haemop_HP1_NC_001697(2) PHAGE_Haemop_HP2_NC_003315(2) PHAGE_Pseudo_YMC11/02/R656_NC_028657(1) PHAGE_Pseudo_PaMx74_NC_028809(1) PHAGE_Aeriba_AP45_NC_048651(1) PHAGE_Pseudo_PS_1_NC_029066(1) PHAGE_Acinet_Petty_NC_023570(1) PHAGE_Entero_HK022_…	0.875	0.3922
Acinetobacter baumannii 755829
1	24.4Kb	questionable(90)	lysin,tail,head,capsid	81175-105639	0	34	26	8	1	0	no	PHAGE_Acinet_vB_AbaS_TRS1_NC_031098(6) PHAGE_Entero_mEp235_NC_019708(5) PHAGE_Acinet_YMC11/11/R3177_NC_041866(4) PHAGE_Entero_HK022_NC_002166(4) PHAGE_Entero_HK140_NC_019710(4) PHAGE_Acinet_Bphi_B1251_NC_019541(3) PHAGE_Entero_mEpX2_NC_019705(3) PHAGE_Xantho_OP1_NC_007709(3) PHAGE_Xantho_phiL7_NC_012742(3) PHAGE_Pseudo_PMG1_NC_016765(3) PHAGE_Acinet_vB_AbaP_PD_6A3_NC_028684(2) PHAGE_Burkho_Bcep17…	0.1764	0.4034
2	97.8Kb	intact(150)	plate,recombinase,capsid,tail,terminase	1-97885	0	133	71	62	1	0	no	PHAGE_Pseudo_nickie_NC_042091(37) PHAGE_Salmon_SSU5_NC_018843(35) PHAGE_Rhizob_RHEph10_NC_034248(27) PHAGE_Bacill_SP_10_NC_019487(3) PHAGE_Pseudo_YMC11/02/R656_NC_028657(3) PHAGE_Acinet_vB_AbaM_ME3_NC_041884(3) PHAGE_Burkho_KS9_NC_013055(3) PHAGE_Entero_4MG_NC_022968(2) PHAGE_Xantho_RiverRider_NC_048703(2) PHAGE_Bacill_JL_NC_028982(2) PHAGE_Xantho_OP2_NC_007710(2) PHAGE_Escher_HK639_NC_016158(2) …	0.2781	0.4236
3	36.4Kb	questionable(80)	tail,capsid,head,transposase,integrase	293-36778	0	35	26	9	1	0	yes	PHAGE_Acinet_Bphi_B1251_NC_019541(15) PHAGE_Acinet_YMC11/11/R3177_NC_041866(14) PHAGE_Acinet_vB_AbaS_TRS1_NC_031098(6) PHAGE_Pectob_ZF40_NC_019522(3) PHAGE_Mannhe_vB_MhS_1152AP2_NC_028956(2) PHAGE_Escher_SH2026Stx1_NC_049919(2) PHAGE_Stx2_c_1717_NC_011357(2) PHAGE_Stx2_c_Stx2a_F451_NC_049924(2) PHAGE_Erwini_PEp14_NC_016767(1) PHAGE_Entero_SfV_NC_003444(1) PHAGE_Shigel_SfIV_NC_022749(1) PHAGE_Kleb…	0.4285	0.3823
4	28.1Kb	incomplete(60)	head,coat,tail	4392-32549	0	39	30	9	1	0	no	PHAGE_Acinet_Bphi_B1251_NC_019541(25) PHAGE_Acinet_YMC11/11/R3177_NC_041866(23) PHAGE_Acinet_vB_AbaS_TRS1_NC_031098(16) PHAGE_Pseudo_phiPSA1_NC_024365(5) PHAGE_Pseudo_YMC11/02/R656_NC_028657(2) PHAGE_Erwini_vB_EhrS_59_NC_048198(1) PHAGE_Klebsi_ST437_OXA245phi4.2_NC_049449(1) PHAGE_Idioma_Phi1M2_2_NC_025471(1) PHAGE_Erwini_vB_EamP_S6_NC_019514(1) PHAGE_Caulob_rogue_NC_019408(1) PHAGE_Pseudo_JBD44_…	0.641	0.4071
5	14.7Kb	incomplete(20)	transposase	36-14829	0	28	19	9	1	0	no	PHAGE_Acinet_Bphi_B1251_NC_019541(13) PHAGE_Acinet_YMC11/11/R3177_NC_041866(7) PHAGE_Acinet_WCHABP1_NC_041966(2) PHAGE_Acinet_WCHABP12_NC_041924(2) PHAGE_Acinet_AbP2_NC_041998(2) PHAGE_Acinet_vB_AbaS_TRS1_NC_031098(2) PHAGE_Burkho_vB_BmuP_KL4_NC_047958(1) PHAGE_Stx2_c_Stx2a_F451_NC_049924(1) PHAGE_Proteu_VB_PmiS_Isfahan_NC_041925(1) PHAGE_Salmon_SJ46_NC_031129(1) PHAGE_Acinet_AP22_NC_017984(1) PH…	0.4642	0.3923
6	8.2Kb	incomplete(50)	tail,transposase	817-9088	0	17	17	0	1	0	no	PHAGE_Acinet_YMC11/11/R3177_NC_041866(14) PHAGE_Acinet_Bphi_B1251_NC_019541(11) PHAGE_Acinet_vB_AbaS_TRS1_NC_031098(6) PHAGE_Pseudo_phiPSA1_NC_024365(3) PHAGE_Haemop_HP2_NC_003315(2) PHAGE_Haemop_HP1_NC_001697(2) PHAGE_Acinet_Petty_NC_023570(1) PHAGE_Entero_HK022_NC_002166(1) PHAGE_Pseudo_phi3_NC_030940(1) PHAGE_Psychr_Psymv2_NC_023734(1) PHAGE_Aeriba_AP45_NC_048651(1) PHAGE_Pseudo_YMC11/02/R656_…	0.8235	0.3937
Acinetobacter baumannii 836190
1	36.3Kb	intact(130)	lysin,portal,capsid,head,tail	4416-40760	0	55	32	23	1	0	yes	PHAGE_Acinet_vB_AbaS_TRS1_NC_031098(7) PHAGE_Entero_mEp235_NC_019708(5) PHAGE_Acinet_YMC11/11/R3177_NC_041866(4) PHAGE_Entero_HK022_NC_002166(4) PHAGE_Entero_HK140_NC_019710(4) PHAGE_Acinet_Bphi_B1251_NC_019541(4) PHAGE_Xantho_phiL7_NC_012742(3) PHAGE_Pseudo_PMG1_NC_016765(3) PHAGE_Entero_mEpX2_NC_019705(3) PHAGE_Acinet_AbP2_NC_041998(3) PHAGE_Xantho_OP1_NC_007709(3) PHAGE_Acinet_SWH_Ab_1_NC_0478…	0.1272	0.3963
2	97.2Kb	intact(150)	plate,recombinase,capsid,tail,terminase	1-97204	0	133	71	62	1	0	no	PHAGE_Pseudo_nickie_NC_042091(37) PHAGE_Salmon_SSU5_NC_018843(35) PHAGE_Rhizob_RHEph10_NC_034248(27) PHAGE_Pseudo_YMC11/02/R656_NC_028657(3) PHAGE_Bacill_SP_10_NC_019487(3) PHAGE_Acinet_vB_AbaM_ME3_NC_041884(3) PHAGE_Burkho_KS9_NC_013055(3) PHAGE_Xantho_OP2_NC_007710(2) PHAGE_Xantho_RiverRider_NC_048703(2) PHAGE_Pseudo_vB_PaeS_PAO1_Ab18_NC_026594(2) PHAGE_Bacill_JL_NC_028982(2) PHAGE_Acinet_Bphi_…	0.2781	0.4234
3	19.8Kb	questionable(80)	head,coat,tail,transposase	4654-24467	0	34	26	8	1	0	no	PHAGE_Acinet_Bphi_B1251_NC_019541(18) PHAGE_Acinet_YMC11/11/R3177_NC_041866(17) PHAGE_Acinet_vB_AbaS_TRS1_NC_031098(12) PHAGE_Pseudo_phiPSA1_NC_024365(5) PHAGE_Stx2_c_Stx2a_F451_NC_049924(3) PHAGE_Escher_SH2026Stx1_NC_049919(3) PHAGE_Stx2_c_1717_NC_011357(3) PHAGE_Pseudo_YMC11/02/R656_NC_028657(2) PHAGE_Xantho_Xp15_NC_007024(1) PHAGE_Entero_BP_4795_NC_004813(1) PHAGE_Entero_phiFL3A_NC_013648(1) P…	0.5294	0.4106
4	13.2Kb	incomplete(50)	transposase,tail	79-13295	0	11	10	1	1	0	no	PHAGE_Acinet_Bphi_B1251_NC_019541(7) PHAGE_Acinet_YMC11/11/R3177_NC_041866(6) PHAGE_Acinet_vB_AbaS_TRS1_NC_031098(4) PHAGE_Escher_SH2026Stx1_NC_049919(3) PHAGE_Stx2_c_1717_NC_011357(3) PHAGE_Stx2_c_Stx2a_F451_NC_049924(3) PHAGE_Klebsi_Seifer_NC_048732(1) PHAGE_Salmon_9NA_NC_025443(1) PHAGE_Rhodof_P26218_NC_029061(1) PHAGE_Pseudo_JBD93_NC_030918(1) PHAGE_Erwini_vB_EamP_S6_NC_019514(1) PHAGE_Entero…	0.6363	0.426
5	11.5Kb	incomplete(50)	transposase,head,capsid	1850-13355	0	17	13	4	1	0	no	PHAGE_Acinet_Bphi_B1251_NC_019541(11) PHAGE_Acinet_YMC11/11/R3177_NC_041866(9) PHAGE_Acinet_vB_AbaS_TRS1_NC_031098(4) PHAGE_Pectob_ZF40_NC_019522(2) PHAGE_Mannhe_vB_MhS_1152AP2_NC_028956(2) PHAGE_Erwini_vB_EamM_Alexandra_NC_047995(1) PHAGE_Stx2_c_Stx2a_F451_NC_049924(1) PHAGE_Pseudo_JBD44_NC_030929(1) PHAGE_Escher_SH2026Stx1_NC_049919(1) PHAGE_Pseudo_PS_1_NC_029066(1) PHAGE_Idioma_1N2_2_NC_025439…	0.647	0.384
6	8.2Kb	incomplete(40)	tail,transposase	538-8764	0	16	16	0	1	0	no	PHAGE_Acinet_YMC11/11/R3177_NC_041866(14) PHAGE_Acinet_Bphi_B1251_NC_019541(11) PHAGE_Acinet_vB_AbaS_TRS1_NC_031098(6) PHAGE_Pseudo_phiPSA1_NC_024365(3) PHAGE_Haemop_HP1_NC_001697(2) PHAGE_Haemop_HP2_NC_003315(2) PHAGE_Pseudo_PS_1_NC_029066(1) PHAGE_Psychr_Psymv2_NC_023734(1) PHAGE_Pseudo_phi3_NC_030940(1) PHAGE_Acinet_phiAB1_NC_028675(1) PHAGE_Pseudo_PaMx74_NC_028809(1) PHAGE_Aeriba_AP45_NC_0486…	0.875	0.3942
Acinetobacter baumannii 981176
1	37Kb	intact(130)	lysin,tail,head,capsid,portal	77768-114829	0	55	32	23	1	0	yes	PHAGE_Acinet_vB_AbaS_TRS1_NC_031098(7) PHAGE_Entero_mEp235_NC_019708(5) PHAGE_Acinet_YMC11/11/R3177_NC_041866(4) PHAGE_Entero_HK022_NC_002166(4) PHAGE_Entero_HK140_NC_019710(4) PHAGE_Acinet_Bphi_B1251_NC_019541(4) PHAGE_Pseudo_PMG1_NC_016765(3) PHAGE_Entero_mEpX2_NC_019705(3) PHAGE_Xantho_phiL7_NC_012742(3) PHAGE_Acinet_AbP2_NC_041998(3) PHAGE_Xantho_OP1_NC_007709(3) PHAGE_Pseudo_PAJU2_NC_011373(…	0.1272	0.3953
2	80.8Kb	intact(140)	recombinase,plate,tail,capsid,terminase	14736-95566	0	98	61	37	1	0	no	PHAGE_Pseudo_nickie_NC_042091(35) PHAGE_Salmon_SSU5_NC_018843(34) PHAGE_Rhizob_RHEph10_NC_034248(25) PHAGE_Burkho_KS9_NC_013055(4) PHAGE_Pseudo_YMC11/02/R656_NC_028657(3) PHAGE_Bacill_SP_10_NC_019487(3) PHAGE_Bacill_JL_NC_028982(2) PHAGE_Xantho_RiverRider_NC_048703(2) PHAGE_Entero_4MG_NC_022968(2) PHAGE_Bacill_Staley_NC_022767(2) PHAGE_Burkho_Bcep176_NC_007497(2) PHAGE_Escher_HK639_NC_016158(2) P…	0.3571	0.4317
3	11.2Kb	incomplete(20)	capsid	522-11779	0	24	20	4	1	0	no	PHAGE_Acinet_YMC11/11/R3177_NC_041866(17) PHAGE_Acinet_Bphi_B1251_NC_019541(9) PHAGE_Acinet_vB_AbaS_TRS1_NC_031098(2) PHAGE_Shigel_POCJ13_NC_025434(2) PHAGE_Shigel_Stx_NC_029120(2) PHAGE_Erwini_vB_EhrS_49_NC_048197(1) PHAGE_Bacill_WBeta_NC_007734(1) PHAGE_Aggreg_S1249_NC_013597(1) PHAGE_Entero_mEpX1_NC_019709(1) PHAGE_Vibrio_X29_NC_024369(1) PHAGE_Lister_LP_HM00113468_NC_049900(1) PHAGE_Halovi_HG…	0.7083	0.398
4	11Kb	incomplete(30)	head,coat	4385-15451	0	22	17	5	1	0	no	PHAGE_Acinet_Bphi_B1251_NC_019541(14) PHAGE_Acinet_YMC11/11/R3177_NC_041866(13) PHAGE_Acinet_vB_AbaS_TRS1_NC_031098(9) PHAGE_Pseudo_phiPSA1_NC_024365(4) PHAGE_Salmon_vB_SosS_Oslo_NC_018279(2) PHAGE_Pseudo_YMC11/02/R656_NC_028657(2) PHAGE_Bacill_SPP1_NC_004166(1) PHAGE_Pectob_Khlen_NC_048117(1) PHAGE_Caulob_CcrBL10_NC_048045(1) PHAGE_Phage_phiJL001_NC_006938(1) PHAGE_Idioma_Phi1M2_2_NC_025471(1) P…	0.6363	0.4087
5	15.7Kb	incomplete(40)	tail	99-15851	0	16	12	4	1	0	no	PHAGE_Acinet_Bphi_B1251_NC_019541(10) PHAGE_Acinet_YMC11/11/R3177_NC_041866(9) PHAGE_Acinet_vB_AbaS_TRS1_NC_031098(7) PHAGE_Salmon_Fels_2_NC_010463(1) PHAGE_Klebsi_ST437_OXA245phi4.2_NC_049449(1) PHAGE_Pseudo_PAJU2_NC_011373(1) PHAGE_Pseudo_phiPSA1_NC_024365(1) PHAGE_Psychr_Psymv2_NC_023734(1) PHAGE_Klebsi_ST512_KPC3phi13.2_NC_049452(1) PHAGE_Salmon_9NA_NC_025443(1) PHAGE_Erwini_vB_EhrS_59_NC_048…	0.625	0.4074
6	15.4Kb	incomplete(30)	tail	77-15499	0	19	13	6	1	0	no	PHAGE_Acinet_Bphi_B1251_NC_019541(9) PHAGE_Acinet_YMC11/11/R3177_NC_041866(6) PHAGE_Acinet_vB_AbaS_TRS1_NC_031098(5) PHAGE_Salmon_vB_SenS_Sasha_NC_047786(1) PHAGE_Shigel_SfII_NC_021857(1) PHAGE_Salmon_118970_sal3_NC_031940(1) PHAGE_Pseudo_YMC11/02/R656_NC_028657(1) PHAGE_Entero_SfV_NC_003444(1) PHAGE_Pseudo_PAJU2_NC_011373(1) PHAGE_Salmon_vB_SemP_Emek_NC_018275(1) PHAGE_Salmon_9NA_NC_025443(1) PH…	0.4736	0.3927
7	7.5Kb	incomplete(40)	tail,transposase	521-8090	0	16	16	0	1	0	no	PHAGE_Acinet_YMC11/11/R3177_NC_041866(14) PHAGE_Acinet_Bphi_B1251_NC_019541(11) PHAGE_Acinet_vB_AbaS_TRS1_NC_031098(6) PHAGE_Pseudo_phiPSA1_NC_024365(3) PHAGE_Haemop_HP1_NC_001697(2) PHAGE_Haemop_HP2_NC_003315(2) PHAGE_Aeriba_AP45_NC_048651(1) PHAGE_Bacill_phi105_NC_048631(1) PHAGE_Entero_HK022_NC_002166(1) PHAGE_Pseudo_PS_1_NC_029066(1) PHAGE_Salmon_SJ46_NC_031129(1) PHAGE_Psychr_Psymv2_NC_02373…	0.875	0.3923
8	4.4Kb	incomplete(20)	transposase	1-4471	0	10	8	2	1	0	no	PHAGE_Acinet_Bphi_B1251_NC_019541(6) PHAGE_Acinet_YMC11/11/R3177_NC_041866(3) PHAGE_Stx2_c_Stx2a_F451_NC_049924(2) PHAGE_Entero_933W_NC_000924(1) PHAGE_Stx2_c_1717_NC_011357(1) PHAGE_Shigel_SfIV_NC_022749(1) PHAGE_Escher_SH2026Stx1_NC_049919(1) PHAGE_Stx2_vB_EcoP_24B_NC_027984(1) PHAGE_Acinet_vB_AbaS_TRS1_NC_031098(1) PHAGE_Pseudo_PS_1_NC_029066(1)	0.6	0.3805
Acinetobacter baumannii 98826
1	36.3Kb	intact(130)	lysin,portal,capsid,head,tail	63532-99876	0	55	32	23	1	0	yes	PHAGE_Acinet_vB_AbaS_TRS1_NC_031098(7) PHAGE_Entero_mEp235_NC_019708(5) PHAGE_Acinet_YMC11/11/R3177_NC_041866(4) PHAGE_Entero_HK140_NC_019710(4) PHAGE_Acinet_Bphi_B1251_NC_019541(4) PHAGE_Entero_HK022_NC_002166(4) PHAGE_Acinet_AbP2_NC_041998(3) PHAGE_Xantho_OP1_NC_007709(3) PHAGE_Entero_mEpX2_NC_019705(3) PHAGE_Xantho_phiL7_NC_012742(3) PHAGE_Pseudo_PMG1_NC_016765(3) PHAGE_Pseudo_D3_NC_002484(2) …	0.1272	0.3962
2	56.1Kb	intact(130)	plate,tail,capsid,terminase	1121-57241	0	58	40	18	1	0	no	PHAGE_Salmon_SSU5_NC_018843(24) PHAGE_Pseudo_nickie_NC_042091(20) PHAGE_Rhizob_RHEph10_NC_034248(17) PHAGE_Burkho_KS9_NC_013055(4) PHAGE_Bacill_SP_10_NC_019487(3) PHAGE_Escher_HK639_NC_016158(2) PHAGE_Pseudo_vB_PaeS_PAO1_Ab18_NC_026594(2) PHAGE_Burkho_phi6442_NC_009235(2) PHAGE_Pseudo_YMC11/02/R656_NC_028657(2) PHAGE_Burkho_Bcep176_NC_007497(2) PHAGE_Acinet_vB_AbaM_ME3_NC_041884(2) PHAGE_Lactob_j…	0.4137	0.4369
3	30.4Kb	questionable(90)	terminase,portal,head,capsid	77921-108360	0	41	22	19	1	0	no	PHAGE_Pseudo_nickie_NC_042091(16) PHAGE_Salmon_SSU5_NC_018843(11) PHAGE_Rhizob_RHEph10_NC_034248(9) PHAGE_Bacill_Staley_NC_022767(2) PHAGE_Xantho_RiverRider_NC_048703(2) PHAGE_Entero_4MG_NC_022968(1) PHAGE_Bacill_Stahl_NC_028856(1) PHAGE_Acinet_phiAC_1_NC_028995(1) PHAGE_Vibrio_CHOED_NC_023863(1) PHAGE_Lactob_3_521_NC_048753(1) PHAGE_Entero_P1_NC_005856(1) PHAGE_Proteu_Stubb_NC_048086(1) PHAGE_Es…	0.3902	0.4254
4	12.6Kb	incomplete(50)	tail,head	894-13546	0	19	11	8	1	0	no	PHAGE_Psychr_pOW20_A_NC_020841(6) PHAGE_Acinet_Bphi_B1251_NC_019541(5) PHAGE_Acinet_YMC11/11/R3177_NC_041866(3) PHAGE_Rhizob_RHEph04_NC_041908(2) PHAGE_Klebsi_JD001_NC_020204(2) PHAGE_Rhizob_RHEph06_NC_027296(2) PHAGE_Klebsi_vB_KpnM_KpV79_NC_042041(2) PHAGE_Haemop_Aaphi23_NC_004827(2) PHAGE_Salmon_vB_SosS_Oslo_NC_018279(2) PHAGE_Aggreg_S1249_NC_013597(2) PHAGE_Pectob_ZF40_NC_019522(2) PHAGE_Panto…	0.3157	0.3938
5	13.6Kb	incomplete(60)	tail,terminase,capsid,integrase	16288-29932	0	12	9	3	1	0	yes	PHAGE_Acinet_YMC11/11/R3177_NC_041866(3) PHAGE_Acinet_vB_AbaP_PD_6A3_NC_028684(2) PHAGE_Vibrio_VvAW1_NC_020488(2) PHAGE_Acinet_Bphi_B1251_NC_019541(2) PHAGE_Acinet_SWH_Ab_1_NC_047896(2) PHAGE_Burkho_KL1_NC_018278(1) PHAGE_Erwini_vB_EamP_S6_NC_019514(1) PHAGE_Sphing_Lacusarx_NC_041927(1) PHAGE_Pseudo_vB_Pae_Kakheti25_NC_017864(1) PHAGE_Klebsi_Seifer_NC_048732(1) PHAGE_Phage_phiJL001_NC_006938(1) P…	0.25	0.4019
6	18.7Kb	incomplete(60)	capsid,terminase,tail	15488-34211	0	33	27	6	1	0	no	PHAGE_Acinet_YMC11/11/R3177_NC_041866(21) PHAGE_Acinet_Bphi_B1251_NC_019541(14) PHAGE_Acinet_vB_AbaS_TRS1_NC_031098(5) PHAGE_Pectob_ZF40_NC_019522(2) PHAGE_Acinet_WCHABP1_NC_041966(2) PHAGE_Shigel_POCJ13_NC_025434(2) PHAGE_Shigel_Stx_NC_029120(2) PHAGE_Acinet_WCHABP12_NC_041924(2) PHAGE_Acinet_AbP2_NC_041998(2) PHAGE_Pseudo_JBD44_NC_030929(2) PHAGE_Pseudo_phiPSA1_NC_024365(1) PHAGE_Aggreg_S1249_N…	0.6363	0.3987
7	7.2Kb	incomplete(50)	tail,transposase	22386-29639	0	9	7	2	1	0	no	PHAGE_Stx2_c_1717_NC_011357(3) PHAGE_Escher_SH2026Stx1_NC_049919(3) PHAGE_Stx2_c_Stx2a_F451_NC_049924(3) PHAGE_Burkho_KL3_NC_015266(1) PHAGE_Xantho_XcP1_NC_048147(1) PHAGE_Escher_vB_EcoM_WFH_NC_048194(1) PHAGE_Haemop_Aaphi23_NC_004827(1) PHAGE_Entero_BP_4795_NC_004813(1) PHAGE_Xantho_Carpasina_NC_047962(1) PHAGE_Pseudo_MD8_NC_031091(1) PHAGE_Escher_FEC19_NC_048073(1) PHAGE_Pseudo_phi2_NC_030931(1)	0.3333	0.4114
8	15.9Kb	incomplete(40)	tail	517-16506	0	23	16	7	1	0	no	PHAGE_Acinet_YMC11/11/R3177_NC_041866(13) PHAGE_Acinet_Bphi_B1251_NC_019541(13) PHAGE_Acinet_vB_AbaS_TRS1_NC_031098(8) PHAGE_Pseudo_phiPSA1_NC_024365(3) PHAGE_Acinet_Petty_NC_023570(1) PHAGE_Pseudo_JBD93_NC_030918(1) PHAGE_Pseudo_MP38_NC_011611(1) PHAGE_Edward_GF_2_NC_026611(1) PHAGE_Shigel_SfII_NC_021857(1) PHAGE_Psychr_Psymv2_NC_023734(1) PHAGE_Salmon_SPN3UB_NC_019545(1) PHAGE_Salmon_epsilon34_…	0.5652	0.3921
9	5.4Kb	incomplete(40)	terminase,portal,head	2-5493	0	11	11	0	1	0	no	PHAGE_Acinet_YMC11/11/R3177_NC_041866(10) PHAGE_Acinet_Bphi_B1251_NC_019541(7) PHAGE_Acinet_vB_AbaS_TRS1_NC_031098(5) PHAGE_Pseudo_phiPSA1_NC_024365(3) PHAGE_Pseudo_phi3_NC_030940(2) PHAGE_Haemop_HP2_NC_003315(2) PHAGE_Psychr_Psymv2_NC_023734(1) PHAGE_Acinet_Petty_NC_023570(1) PHAGE_Aeriba_AP45_NC_048651(1) PHAGE_Haemop_HP1_NC_001697(1) PHAGE_Salmon_SJ46_NC_031129(1) PHAGE_Bacill_phi105_NC_048631…	0.909	0.392
Acinetobacter baumannii AB-HKU3-08
1	13.3Kb	incomplete(40)	integrase,head,tail	35566-48940	0	13	6	7	1	0	yes	PHAGE_Acinet_Bphi_B1251_NC_019541(2) PHAGE_Acinet_AP22_NC_017984(2) PHAGE_Altero_vB_AmaP_AD45_P1_NC_021532(1) PHAGE_Escher_D108_NC_013594(1) PHAGE_Entero_SfMu_NC_027382(1) PHAGE_Acinet_AB1_NC_042028(1) PHAGE_Acinet_WCHABP1_NC_041966(1) PHAGE_Acinet_IME_AB2_NC_041857(1) PHAGE_Entero_HK633_NC_019719(1) PHAGE_Acinet_YMC11/11/R3177_NC_041866(1) PHAGE_Acinet_AbP2_NC_041998(1) PHAGE_Shigel_Sf6_NC_00534…	0.1538	0.3406
2	88.6Kb	intact(150)	tail,capsid,terminase,transposase,recombinase	4784-93386	1	116	64	52	1	0	no	PHAGE_Salmon_SSU5_NC_018843(36) PHAGE_Pseudo_nickie_NC_042091(32) PHAGE_Rhizob_RHEph10_NC_034248(25) PHAGE_Mannhe_vB_MhS_1152AP2_NC_028956(2) PHAGE_Prochl_P_TIM68_NC_028955(2) PHAGE_Escher_HK639_NC_016158(2) PHAGE_Pseudo_PaMx25_NC_041953(2) PHAGE_Shigel_SfIV_NC_022749(2) PHAGE_Pseudo_YMC11/02/R656_NC_028657(2) PHAGE_Burkho_phiE125_NC_003309(2) PHAGE_Bacill_Staley_NC_022767(2) PHAGE_Burkho_Bcep176…	0.3103	0.4147
3	45.2Kb	questionable(84)	head,coat,tail	5041-50243	0	75	45	30	1	0	no	PHAGE_Acinet_Bphi_B1251_NC_019541(35) PHAGE_Acinet_YMC11/11/R3177_NC_041866(28) PHAGE_Acinet_vB_AbaS_TRS1_NC_031098(17) PHAGE_Pseudo_phiPSA1_NC_024365(5) PHAGE_Pseudo_YMC11/02/R656_NC_028657(2) PHAGE_Clostr_phiCT9441A_NC_029022(1) PHAGE_Klebsi_4LV2017_NC_047818(1) PHAGE_Pseudo_H105/1_NC_015293(1) PHAGE_Cronob_phiES15_NC_018454(1) PHAGE_Pseudo_JBD44_NC_030929(1) PHAGE_Iodoba_phiPLPE_NC_011142(1) P…	0.4666	0.39
4	38.8Kb	intact(100)	tail,capsid,head	4752-43638	0	63	54	9	1	0	no	PHAGE_Acinet_YMC11/11/R3177_NC_041866(34) PHAGE_Acinet_Bphi_B1251_NC_019541(32) PHAGE_Acinet_vB_AbaS_TRS1_NC_031098(15) PHAGE_Pseudo_YMC11/02/R656_NC_028657(5) PHAGE_Pseudo_phiPSA1_NC_024365(4) PHAGE_Psychr_Psymv2_NC_023734(3) PHAGE_Burkho_phiE125_NC_003309(3) PHAGE_Burkho_phi1026b_NC_005284(3) PHAGE_Burkho_Bcep176_NC_007497(2) PHAGE_Entero_mEp237_NC_019704(2) PHAGE_Acinet_WCHABP1_NC_041966(2) PH…	0.5396	0.3947
5	15.7Kb	incomplete(50)	tail,integrase	79-15779	0	18	13	5	1	0	yes	PHAGE_Pseudo_PMG1_NC_016765(4) PHAGE_Entero_mEp235_NC_019708(3) PHAGE_Acinet_Bphi_B1251_NC_019541(3) PHAGE_Pseudo_D3_NC_002484(3) PHAGE_Acinet_vB_AbaS_TRS1_NC_031098(3) PHAGE_Entero_HK140_NC_019710(3) PHAGE_Entero_HK022_NC_002166(3) PHAGE_Entero_mEpX2_NC_019705(2) PHAGE_Pseudo_YMC11/02/R656_NC_028657(2) PHAGE_Pseudo_PAJU2_NC_011373(2) PHAGE_Acinet_YMC11/11/R3177_NC_041866(2) PHAGE_Acinet_Presley_…	0.2222	0.3964
6	17.5Kb	questionable(90)	lysin,tail	9966-27492	0	21	15	6	1	0	no	PHAGE_Psychr_Psymv2_NC_023734(4) PHAGE_Entero_HK140_NC_019710(4) PHAGE_Entero_mEp235_NC_019708(3) PHAGE_Pseudo_D3_NC_002484(3) PHAGE_Pseudo_YMC11/02/R656_NC_028657(3) PHAGE_Pseudo_PMG1_NC_016765(3) PHAGE_Entero_HK022_NC_002166(3) PHAGE_Burkho_phi6442_NC_009235(2) PHAGE_Burkho_Bcep176_NC_007497(2) PHAGE_Burkho_KS9_NC_013055(2) PHAGE_Entero_mEpX2_NC_019705(2) PHAGE_Burkho_phiE125_NC_003309(2) PHAGE…	0.1904	0.3983
7	11.1Kb	incomplete(50)	lysin,tail	159-11270	0	18	10	8	1	0	no	PHAGE_Acinet_LZ35_NC_031117(3) PHAGE_Acinet_vB_AbaS_TRS1_NC_031098(2) PHAGE_Acinet_YMC11/12/R2315_NC_028855(2) PHAGE_Acinet_AB1_NC_042028(2) PHAGE_Acinet_AP22_NC_017984(2) PHAGE_Paenib_Yerffej_NC_048714(1) PHAGE_Acinet_IME_AB2_NC_041857(1) PHAGE_Faecal_FP_Brigit_NC_047909(1) PHAGE_Anoxyb_A403_NC_048701(1) PHAGE_Entero_HK225_NC_019717(1) PHAGE_Acinet_Bphi_B1251_NC_019541(1) PHAGE_Entero_c_1_NC_019…	0.1666	0.3804
8	8.7Kb	incomplete(30)	capsid,head	1501-10248	1	18	10	8	1	0	no	PHAGE_Acinet_YMC11/11/R3177_NC_041866(4) PHAGE_Acinet_vB_AbaS_TRS1_NC_031098(3) PHAGE_Acinet_IME_AB2_NC_041857(3) PHAGE_Acinet_WCHABP1_NC_041966(3) PHAGE_Acinet_AB1_NC_042028(2) PHAGE_Acinet_WCHABP12_NC_041924(2) PHAGE_Acinet_AbP2_NC_041998(2) PHAGE_Acinet_YMC11/12/R2315_NC_028855(2) PHAGE_Acinet_LZ35_NC_031117(2) PHAGE_Acinet_AP22_NC_017984(2) PHAGE_Psychr_pOW20_A_NC_020841(2) PHAGE_Pseudo_phi29…	0.2222	0.3983
Acinetobacter baumannii AB1H8
1	38.7Kb	intact(150)	lysin,tail,head,portal,capsid	138837-177590	0	51	30	21	1	0	yes	PHAGE_Entero_mEp235_NC_019708(6) PHAGE_Psychr_Psymv2_NC_023734(6) PHAGE_Entero_HK022_NC_002166(5) PHAGE_Entero_HK140_NC_019710(5) PHAGE_Pseudo_YMC11/02/R656_NC_028657(4) PHAGE_Acinet_vB_AbaS_TRS1_NC_031098(4) PHAGE_Pseudo_PMG1_NC_016765(4) PHAGE_Entero_mEpX2_NC_019705(4) PHAGE_Burkho_Bcep176_NC_007497(3) PHAGE_Acinet_YMC11/11/R3177_NC_041866(3) PHAGE_Entero_YYZ_2008_NC_011356(2) PHAGE_Cronob_ENT3…	0.1176	0.4022
2	45.2Kb	questionable(84)	tail,coat,head	74917-120160	0	70	45	25	1	0	no	PHAGE_Acinet_Bphi_B1251_NC_019541(35) PHAGE_Acinet_YMC11/11/R3177_NC_041866(28) PHAGE_Acinet_vB_AbaS_TRS1_NC_031098(17) PHAGE_Pseudo_phiPSA1_NC_024365(5) PHAGE_Pseudo_PS_1_NC_029066(2) PHAGE_Pseudo_YMC11/02/R656_NC_028657(2) PHAGE_Altero_vB_AcoS_R7M_NC_048878(1) PHAGE_Erwini_vB_EhrS_59_NC_048198(1) PHAGE_Entero_c_1_NC_019706(1) PHAGE_Caulob_CcrBL10_NC_048045(1) PHAGE_Vibrio_PVA1_NC_023605(1) PHAG…	0.5	0.3903
3	39.7Kb	questionable(90)	tail,head,capsid	31520-71231	0	44	30	14	1	0	yes	PHAGE_Pelagi_HTVC010P_NC_020481(5) PHAGE_Salmon_SPN1S_NC_016761(4) PHAGE_Acinet_vB_AbaS_TRS1_NC_031098(4) PHAGE_Acinet_IME_AB2_NC_041857(3) PHAGE_Burkho_vB_BmuP_KL4_NC_047958(3) PHAGE_Acinet_AbP2_NC_041998(3) PHAGE_Mannhe_vB_MhS_535AP2_NC_028853(2) PHAGE_Burkho_BcepC6B_NC_005887(2) PHAGE_Salmon_epsilon15_NC_004775(2) PHAGE_Entero_Tyrion_NC_031077(2) PHAGE_Acinet_AP22_NC_017984(2) PHAGE_Vibrio_QH_…	0.1136	0.4023
4	53.5Kb	intact(150)	tail,terminase,portal,head,capsid	13144-66649	0	72	60	12	1	0	yes	PHAGE_Acinet_YMC11/11/R3177_NC_041866(40) PHAGE_Acinet_Bphi_B1251_NC_019541(31) PHAGE_Acinet_vB_AbaS_TRS1_NC_031098(14) PHAGE_Pseudo_YMC11/02/R656_NC_028657(6) PHAGE_Psychr_Psymv2_NC_023734(4) PHAGE_Pseudo_phiPSA1_NC_024365(3) PHAGE_Burkho_Bcep176_NC_007497(3) PHAGE_Burkho_phi1026b_NC_005284(3) PHAGE_Pseudo_JBD44_NC_030929(2) PHAGE_Salmon_vB_SosS_Oslo_NC_018279(2) PHAGE_Escher_HK639_NC_016158(2) …	0.5555	0.4006
5	23.8Kb	incomplete(40)	tail,head,integrase	45754-69555	0	29	20	9	1	0	yes	PHAGE_Acinet_Bphi_B1251_NC_019541(7) PHAGE_Acinet_YMC11/11/R3177_NC_041866(4) PHAGE_Acinet_IME_AB2_NC_041857(3) PHAGE_Acinet_AbP2_NC_041998(3) PHAGE_Acinet_WCHABP1_NC_041966(2) PHAGE_Erwini_PEp14_NC_016767(2) PHAGE_Pseudo_F116_NC_006552(2) PHAGE_Vibrio_12A4_NC_021068(2) PHAGE_Pseudo_phiPSA1_NC_024365(2) PHAGE_Acinet_AP22_NC_017984(2) PHAGE_Acinet_LZ35_NC_031117(2) PHAGE_Acinet_AB1_NC_042028(2) PH…	0.2413	0.366
Acinetobacter baumannii AB_1582-8
1	14.6Kb	incomplete(20)	tail	59-14749	0	20	12	8	1	0	no	PHAGE_Acinet_Bphi_B1251_NC_019541(6) PHAGE_Acinet_vB_AbaS_TRS1_NC_031098(6) PHAGE_Acinet_YMC11/11/R3177_NC_041866(5) PHAGE_Escher_P13374_NC_018846(2) PHAGE_Shigel_POCJ13_NC_025434(1) PHAGE_Shigel_Ss_VASD_NC_028685(1) PHAGE_Pseudo_MP38_NC_011611(1) PHAGE_Pseudo_JBD93_NC_030918(1) PHAGE_Flavob_1H_NC_031911(1) PHAGE_Escher_PA28_NC_041935(1) PHAGE_Entero_VT2_Sakai_NC_000902(1) PHAGE_Escher_PA2_NC_028…	0.3	0.3789
2	14.7Kb	incomplete(40)	tail,plate	393-15123	0	20	16	4	1	0	no	PHAGE_Salmon_SEN34_NC_028699(13) PHAGE_Psychr_pOW20_A_NC_020841(6) PHAGE_Aggreg_S1249_NC_013597(4) PHAGE_Haemop_Aaphi23_NC_004827(3) PHAGE_Rhizob_RHEph04_NC_041908(2) PHAGE_Acinet_IME_AB2_NC_041857(2) PHAGE_Rhizob_RHEph06_NC_027296(2) PHAGE_Acinet_WCHABP5_NC_041967(1) PHAGE_Acinet_YMC13/03/R2096_NC_027332(1) PHAGE_Escher_ST32_NC_047830(1) PHAGE_Klebsi_JD001_NC_020204(1) PHAGE_Acinet_vB_AbaP_B3_NC…	0.65	0.4049
3	8.9Kb	incomplete(60)	transposase,tail,terminase,portal,head	2550-11496	0	11	9	2	1	0	no	PHAGE_Salmon_SEN34_NC_028699(7) PHAGE_Pectob_ZF40_NC_019522(3) PHAGE_Psychr_pOW20_A_NC_020841(2) PHAGE_Vibrio_CP_T1_NC_019457(2) PHAGE_Vibrio_vB_VchM_138_NC_019518(2) PHAGE_Acinet_YMC11/11/R3177_NC_041866(1) PHAGE_Pseudo_phiPSA1_NC_024365(1) PHAGE_Pseudo_YMC11/02/R656_NC_028657(1) PHAGE_Salmon_9NA_NC_025443(1) PHAGE_Haemop_Aaphi23_NC_004827(1) PHAGE_Klebsi_JD001_NC_020204(1) PHAGE_Klebsi_vB_KpnM_…	0.6363	0.4292
4	10.4Kb	incomplete(30)	coat,head	331-10802	0	19	15	4	1	0	no	PHAGE_Acinet_Bphi_B1251_NC_019541(12) PHAGE_Acinet_YMC11/11/R3177_NC_041866(11) PHAGE_Acinet_vB_AbaS_TRS1_NC_031098(7) PHAGE_Pseudo_phiPSA1_NC_024365(3) PHAGE_Pseudo_YMC11/02/R656_NC_028657(2) PHAGE_Dinoro_vB_DshS_R5C_NC_041921(1) PHAGE_Pseudo_phiR18_NC_041964(1) PHAGE_Vibrio_vB_VpaS_MAR10_NC_019713(1) PHAGE_Pseudo_JBD44_NC_030929(1) PHAGE_Pseudo_H105/1_NC_015293(1) PHAGE_Vibrio_PVA1_NC_023605(1)…	0.6315	0.4101
5	8.1Kb	incomplete(30)	tail,integrase	5269-13407	0	10	6	4	1	0	yes	PHAGE_Acinet_Bphi_B1251_NC_019541(3) PHAGE_Acinet_YMC11/11/R3177_NC_041866(3) PHAGE_Pseudo_YMC11/02/R656_NC_028657(1) PHAGE_Pseudo_PMG1_NC_016765(1) PHAGE_Clostr_phiCT9441A_NC_029022(1) PHAGE_Pseudo_D3_NC_002484(1) PHAGE_Clostr_phiCD27_NC_011398(1) PHAGE_Erwini_PEp14_NC_016767(1) PHAGE_Klebsi_ST437_OXA245phi4.1_NC_049448(1) PHAGE_Burkho_phi1026b_NC_005284(1)	0.3	0.3632
6	11.4Kb	incomplete(40)	tail,portal	14433-25886	0	24	17	7	1	0	no	PHAGE_Acinet_vB_AbaS_TRS1_NC_031098(7) PHAGE_Acinet_YMC11/11/R3177_NC_041866(4) PHAGE_Acinet_YMC11/12/R2315_NC_028855(3) PHAGE_Acinet_AbP2_NC_041998(2) PHAGE_Acinet_Bphi_B1251_NC_019541(2) PHAGE_Shewan_3/49_NC_025466(2) PHAGE_Acinet_IME_AB2_NC_041857(2) PHAGE_Pseudo_phiPSA1_NC_024365(2) PHAGE_Acinet_AB1_NC_042028(2) PHAGE_Acinet_LZ35_NC_031117(2) PHAGE_Acinet_AP22_NC_017984(2) PHAGE_Halovi_HGTV_1…	0.2916	0.3886
7	84.8Kb	intact(140)	tail,recombinase,capsid,terminase	18515-103404	0	92	58	34	1	0	no	PHAGE_Salmon_SSU5_NC_018843(36) PHAGE_Pseudo_nickie_NC_042091(34) PHAGE_Rhizob_RHEph10_NC_034248(27) PHAGE_Bacill_SP_10_NC_019487(3) PHAGE_Burkho_Bcep176_NC_007497(3) PHAGE_Acinet_YMC11/11/R3177_NC_041866(2) PHAGE_Burkho_phi6442_NC_009235(2) PHAGE_Acinet_Bphi_B1251_NC_019541(2) PHAGE_Bacill_JL_NC_028982(2) PHAGE_Bacill_Staley_NC_022767(2) PHAGE_Burkho_KS14_NC_015273(2) PHAGE_Pseudo_YMC11/02/R656_…	0.3913	0.4255
8	10.4Kb	incomplete(30)	capsid,head	331-10771	0	15	15	0	1	0	no	PHAGE_Acinet_Bphi_B1251_NC_019541(15) PHAGE_Acinet_YMC11/11/R3177_NC_041866(15) PHAGE_Acinet_vB_AbaS_TRS1_NC_031098(4) PHAGE_Pseudo_PS_1_NC_029066(3) PHAGE_Pseudo_phiPSA1_NC_024365(2) PHAGE_Mannhe_vB_MhS_1152AP2_NC_028956(2) PHAGE_Pectob_ZF40_NC_019522(2) PHAGE_Klebsi_vB_KpnM_KpV79_NC_042041(1) PHAGE_Klebsi_JD001_NC_020204(1) PHAGE_Erwini_vB_EamM_Alexandra_NC_047995(1) PHAGE_Vibrio_pYD38_B_NC_021…	1	0.4011
9	5.3Kb	incomplete(30)	transposase,plate	2348-7695	0	8	6	2	1	0	no	PHAGE_Salmon_vB_SosS_Oslo_NC_018279(2) PHAGE_Cronob_ENT39118_NC_019934(2) PHAGE_Burkho_Bcep176_NC_007497(1) PHAGE_Klebsi_phiKO2_NC_005857(1) PHAGE_Burkho_phiE125_NC_003309(1) PHAGE_Escher_HK639_NC_016158(1) PHAGE_Pseudo_vB_PaeS_SCH_Ab26_NC_024381(1) PHAGE_Pseudo_PaMx11_NC_028770(1) PHAGE_Burkho_phi6442_NC_009235(1) PHAGE_Burkho_phi1026b_NC_005284(1) PHAGE_Entero_HK022_NC_002166(1) PHAGE_Pseudo_vB…	0.25	0.3547
10	25.3Kb	incomplete(30)	head,integrase	55921-81292	0	18	10	8	1	0	yes	PHAGE_Entero_VT2phi_272_NC_028656(2) PHAGE_Shigel_Ss_VASD_NC_028685(2) PHAGE_Acinet_AP22_NC_017984(2) PHAGE_Acinet_Bphi_B1251_NC_019541(2) PHAGE_Escher_ArgO145_NC_049918(2) PHAGE_Acinet_YMC11/11/R3177_NC_041866(2) PHAGE_Escher_Lys12581Vzw_NC_049917(2) PHAGE_Shigel_Sf6_NC_005344(1) PHAGE_Salmon_SEN8_NC_047753(1) PHAGE_Pseudo_vB_PaeS_PAO1_Ab18_NC_026594(1) PHAGE_Entero_cdtI_NC_009514(1) PHAGE_Acine…	0.1111	0.3541
Acinetobacter baumannii AB_1649-8
1	48.6Kb	intact(130)	head,capsid,tail,integrase	5256-53855	0	74	50	24	1	0	yes	PHAGE_Acinet_Bphi_B1251_NC_019541(32) PHAGE_Acinet_YMC11/11/R3177_NC_041866(26) PHAGE_Acinet_vB_AbaS_TRS1_NC_031098(10) PHAGE_Pseudo_YMC11/02/R656_NC_028657(6) PHAGE_Pseudo_phiPSA1_NC_024365(4) PHAGE_Psychr_Psymv2_NC_023734(4) PHAGE_Pseudo_PS_1_NC_029066(3) PHAGE_Mannhe_vB_MhS_1152AP2_NC_028956(2) PHAGE_Burkho_Bcep176_NC_007497(2) PHAGE_Pectob_ZF40_NC_019522(2) PHAGE_Escher_HK639_NC_016158(2) PHA…	0.4324	0.3847
2	21Kb	incomplete(20)	tail	79376-100416	0	23	22	1	1	0	no	PHAGE_Pseudo_Dobby_NC_048109(14) PHAGE_Pseudo_phiCTX_NC_003278(13) PHAGE_Burkho_KS14_NC_015273(8) PHAGE_Burkho_phiE202_NC_009234(5) PHAGE_Burkho_phiE12_2_NC_009236(5) PHAGE_Klebsi_4LV2017_NC_047818(4) PHAGE_Burkho_AP3_NC_047752(4) PHAGE_Escher_500465_1_NC_049342(4) PHAGE_Burkho_phi52237_NC_007145(4) PHAGE_Stenot_Smp131_NC_023588(3) PHAGE_Burkho_KS5_NC_015265(3) PHAGE_Burkho_KL3_NC_015266(3) PHAGE…	0.6086	0.3967
3	14.4Kb	incomplete(30)	tail,integrase	99023-113512	0	10	6	4	1	0	yes	PHAGE_Mannhe_vB_MhM_587AP1_NC_028898(2) PHAGE_Mannhe_phiMHaA1_NC_008201(2) PHAGE_Burkho_vB_BmuP_KL4_NC_047958(2) PHAGE_Pseudo_phiCTX_NC_003278(1) PHAGE_Burkho_AP3_NC_047752(1) PHAGE_Entero_phiEf11_NC_013696(1) PHAGE_Pseudo_phi3_NC_030940(1) PHAGE_Burkho_phiE202_NC_009234(1) PHAGE_Pseudo_F10_NC_007805(1) PHAGE_Pseudo_B3_NC_006548(1) PHAGE_Vibrio_VHML_NC_004456(1) PHAGE_Entero_mEp460_NC_019716(1) P…	0.2	0.3629
Acinetobacter baumannii AB_2009-04-02-7
1	24.1Kb	incomplete(20)	recombinase	5101-29260	0	26	17	9	1	0	no	PHAGE_Pseudo_nickie_NC_042091(11) PHAGE_Salmon_SSU5_NC_018843(10) PHAGE_Rhizob_RHEph10_NC_034248(9) PHAGE_Strept_Izzy_NC_028976(1) PHAGE_Sodali_phiSG1_NC_007902(1) PHAGE_Synech_S_CAM1_NC_020837(1) PHAGE_Mycoba_Ramsey_NC_011289(1) PHAGE_Sphing_Lacusarx_NC_041927(1) PHAGE_Caulob_rogue_NC_019408(1) PHAGE_Ralsto_RSP15_NC_030948(1) PHAGE_Clostr_phiCD211_NC_029048(1) PHAGE_Deftia_phiW_14_NC_013697(1) P…	0.423	0.4109
2	12.7Kb	incomplete(20)	head	11670-24401	0	21	12	9	1	0	no	PHAGE_Acinet_YMC11/11/R3177_NC_041866(4) PHAGE_Acinet_Bphi_B1251_NC_019541(3) PHAGE_Pseudo_F10_NC_007805(2) PHAGE_Acinet_AB1_NC_042028(1) PHAGE_Altero_vB_AmaP_AD45_P1_NC_021532(1) PHAGE_Entero_cdtI_NC_009514(1) PHAGE_Entero_SfV_NC_003444(1) PHAGE_Salmon_SPN1S_NC_016761(1) PHAGE_Entero_VT2phi_272_NC_028656(1) PHAGE_Vibrio_11895_B1_NC_020843(1) PHAGE_Acinet_AbP2_NC_041998(1) PHAGE_Pseudo_JBD44_NC_0…	0.1904	0.3687
3	12.6Kb	incomplete(40)	plate,integrase	81166-93814	0	16	7	9	1	0	yes	PHAGE_Salmon_vB_SosS_Oslo_NC_018279(3) PHAGE_Burkho_phiE125_NC_003309(2) PHAGE_Burkho_phi6442_NC_009235(2) PHAGE_Burkho_phi1026b_NC_005284(2) PHAGE_Cronob_ENT39118_NC_019934(2) PHAGE_Pseudo_vB_PaeS_PAO1_Ab18_NC_026594(1) PHAGE_Shigel_Sf6_NC_005344(1) PHAGE_Pseudo_C5a_NC_047790(1) PHAGE_Burkho_KL3_NC_015266(1) PHAGE_Phage_Gifsy_1_NC_010392(1) PHAGE_Pseudo_73_NC_007806(1) PHAGE_Entero_HK633_NC_0197…	0.1875	0.3577
4	14.8Kb	incomplete(40)	tail,transposase	1-14824	0	22	15	7	1	0	no	PHAGE_Acinet_Bphi_B1251_NC_019541(11) PHAGE_Acinet_YMC11/11/R3177_NC_041866(5) PHAGE_Acinet_vB_AbaS_TRS1_NC_031098(3) PHAGE_Salmon_vB_SenS_Sasha_NC_047786(2) PHAGE_Salmon_9NA_NC_025443(2) PHAGE_Pseudo_vB_PaeP_Tr60_Ab31_NC_023575(1) PHAGE_Psychr_Psymv2_NC_023734(1) PHAGE_Salmon_SPN3UB_NC_019545(1) PHAGE_Bacter_APSE_2_NC_011551(1) PHAGE_Rhodof_P26218_NC_029061(1) PHAGE_Erwini_vB_EamP_S6_NC_019514(1…	0.5	0.3739
5	22.4Kb	incomplete(40)	coat,head	960-23442	0	42	24	18	1	0	no	PHAGE_Acinet_Bphi_B1251_NC_019541(17) PHAGE_Acinet_YMC11/11/R3177_NC_041866(13) PHAGE_Acinet_vB_AbaS_TRS1_NC_031098(7) PHAGE_Pseudo_PS_1_NC_029066(2) PHAGE_Pseudo_YMC11/02/R656_NC_028657(2) PHAGE_Pseudo_phiPSA1_NC_024365(2) PHAGE_Entero_mEpX1_NC_019709(1) PHAGE_Phage_phiJL001_NC_006938(1) PHAGE_Shigel_SfIV_NC_022749(1) PHAGE_Cronob_phiES15_NC_018454(1) PHAGE_Pseudo_H105/1_NC_015293(1) PHAGE_Panto…	0.4047	0.3777
6	21.9Kb	incomplete(40)	capsid,head,tail	331-22247	0	35	30	5	1	0	no	PHAGE_Acinet_Bphi_B1251_NC_019541(26) PHAGE_Acinet_YMC11/11/R3177_NC_041866(20) PHAGE_Acinet_vB_AbaS_TRS1_NC_031098(6) PHAGE_Pseudo_PS_1_NC_029066(4) PHAGE_Acinet_LZ35_NC_031117(2) PHAGE_Pectob_ZF40_NC_019522(2) PHAGE_Mannhe_vB_MhS_1152AP2_NC_028956(2) PHAGE_Acinet_WCHABP12_NC_041924(2) PHAGE_Pseudo_JBD44_NC_030929(2) PHAGE_Acinet_AbP2_NC_041998(2) PHAGE_Acinet_WCHABP1_NC_041966(2) PHAGE_Pseudo_Y…	0.7428	0.3806
Acinetobacter baumannii AB_515-8
1	19.4Kb	incomplete(60)	integrase,tail,head	211-19693	0	27	18	9	1	0	no	PHAGE_Entero_HK140_NC_019710(4) PHAGE_Entero_HK022_NC_002166(4) PHAGE_Entero_mEp235_NC_019708(4) PHAGE_Acinet_YMC11/11/R3177_NC_041866(4) PHAGE_Acinet_vB_AbaS_TRS1_NC_031098(4) PHAGE_Pseudo_PMG1_NC_016765(4) PHAGE_Acinet_Bphi_B1251_NC_019541(3) PHAGE_Pseudo_D3_NC_002484(3) PHAGE_Entero_mEpX2_NC_019705(3) PHAGE_Acinet_WCHABP1_NC_041966(2) PHAGE_Pseudo_PAJU2_NC_011373(2) PHAGE_Pseudo_YMC11/02/R656_…	0.1481	0.3982
2	27.4Kb	incomplete(20)	integrase	3360-30770	0	18	10	8	1	0	yes	PHAGE_Salmon_SJ46_NC_031129(4) PHAGE_Escher_RCS47_NC_042128(3) PHAGE_Entero_P1_NC_005856(2) PHAGE_Salmon_SEN8_NC_047753(2) PHAGE_Acinet_Ac42_NC_014660(1) PHAGE_Pseudo_phi3_NC_030940(1) PHAGE_Bacill_B5S_NC_047736(1) PHAGE_Bacill_Phrodo_NC_031100(1) PHAGE_Salmon_Fels_2_NC_010463(1) PHAGE_Aeromo_phiO18P_NC_009542(1) PHAGE_Cronob_vB_CsaP_009_NC_048664(1) PHAGE_Bacill_BCP78_NC_018860(1) PHAGE_Entero_H…	0.2222	0.4008
3	10.2Kb	incomplete(30)	tail,integrase	1-10254	0	17	12	5	1	0	yes	PHAGE_Acinet_Bphi_B1251_NC_019541(6) PHAGE_Acinet_YMC11/11/R3177_NC_041866(4) PHAGE_Acinet_vB_AbaS_TRS1_NC_031098(3) PHAGE_Burkho_BcepC6B_NC_005887(1) PHAGE_Salmon_118970_sal3_NC_031940(1) PHAGE_Vibrio_X29_NC_024369(1) PHAGE_Erwini_PEp14_NC_016767(1) PHAGE_Pseudo_D3_NC_002484(1) PHAGE_Proteu_VB_PmiS_Isfahan_NC_041925(1) PHAGE_Entero_phiP27_NC_003356(1) PHAGE_Pseudo_PAJU2_NC_011373(1) PHAGE_Entero…	0.3529	0.3773
4	27.5Kb	incomplete(40)	coat,head	331-27888	0	50	30	20	1	0	no	PHAGE_Acinet_Bphi_B1251_NC_019541(22) PHAGE_Acinet_YMC11/11/R3177_NC_041866(16) PHAGE_Acinet_vB_AbaS_TRS1_NC_031098(8) PHAGE_Pseudo_phiPSA1_NC_024365(3) PHAGE_Pseudo_YMC11/02/R656_NC_028657(2) PHAGE_Pseudo_PS_1_NC_029066(2) PHAGE_Stx2_c_Stx2a_F451_NC_049924(1) PHAGE_Vibrio_PVA1_NC_023605(1) PHAGE_Burkho_vB_BmuP_KL4_NC_047958(1) PHAGE_Pseudo_KPP25_NC_024123(1) PHAGE_Pectob_Khlen_NC_048117(1) PHAGE…	0.44	0.3808
5	74.5Kb	intact(140)	terminase,capsid,tail,plate,recombinase	5574-80107	0	81	52	29	1	0	no	PHAGE_Salmon_SSU5_NC_018843(34) PHAGE_Pseudo_nickie_NC_042091(31) PHAGE_Rhizob_RHEph10_NC_034248(25) PHAGE_Burkho_KS9_NC_013055(4) PHAGE_Bacill_SP_10_NC_019487(3) PHAGE_Pseudo_YMC11/02/R656_NC_028657(2) PHAGE_Burkho_phi6442_NC_009235(2) PHAGE_Burkho_Bcep176_NC_007497(2) PHAGE_Escher_HK639_NC_016158(2) PHAGE_Acinet_vB_AbaM_ME3_NC_041884(2) PHAGE_Pseudo_vB_PaeS_PAO1_Ab18_NC_026594(2) PHAGE_Entero_4…	0.4197	0.4339
6	13.5Kb	incomplete(40)	transposase,head,capsid	2-13520	0	21	17	4	1	0	no	PHAGE_Acinet_Bphi_B1251_NC_019541(15) PHAGE_Acinet_YMC11/11/R3177_NC_041866(14) PHAGE_Acinet_vB_AbaS_TRS1_NC_031098(6) PHAGE_Pseudo_PS_1_NC_029066(3) PHAGE_Pseudo_YMC11/02/R656_NC_028657(2) PHAGE_Pseudo_phiPSA1_NC_024365(2) PHAGE_Pectob_ZF40_NC_019522(2) PHAGE_Mannhe_vB_MhS_1152AP2_NC_028956(2) PHAGE_Klebsi_JD001_NC_020204(1) PHAGE_Acinet_AbP2_NC_041998(1) PHAGE_Klebsi_vB_KpnM_KpV79_NC_042041(1) …	0.7142	0.394
7	14.8Kb	incomplete(40)	tail,transposase	1-14830	0	21	15	6	1	0	no	PHAGE_Acinet_Bphi_B1251_NC_019541(11) PHAGE_Acinet_YMC11/11/R3177_NC_041866(5) PHAGE_Acinet_vB_AbaS_TRS1_NC_031098(3) PHAGE_Salmon_9NA_NC_025443(2) PHAGE_Pseudo_phiPSA1_NC_024365(1) PHAGE_Xantho_phiL7_NC_012742(1) PHAGE_Haemop_Aaphi23_NC_004827(1) PHAGE_Bacter_APSE_2_NC_011551(1) PHAGE_Klebsi_Seifer_NC_048732(1) PHAGE_Ralsto_RSA1_NC_009382(1) PHAGE_Salico_CGphi29_NC_020844(1) PHAGE_Pseudo_YMC11/0…	0.5238	0.3734
Acinetobacter baumannii AB_TG2028
1	43.9Kb	intact(100)	integrase,tail,capsid,coat,head	12452-56382	0	43	32	11	1	0	yes	PHAGE_Acinet_Bphi_B1251_NC_019541(24) PHAGE_Acinet_YMC11/11/R3177_NC_041866(24) PHAGE_Acinet_vB_AbaS_TRS1_NC_031098(16) PHAGE_Pseudo_phiPSA1_NC_024365(4) PHAGE_Pseudo_PAJU2_NC_011373(2) PHAGE_Pectob_ZF40_NC_019522(2) PHAGE_Dinoro_vB_DshS_R5C_NC_041921(2) PHAGE_Pseudo_YMC11/02/R656_NC_028657(2) PHAGE_Pseudo_H105/1_NC_015293(1) PHAGE_Pseudo_Littlefix_NC_048697(1) PHAGE_Acinet_Petty_NC_023570(1) PHA…	0.5581	0.3988
2	17.6Kb	incomplete(60)	transposase,tail,head,capsid	2417-20085	0	20	16	4	1	0	yes	PHAGE_Psychr_pOW20_A_NC_020841(5) PHAGE_Acinet_YMC11/11/R3177_NC_041866(3) PHAGE_Klebsi_JD001_NC_020204(3) PHAGE_Pseudo_YMC11/02/R656_NC_028657(2) PHAGE_Klebsi_vB_KpnM_KpV52_NC_041900(2) PHAGE_Pectob_ZF40_NC_019522(2) PHAGE_Pantoe_vB_PagM_PSKM_NC_048767(2) PHAGE_Acinet_Bphi_B1251_NC_019541(2) PHAGE_Cronob_CR9_NC_023717(1) PHAGE_Aggreg_S1249_NC_013597(1) PHAGE_Strept_LukeCage_NC_048723(1) PHAGE_La…	0.25	0.3726
3	39.3Kb	intact(150)	transposase,portal,capsid,head,tail,plate	489-39855	0	55	37	18	1	0	no	PHAGE_Mannhe_vB_MhM_3927AP2_NC_028766(12) PHAGE_Haemop_SuMu_NC_019455(11) PHAGE_Burkho_phiE255_NC_009237(8) PHAGE_Pseudo_B3_NC_006548(7) PHAGE_Burkho_BcepMu_NC_005882(7) PHAGE_Pseudo_vB_PaeS_PM105_NC_028667(6) PHAGE_Pseudo_JBD25_NC_027992(5) PHAGE_Entero_Mu_NC_000929(4) PHAGE_Pseudo_LPB1_NC_027298(4) PHAGE_Ralsto_RS138_NC_029107(4) PHAGE_Pseudo_D3112_NC_005178(3) PHAGE_Pseudo_JBD18_NC_027986(3) P…	0.2181	0.4082
4	20.5Kb	incomplete(40)	portal,lysin,tail	832-21391	0	23	23	0	1	0	no	PHAGE_Pseudo_Dobby_NC_048109(14) PHAGE_Pseudo_phiCTX_NC_003278(13) PHAGE_Burkho_KS14_NC_015273(9) PHAGE_Burkho_phiE12_2_NC_009236(6) PHAGE_Burkho_phi52237_NC_007145(5) PHAGE_Burkho_phiE202_NC_009234(5) PHAGE_Burkho_AP3_NC_047752(4) PHAGE_Burkho_KL3_NC_015266(4) PHAGE_Entero_186_NC_001317(3) PHAGE_Klebsi_ST15_OXA48phi14.1_NC_049454(3) PHAGE_Stenot_Smp131_NC_023588(3) PHAGE_Klebsi_4LV2017_NC_047818…	0.6086	0.3952
Acinetobacter baumannii AB_TG2032
1	34.1Kb	intact(150)	plate,tail,head,capsid,portal,transposase	4627-38752	0	51	34	17	1	0	no	PHAGE_Mannhe_vB_MhM_3927AP2_NC_028766(12) PHAGE_Haemop_SuMu_NC_019455(11) PHAGE_Burkho_phiE255_NC_009237(8) PHAGE_Pseudo_B3_NC_006548(7) PHAGE_Burkho_BcepMu_NC_005882(7) PHAGE_Pseudo_vB_PaeS_PM105_NC_028667(6) PHAGE_Pseudo_JBD25_NC_027992(6) PHAGE_Entero_Mu_NC_000929(5) PHAGE_Escher_D108_NC_013594(5) PHAGE_Pseudo_LPB1_NC_027298(4) PHAGE_Ralsto_RS138_NC_029107(4) PHAGE_Pseudo_JBD67_NC_042135(4) PH…	0.2352	0.4114
2	12.4Kb	incomplete(30)	portal,lysin	347-12758	0	16	16	0	1	0	no	PHAGE_Pseudo_Dobby_NC_048109(10) PHAGE_Pseudo_phiCTX_NC_003278(9) PHAGE_Burkho_KS14_NC_015273(7) PHAGE_Burkho_phiE202_NC_009234(4) PHAGE_Burkho_phiE12_2_NC_009236(4) PHAGE_Burkho_AP3_NC_047752(4) PHAGE_Burkho_phi52237_NC_007145(3) PHAGE_Burkho_KL3_NC_015266(3) PHAGE_Stenot_Smp131_NC_023588(3) PHAGE_Klebsi_4LV2017_NC_047818(3) PHAGE_Burkho_KS5_NC_015265(2) PHAGE_Entero_186_NC_001317(2) PHAGE_Esche…	0.625	0.389
3	7Kb	incomplete(20)	integrase	225-7256	0	8	7	1	1	0	yes	PHAGE_Acinet_YMC11/11/R3177_NC_041866(6) PHAGE_Acinet_Bphi_B1251_NC_019541(6) PHAGE_Acinet_vB_AbaS_TRS1_NC_031098(4) PHAGE_Rhodof_P26218_NC_029061(1) PHAGE_Salmon_9NA_NC_025443(1) PHAGE_Klebsi_Seifer_NC_048732(1) PHAGE_Pseudo_vB_PaeP_Tr60_Ab31_NC_023575(1) PHAGE_Pseudo_PAJU2_NC_011373(1) PHAGE_Erwini_vB_EamP_S6_NC_019514(1) PHAGE_Entero_HK633_NC_019719(1)	0.75	0.4189
4	22.7Kb	questionable(70)	tail,capsid,coat,head	491-23225	0	31	25	6	1	0	no	PHAGE_Acinet_Bphi_B1251_NC_019541(18) PHAGE_Acinet_YMC11/11/R3177_NC_041866(18) PHAGE_Acinet_vB_AbaS_TRS1_NC_031098(11) PHAGE_Pseudo_phiPSA1_NC_024365(4) PHAGE_Pseudo_YMC11/02/R656_NC_028657(2) PHAGE_Pectob_ZF40_NC_019522(2) PHAGE_Dinoro_vB_DshS_R5C_NC_041921(2) PHAGE_Salmon_SPN3UB_NC_019545(1) PHAGE_Caulob_rogue_NC_019408(1) PHAGE_Pseudo_H105/1_NC_015293(1) PHAGE_Sinorh_ort11_NC_049469(1) PHAGE_…	0.5806	0.3996
5	11.8Kb	incomplete(60)	transposase,tail,head,capsid	329-12139	0	16	15	1	1	0	no	PHAGE_Psychr_pOW20_A_NC_020841(5) PHAGE_Acinet_YMC11/11/R3177_NC_041866(3) PHAGE_Klebsi_JD001_NC_020204(3) PHAGE_Pectob_ZF40_NC_019522(2) PHAGE_Pantoe_vB_PagM_PSKM_NC_048767(2) PHAGE_Pseudo_YMC11/02/R656_NC_028657(2) PHAGE_Acinet_Bphi_B1251_NC_019541(2) PHAGE_Klebsi_vB_KpnM_KpV52_NC_041900(2) PHAGE_Pseudo_phiPSA1_NC_024365(1) PHAGE_Rhizob_RHEph04_NC_041908(1) PHAGE_Klebsi_vB_KpnM_KpV79_NC_042041(…	0.3125	0.4037
Acinetobacter baumannii AB_TG27331
1	8.5Kb	incomplete(30)	coat,head	87-8597	0	11	11	0	1	0	no	PHAGE_Acinet_Bphi_B1251_NC_019541(9) PHAGE_Acinet_YMC11/11/R3177_NC_041866(8) PHAGE_Pseudo_YMC11/02/R656_NC_028657(3) PHAGE_Pseudo_JBD44_NC_030929(2) PHAGE_Dinoro_vB_DshS_R5C_NC_041921(2) PHAGE_Acinet_vB_AbaS_TRS1_NC_031098(2) PHAGE_Anoxyb_A403_NC_048701(1) PHAGE_Entero_phiFL3A_NC_013648(1) PHAGE_Entero_EK99P_1_NC_024783(1) PHAGE_Erwini_vB_EamM_Alexandra_NC_047995(1) PHAGE_Clostr_phiCT9441A_NC_02…	0.8181	0.4082
2	47Kb	intact(120)	tail,capsid,terminase	3996-51003	0	36	32	14	1	0	no	PHAGE_Salmon_SSU5_NC_018843(23) PHAGE_Pseudo_nickie_NC_042091(17) PHAGE_Rhizob_RHEph10_NC_034248(16) PHAGE_Burkho_Bcep176_NC_007497(3) PHAGE_Bacill_SP_10_NC_019487(3) PHAGE_Burkho_KS9_NC_013055(2) PHAGE_Burkho_phi6442_NC_009235(2) PHAGE_Pseudo_YMC11/02/R656_NC_028657(2) PHAGE_Escher_HK639_NC_016158(2) PHAGE_Acinet_Bphi_B1251_NC_019541(2) PHAGE_Burkho_phi1026b_NC_005284(2) PHAGE_Acinet_YMC11/11/R3…	0.5	0.4372
3	23.9Kb	incomplete(60)	tail,terminase,portal,head,capsid	77081-101042	0	28	18	10	1	0	no	PHAGE_Pseudo_nickie_NC_042091(13) PHAGE_Salmon_SSU5_NC_018843(10) PHAGE_Rhizob_RHEph10_NC_034248(8) PHAGE_Bacill_Staley_NC_022767(2) PHAGE_Strept_Hydra_NC_042052(1) PHAGE_Mycoba_Galactic_NC_051661(1) PHAGE_Microc_Ma_LMM01_NC_008562(1) PHAGE_Erwini_vB_EamP_Frozen_NC_031062(1) PHAGE_Gordon_GAL1_NC_031936(1) PHAGE_Rhodob_RcTitan_NC_029097(1) PHAGE_Pseudo_Lana_NC_048166(1) PHAGE_Erwini_phiEaP_8_NC_04…	0.4642	0.4225
4	7.9Kb	incomplete(30)	coat,head	87-8056	0	12	10	2	1	0	no	PHAGE_Acinet_Bphi_B1251_NC_019541(7) PHAGE_Acinet_YMC11/11/R3177_NC_041866(6) PHAGE_Acinet_vB_AbaS_TRS1_NC_031098(4) PHAGE_Pseudo_phiPSA1_NC_024365(2) PHAGE_Burkho_BcepMigl_NC_019917(1) PHAGE_Pseudo_JBD44_NC_030929(1) PHAGE_Entero_phiFL3A_NC_013648(1) PHAGE_Anoxyb_A403_NC_048701(1) PHAGE_Pectob_Khlen_NC_048117(1) PHAGE_Clostr_phiCT9441A_NC_029022(1) PHAGE_Altero_vB_AcoS_R7M_NC_048878(1) PHAGE_Bac…	0.5833	0.4183
Acinetobacter baumannii ABNIH15
1	80Kb	intact(140)	tail,capsid,terminase,recombinase	4567-84590	0	108	58	50	1	0	no	PHAGE_Pseudo_nickie_NC_042091(32) PHAGE_Salmon_SSU5_NC_018843(31) PHAGE_Rhizob_RHEph10_NC_034248(24) PHAGE_Pseudo_YMC11/02/R656_NC_028657(3) PHAGE_Burkho_KS9_NC_013055(3) PHAGE_Burkho_phi6442_NC_009235(2) PHAGE_Bacill_Staley_NC_022767(2) PHAGE_Escher_HK639_NC_016158(2) PHAGE_Pseudo_PaMx25_NC_041953(2) PHAGE_Xantho_RiverRider_NC_048703(2) PHAGE_Xantho_OP2_NC_007710(2) PHAGE_Acinet_Bphi_B1251_NC_01…	0.2962	0.4257
2	28.7Kb	incomplete(60)	tail,terminase,portal,head,capsid	17821-46560	0	31	21	10	1	0	no	PHAGE_Pseudo_nickie_NC_042091(16) PHAGE_Salmon_SSU5_NC_018843(12) PHAGE_Rhizob_RHEph10_NC_034248(10) PHAGE_Bacill_Staley_NC_022767(2) PHAGE_Rhodob_RcSpartan_NC_041963(1) PHAGE_Xantho_RiverRider_NC_048703(1) PHAGE_Synech_S_CAM1_NC_020837(1) PHAGE_Mycoba_MinionDave_NC_051684(1) PHAGE_Mycoba_Ramsey_NC_011289(1) PHAGE_Clostr_phiCDHM14_NC_048665(1) PHAGE_Microc_MaMV_DC_NC_029002(1) PHAGE_Bacill_Stills…	0.5161	0.4199
3	24.9Kb	questionable(90)	tail,plate,head,portal,terminase,transposase	1-24942	0	36	28	8	1	0	no	PHAGE_Salmon_SEN34_NC_028699(20) PHAGE_Psychr_pOW20_A_NC_020841(9) PHAGE_Aggreg_S1249_NC_013597(5) PHAGE_Haemop_Aaphi23_NC_004827(4) PHAGE_Acinet_Bphi_B1251_NC_019541(4) PHAGE_Vibrio_CP_T1_NC_019457(3) PHAGE_Acinet_YMC11/11/R3177_NC_041866(3) PHAGE_Klebsi_JD001_NC_020204(3) PHAGE_Pectob_ZF40_NC_019522(3) PHAGE_Rhizob_RHEph04_NC_041908(2) PHAGE_Vibrio_vB_VchM_138_NC_019518(2) PHAGE_Klebsi_vB_KpnM_…	0.5555	0.4132
4	17.1Kb	questionable(90)	transposase,terminase,capsid,tail	3-17147	0	19	16	3	1	0	no	PHAGE_Salmon_SSU5_NC_018843(14) PHAGE_Rhizob_RHEph10_NC_034248(8) PHAGE_Pseudo_nickie_NC_042091(8) PHAGE_Burkho_phi6442_NC_009235(2) PHAGE_Burkho_Bcep176_NC_007497(2) PHAGE_Escher_HK639_NC_016158(2) PHAGE_Burkho_phi1026b_NC_005284(2) PHAGE_Escher_KP26_NC_042038(1) PHAGE_Pseudo_phiPMW_NC_041880(1) PHAGE_Escher_e4/1c_NC_024210(1) PHAGE_Stx2_c_1717_NC_011357(1) PHAGE_Entero_EK99P_1_NC_024783(1) PHAG…	0.7368	0.4446
5	20.3Kb	incomplete(60)	head,coat,tail	314-20622	0	32	24	8	1	0	no	PHAGE_Acinet_Bphi_B1251_NC_019541(19) PHAGE_Acinet_YMC11/11/R3177_NC_041866(18) PHAGE_Acinet_vB_AbaS_TRS1_NC_031098(12) PHAGE_Pseudo_phiPSA1_NC_024365(5) PHAGE_Pseudo_YMC11/02/R656_NC_028657(2) PHAGE_Vibrio_PVA1_NC_023605(1) PHAGE_Pantoe_vB_PagS_Vid5_NC_042120(1) PHAGE_Clostr_phiCT9441A_NC_029022(1) PHAGE_Anoxyb_A403_NC_048701(1) PHAGE_Pseudo_JBD44_NC_030929(1) PHAGE_Salmon_Fels_2_NC_010463(1) PH…	0.5937	0.4025
6	14.9Kb	incomplete(30)	integrase,tail	1-14920	0	20	10	10	1	0	yes	PHAGE_Salmon_SSU5_NC_018843(4) PHAGE_Pseudo_nickie_NC_042091(4) PHAGE_Rhizob_RHEph10_NC_034248(3) PHAGE_Sodali_phiSG1_NC_007902(2) PHAGE_Bacill_SP_10_NC_019487(2) PHAGE_Burkho_KS14_NC_015273(2) PHAGE_Caulob_rogue_NC_019408(1) PHAGE_Acinet_vB_ApiM_fHyAci03_NC_049438(1) PHAGE_Halomo_phiHAP_1_NC_010342(1) PHAGE_Acinet_Konradin_NC_049479(1) PHAGE_Acinet_YMC11/11/R3177_NC_041866(1) PHAGE_Acinet_Bphi_B…	0.2	0.3962
7	17.2Kb	incomplete(30)	tail	3-17278	0	31	14	17	1	0	yes	PHAGE_Pseudo_nickie_NC_042091(5) PHAGE_Salmon_SSU5_NC_018843(4) PHAGE_Rhizob_RHEph10_NC_034248(3) PHAGE_Bacill_SP_10_NC_019487(2) PHAGE_Acinet_vB_AbaM_ME3_NC_041884(2) PHAGE_Klebsi_vB_KpnM_KB57_NC_028659(1) PHAGE_Yersin_fHe_Yen9_04_NC_042116(1) PHAGE_Pseudo_PMBT14_NC_048687(1) PHAGE_Acidov_ACP17_NC_041997(1) PHAGE_Pectob_CBB_NC_041878(1) PHAGE_Acinet_vB_AbaM_Acibel004_NC_025462(1) PHAGE_Clostr_ph…	0.1612	0.4113
8	12.1Kb	incomplete(10)	NA	3497-15635	0	22	15	7	1	0	no	PHAGE_Acinet_Bphi_B1251_NC_019541(11) PHAGE_Acinet_YMC11/11/R3177_NC_041866(5) PHAGE_Acinet_vB_AbaS_TRS1_NC_031098(2) PHAGE_Burkho_vB_BmuP_KL4_NC_047958(1) PHAGE_Entero_Sf101_NC_027398(1) PHAGE_Vibrio_12A4_NC_021068(1) PHAGE_Proteu_VB_PmiS_Isfahan_NC_041925(1) PHAGE_Stx2_c_Stx2a_F451_NC_049924(1) PHAGE_Cronob_phiES15_NC_018454(1) PHAGE_Pseudo_PS_1_NC_029066(1) PHAGE_Stx2_vB_EcoP_24B_NC_027984(1) …	0.5	0.3863
9	10.5Kb	incomplete(40)	tail,terminase,transposase	3640-14219	0	15	11	4	1	0	no	PHAGE_Salmon_SSU5_NC_018843(7) PHAGE_Pseudo_nickie_NC_042091(7) PHAGE_Rhizob_RHEph10_NC_034248(6) PHAGE_Lactob_Ldl1_NC_026609(1) PHAGE_Bacill_SIOphi_NC_042133(1) PHAGE_Bacill_SP_10_NC_019487(1) PHAGE_Bacill_vB_BmeM_Goe8_NC_048797(1) PHAGE_Strept_315.4_NC_004587(1) PHAGE_Mycoba_Minnie_NC_051685(1) PHAGE_Lactoc_P596_NC_049808(1) PHAGE_Leptos_LE4_NC_048679(1) PHAGE_Oenoco_phiS13_NC_023560(1) PHAGE_H…	0.4666	0.4429
10	11.1Kb	incomplete(20)	integrase	208-11374	0	22	19	3	1	0	no	PHAGE_Acinet_Bphi_B1251_NC_019541(12) PHAGE_Acinet_YMC11/11/R3177_NC_041866(9) PHAGE_Acinet_IME_AB2_NC_041857(2) PHAGE_Acinet_LZ35_NC_031117(2) PHAGE_Erwini_PEp14_NC_016767(2) PHAGE_Pseudo_PMG1_NC_016765(2) PHAGE_Pseudo_D3_NC_002484(2) PHAGE_Acinet_AbP2_NC_041998(2) PHAGE_Lactob_phiJB_NC_022775(1) PHAGE_Acinet_WCHABP1_NC_041966(1) PHAGE_Pseudo_phi2_NC_030931(1) PHAGE_Entero_Min27_NC_010237(1) PHA…	0.5454	0.3984
Acinetobacter baumannii BZICU-2
1	10.6Kb	incomplete(20)	tail	234-10900	0	18	13	5	1	0	no	PHAGE_Acinet_Bphi_B1251_NC_019541(6) PHAGE_Acinet_YMC11/11/R3177_NC_041866(4) PHAGE_Acinet_vB_AbaS_TRS1_NC_031098(2) PHAGE_Acinet_LZ35_NC_031117(1) PHAGE_Salmon_vB_SenS_Sasha_NC_047786(1) PHAGE_Entero_SfV_NC_003444(1) PHAGE_Entero_cdtI_NC_009514(1) PHAGE_Synech_S_SSM4_NC_020875(1) PHAGE_Pseudo_H66_NC_042342(1) PHAGE_Prochl_P_HM1_NC_015280(1) PHAGE_Burkho_vB_BmuP_KL4_NC_047958(1) PHAGE_Pectob_ZF40…	0.3333	0.3728
2	36Kb	intact(120)	tail,coat,head	4154-40159	0	46	38	8	1	0	no	PHAGE_Acinet_Bphi_B1251_NC_019541(21) PHAGE_Acinet_YMC11/11/R3177_NC_041866(20) PHAGE_Acinet_vB_AbaS_TRS1_NC_031098(10) PHAGE_Pseudo_YMC11/02/R656_NC_028657(7) PHAGE_Psychr_Psymv2_NC_023734(4) PHAGE_Pseudo_phiPSA1_NC_024365(4) PHAGE_Salmon_vB_SosS_Oslo_NC_018279(3) PHAGE_Cronob_ENT39118_NC_019934(3) PHAGE_Klebsi_phiKO2_NC_005857(3) PHAGE_Escher_HK639_NC_016158(2) PHAGE_Pectob_ZF40_NC_019522(2) PH…	0.4565	0.3945
Acinetobacter baumannii TG15238
1	19.3Kb	incomplete(30)	tail,terminase	2-19360	0	12	6	6	1	0	yes	PHAGE_Acinet_YMC11/11/R3177_NC_041866(2) PHAGE_Rhodof_P26218_NC_029061(1) PHAGE_Erwini_vB_EamP_S6_NC_019514(1) PHAGE_Klebsi_Seifer_NC_048732(1) PHAGE_Burkho_BcepMigl_NC_019917(1) PHAGE_Acinet_vB_AbaM_Acibel004_NC_025462(1) PHAGE_Burkho_DC1_NC_018452(1) PHAGE_Salmon_SKML_39_NC_019910(1) PHAGE_Salmon_P46FS4_NC_049509(1) PHAGE_Klebsi_vB_KpnM_KpS110_NC_047932(1) PHAGE_Shigel_Ag3_NC_013693(1) PHAGE_Sh…	0.1666	0.3868
2	106.3Kb	intact(150)	tail,capsid,terminase,recombinase,plate	1-106307	0	134	72	62	1	0	no	PHAGE_Pseudo_nickie_NC_042091(37) PHAGE_Salmon_SSU5_NC_018843(35) PHAGE_Rhizob_RHEph10_NC_034248(27) PHAGE_Burkho_KS9_NC_013055(4) PHAGE_Bacill_SP_10_NC_019487(3) PHAGE_Acinet_vB_AbaM_ME3_NC_041884(3) PHAGE_Pseudo_YMC11/02/R656_NC_028657(3) PHAGE_Entero_4MG_NC_022968(2) PHAGE_Bacill_Staley_NC_022767(2) PHAGE_Burkho_Bcep176_NC_007497(2) PHAGE_Pseudo_PaMx25_NC_041953(2) PHAGE_Escher_HK639_NC_016158…	0.2761	0.4262
3	40.3Kb	intact(120)	tail,plate,head,portal,terminase,transposase,integrase	263-40657	0	59	47	12	1	0	yes	PHAGE_Salmon_SEN34_NC_028699(20) PHAGE_Acinet_Bphi_B1251_NC_019541(17) PHAGE_Acinet_YMC11/11/R3177_NC_041866(11) PHAGE_Psychr_pOW20_A_NC_020841(9) PHAGE_Aggreg_S1249_NC_013597(5) PHAGE_Haemop_Aaphi23_NC_004827(4) PHAGE_Acinet_IME_AB2_NC_041857(4) PHAGE_Acinet_LZ35_NC_031117(3) PHAGE_Pectob_ZF40_NC_019522(3) PHAGE_Klebsi_JD001_NC_020204(3) PHAGE_Vibrio_CP_T1_NC_019457(3) PHAGE_Erwini_PEp14_NC_0167…	0.3389	0.3955
4	32.4Kb	incomplete(40)	integrase,head	39923-72407	0	30	15	15	1	0	yes	PHAGE_Acinet_YMC11/11/R3177_NC_041866(3) PHAGE_Acinet_Bphi_B1251_NC_019541(3) PHAGE_Entero_VT2phi_272_NC_028656(2) PHAGE_Escher_Lys12581Vzw_NC_049917(2) PHAGE_Pseudo_F10_NC_007805(2) PHAGE_Shigel_Ss_VASD_NC_028685(2) PHAGE_Escher_ArgO145_NC_049918(2) PHAGE_Acinet_AP22_NC_017984(2) PHAGE_Vibrio_11895_B1_NC_020843(1) PHAGE_Pseudo_vB_PaeS_PAO1_Ab18_NC_026594(1) PHAGE_Ralsto_RSK1_NC_022915(1) PHAGE_E…	0.1	0.3709
5	37.3Kb	questionable(80)	head,coat,tail	13318-50712	0	64	39	25	1	0	no	PHAGE_Acinet_Bphi_B1251_NC_019541(29) PHAGE_Acinet_YMC11/11/R3177_NC_041866(23) PHAGE_Acinet_vB_AbaS_TRS1_NC_031098(13) PHAGE_Pseudo_phiPSA1_NC_024365(5) PHAGE_Pseudo_PS_1_NC_029066(2) PHAGE_Pseudo_YMC11/02/R656_NC_028657(2) PHAGE_Entero_mEpX1_NC_019709(1) PHAGE_Pectob_ZF40_NC_019522(1) PHAGE_Pseudo_phiR18_NC_041964(1) PHAGE_Psychr_Psymv2_NC_023734(1) PHAGE_Klebsi_ST512_KPC3phi13.2_NC_049452(1) P…	0.4531	0.3844
6	41.9Kb	intact(110)	head,capsid,tail	151714-193655	0	56	43	13	1	0	no	PHAGE_Acinet_Bphi_B1251_NC_019541(24) PHAGE_Acinet_YMC11/11/R3177_NC_041866(24) PHAGE_Acinet_vB_AbaS_TRS1_NC_031098(12) PHAGE_Pseudo_YMC11/02/R656_NC_028657(6) PHAGE_Pseudo_phiPSA1_NC_024365(4) PHAGE_Psychr_Psymv2_NC_023734(4) PHAGE_Burkho_phi1026b_NC_005284(3) PHAGE_Burkho_Bcep176_NC_007497(3) PHAGE_Klebsi_phiKO2_NC_005857(3) PHAGE_Haemop_HP2_NC_003315(2) PHAGE_Pseudo_JBD44_NC_030929(2) PHAGE_Es…	0.4285	0.395
Acinetobacter baumannii TG20546
1	10.6Kb	incomplete(20)	capsid	14474-25091	0	19	16	3	1	0	no	PHAGE_Acinet_Bphi_B1251_NC_019541(12) PHAGE_Acinet_YMC11/11/R3177_NC_041866(8) PHAGE_Lister_A118_NC_003216(1) PHAGE_Paenib_Tripp_NC_028930(1) PHAGE_Acinet_vB_AbaS_TRS1_NC_031098(1) PHAGE_Pseudo_PS_1_NC_029066(1) PHAGE_Lister_LP_HM00113468_NC_049900(1) PHAGE_Clostr_c_st_NC_007581(1) PHAGE_Lactob_iLp84_NC_028783(1) PHAGE_Pseudo_D3_NC_002484(1) PHAGE_Gordon_Nymphadora_NC_031061(1) PHAGE_Halovi_HGTV_…	0.6315	0.3796
2	18.3Kb	incomplete(40)	tail	3900-22267	0	22	17	5	1	0	no	PHAGE_Acinet_Bphi_B1251_NC_019541(15) PHAGE_Acinet_YMC11/11/R3177_NC_041866(14) PHAGE_Acinet_vB_AbaS_TRS1_NC_031098(10) PHAGE_Pseudo_phiPSA1_NC_024365(3) PHAGE_Acinet_Petty_NC_023570(1) PHAGE_Pseudo_MP38_NC_011611(1) PHAGE_Acinet_phiAB1_NC_028675(1) PHAGE_Pseudo_JBD93_NC_030918(1) PHAGE_Erwini_vB_EhrS_59_NC_048198(1) PHAGE_Salmon_Fels_2_NC_010463(1) PHAGE_Pseudo_vB_PaeP_Tr60_Ab31_NC_023575(1) PHA…	0.6818	0.4053
3	37Kb	intact(130)	lysin,tail,head,capsid,portal	58703-95764	0	55	32	23	1	0	yes	PHAGE_Acinet_vB_AbaS_TRS1_NC_031098(7) PHAGE_Entero_mEp235_NC_019708(5) PHAGE_Acinet_Bphi_B1251_NC_019541(4) PHAGE_Entero_HK022_NC_002166(4) PHAGE_Entero_HK140_NC_019710(4) PHAGE_Acinet_YMC11/11/R3177_NC_041866(4) PHAGE_Xantho_phiL7_NC_012742(3) PHAGE_Acinet_AbP2_NC_041998(3) PHAGE_Xantho_OP1_NC_007709(3) PHAGE_Entero_mEpX2_NC_019705(3) PHAGE_Pseudo_PMG1_NC_016765(3) PHAGE_Entero_BP_4795_NC_00481…	0.1272	0.3952
4	15.4Kb	incomplete(20)	integrase	2042-17527	0	8	6	2	1	0	yes	PHAGE_Acinet_Bphi_B1251_NC_019541(5) PHAGE_Acinet_YMC11/11/R3177_NC_041866(5) PHAGE_Acinet_vB_AbaS_TRS1_NC_031098(3) PHAGE_Salmon_vB_SenS_Sasha_NC_047786(1) PHAGE_Klebsi_Seifer_NC_048732(1) PHAGE_Rhodof_P26218_NC_029061(1) PHAGE_Pseudo_vB_PaeP_Tr60_Ab31_NC_023575(1) PHAGE_Erwini_phiEt88_NC_015295(1) PHAGE_Salmon_9NA_NC_025443(1) PHAGE_Pseudo_PAJU2_NC_011373(1) PHAGE_Erwini_vB_EamP_S6_NC_019514(1)	0.625	0.386
Acinetobacter baumannii TG22214
1	17.6Kb	incomplete(60)	transposase,tail,head	3285-20963	0	20	16	4	1	0	yes	PHAGE_Psychr_pOW20_A_NC_020841(5) PHAGE_Klebsi_JD001_NC_020204(3) PHAGE_Acinet_YMC11/11/R3177_NC_041866(3) PHAGE_Pectob_ZF40_NC_019522(2) PHAGE_Pantoe_vB_PagM_PSKM_NC_048767(2) PHAGE_Acinet_Bphi_B1251_NC_019541(2) PHAGE_Klebsi_vB_KpnM_KpV52_NC_041900(2) PHAGE_Pseudo_YMC11/02/R656_NC_028657(2) PHAGE_Aggreg_S1249_NC_013597(1) PHAGE_Pseudo_phiPSA1_NC_024365(1) PHAGE_Klebsi_Seifer_NC_048732(1) PHAGE_…	0.25	0.3724
2	32.4Kb	questionable(90)	lysin,tail,capsid,head	129432-161835	0	43	31	12	1	0	no	PHAGE_Acinet_Bphi_B1251_NC_019541(28) PHAGE_Acinet_YMC11/11/R3177_NC_041866(27) PHAGE_Acinet_vB_AbaS_TRS1_NC_031098(16) PHAGE_Pseudo_phiPSA1_NC_024365(3) PHAGE_Pseudo_PS_1_NC_029066(3) PHAGE_Pseudo_YMC11/02/R656_NC_028657(2) PHAGE_Mannhe_vB_MhS_1152AP2_NC_028956(2) PHAGE_Pectob_ZF40_NC_019522(2) PHAGE_Altero_vB_AmaP_AD45_P1_NC_021532(1) PHAGE_Pseudo_PaMx74_NC_028809(1) PHAGE_Shigel_Stx_NC_029120(…	0.6511	0.3948
3	27.2Kb	incomplete(30)	portal,tail	155169-182370	0	30	23	7	1	0	yes	PHAGE_Acinet_vB_AbaS_TRS1_NC_031098(8) PHAGE_Acinet_YMC11/11/R3177_NC_041866(5) PHAGE_Acinet_YMC11/12/R2315_NC_028855(4) PHAGE_Acinet_AB1_NC_042028(4) PHAGE_Acinet_AbP2_NC_041998(4) PHAGE_Burkho_vB_BmuP_KL4_NC_047958(4) PHAGE_Acinet_WCHABP12_NC_041924(3) PHAGE_Acinet_LZ35_NC_031117(3) PHAGE_Acinet_IME_AB2_NC_041857(3) PHAGE_Acinet_WCHABP1_NC_041966(3) PHAGE_Acinet_Bphi_B1251_NC_019541(2) PHAGE_Ac…	0.2666	0.3822
Acinetobacter baumannii TG27383
1	25.4Kb	incomplete(30)	head,integrase	205431-230847	0	19	10	9	1	0	yes	PHAGE_Entero_VT2phi_272_NC_028656(2) PHAGE_Acinet_YMC11/11/R3177_NC_041866(2) PHAGE_Escher_Lys12581Vzw_NC_049917(2) PHAGE_Shigel_Ss_VASD_NC_028685(2) PHAGE_Acinet_Bphi_B1251_NC_019541(2) PHAGE_Escher_ArgO145_NC_049918(2) PHAGE_Acinet_AP22_NC_017984(2) PHAGE_Pseudo_vB_PaeS_PAO1_Ab18_NC_026594(1) PHAGE_Pseudo_phiPSA1_NC_024365(1) PHAGE_Entero_cdtI_NC_009514(1) PHAGE_Altero_vB_AmaP_AD45_P1_NC_021532…	0.1052	0.3536
2	81.5Kb	intact(140)	tail,recombinase,capsid,terminase	9340-90872	0	85	56	29	1	0	no	PHAGE_Salmon_SSU5_NC_018843(35) PHAGE_Pseudo_nickie_NC_042091(33) PHAGE_Rhizob_RHEph10_NC_034248(26) PHAGE_Burkho_Bcep176_NC_007497(3) PHAGE_Bacill_Staley_NC_022767(2) PHAGE_Burkho_KS9_NC_013055(2) PHAGE_Bacill_SP_10_NC_019487(2) PHAGE_Acinet_YMC11/11/R3177_NC_041866(2) PHAGE_Burkho_phi1026b_NC_005284(2) PHAGE_Sodali_phiSG1_NC_007902(2) PHAGE_Pseudo_YMC11/02/R656_NC_028657(2) PHAGE_Acinet_Bphi_B1…	0.4117	0.4255
3	7.9Kb	incomplete(30)	coat,head	87-8056	0	12	10	2	1	0	no	PHAGE_Acinet_Bphi_B1251_NC_019541(7) PHAGE_Acinet_YMC11/11/R3177_NC_041866(6) PHAGE_Acinet_vB_AbaS_TRS1_NC_031098(4) PHAGE_Pseudo_phiPSA1_NC_024365(2) PHAGE_Altero_vB_AcoS_R7M_NC_048878(1) PHAGE_Pseudo_H105/1_NC_015293(1) PHAGE_Pseudo_YMC11/02/R656_NC_028657(1) PHAGE_Burkho_BcepMigl_NC_019917(1) PHAGE_Entero_phiFL3A_NC_013648(1) PHAGE_Pseudo_PaMx74_NC_028809(1) PHAGE_Idioma_Phi1M2_2_NC_025471(1) …	0.5833	0.4183
4	8.5Kb	incomplete(30)	coat,head	87-8597	0	11	11	0	1	0	no	PHAGE_Acinet_Bphi_B1251_NC_019541(9) PHAGE_Acinet_YMC11/11/R3177_NC_041866(8) PHAGE_Pseudo_YMC11/02/R656_NC_028657(3) PHAGE_Pseudo_JBD44_NC_030929(2) PHAGE_Acinet_vB_AbaS_TRS1_NC_031098(2) PHAGE_Dinoro_vB_DshS_R5C_NC_041921(2) PHAGE_Altero_vB_AmaP_AD45_P1_NC_021532(1) PHAGE_Entero_EK99P_1_NC_024783(1) PHAGE_Bacill_SPP1_NC_004166(1) PHAGE_Brocho_BL3_NC_015254(1) PHAGE_Escher_Seurat_NC_027378(1) PH…	0.8181	0.4082
5	12.3Kb	incomplete(30)	transposase	32357-44702	0	18	12	6	1	0	no	PHAGE_Acinet_Bphi_B1251_NC_019541(8) PHAGE_Acinet_YMC11/11/R3177_NC_041866(4) PHAGE_Acinet_vB_AbaS_TRS1_NC_031098(3) PHAGE_Rhodof_P26218_NC_029061(1) PHAGE_Salmon_SPN3UB_NC_019545(1) PHAGE_Klebsi_Seifer_NC_048732(1) PHAGE_Salmon_9NA_NC_025443(1) PHAGE_Haemop_Aaphi23_NC_004827(1) PHAGE_Shigel_SfIV_NC_022749(1) PHAGE_Pseudo_H105/1_NC_015293(1) PHAGE_Pseudo_vB_PaeP_Tr60_Ab31_NC_023575(1) PHAGE_Pseud…	0.4444	0.3779
Acinetobacter baumannii UH0207
1	36Kb	intact(130)	integrase,tail,head,portal,capsid	43830-79916	1	50	30	20	1	0	yes	PHAGE_Acinet_vB_AbaS_TRS1_NC_031098(6) PHAGE_Entero_mEp235_NC_019708(6) PHAGE_Acinet_YMC11/11/R3177_NC_041866(6) PHAGE_Pseudo_PMG1_NC_016765(4) PHAGE_Entero_HK140_NC_019710(4) PHAGE_Entero_HK022_NC_002166(4) PHAGE_Acinet_IME_AB2_NC_041857(3) PHAGE_Acinet_Bphi_B1251_NC_019541(3) PHAGE_Acinet_WCHABP1_NC_041966(3) PHAGE_Burkho_phi1026b_NC_005284(3) PHAGE_Pseudo_D3_NC_002484(3) PHAGE_Entero_mEpX2_NC_…	0.12	0.3997
2	52.1Kb	intact(113)	integrase,head,capsid,tail,transposase	43555-95741	0	75	60	15	1	0	yes	PHAGE_Acinet_Bphi_B1251_NC_019541(47) PHAGE_Acinet_YMC11/11/R3177_NC_041866(35) PHAGE_Acinet_vB_AbaS_TRS1_NC_031098(13) PHAGE_Pseudo_phiPSA1_NC_024365(5) PHAGE_Pseudo_PS_1_NC_029066(4) PHAGE_Acinet_AbP2_NC_041998(3) PHAGE_Pectob_ZF40_NC_019522(2) PHAGE_Psychr_Psymv2_NC_023734(2) PHAGE_Erwini_PEp14_NC_016767(2) PHAGE_Pseudo_D3_NC_002484(2) PHAGE_Pseudo_JBD44_NC_030929(2) PHAGE_Pseudo_PMG1_NC_01676…	0.6266	0.3839
3	18.1Kb	incomplete(30)	head,integrase	30267-48388	0	29	15	14	1	0	yes	PHAGE_Acinet_Bphi_B1251_NC_019541(3) PHAGE_Acinet_YMC11/11/R3177_NC_041866(3) PHAGE_Entero_VT2phi_272_NC_028656(2) PHAGE_Shigel_Ss_VASD_NC_028685(2) PHAGE_Escher_Lys12581Vzw_NC_049917(2) PHAGE_Acinet_AP22_NC_017984(2) PHAGE_Pseudo_F10_NC_007805(2) PHAGE_Escher_ArgO145_NC_049918(2) PHAGE_Pectob_ZF40_NC_019522(1) PHAGE_Bordet_BPP_1_NC_005357(1) PHAGE_Pseudo_vB_PaeS_PAO1_Ab19_NC_042115(1) PHAGE_Pseu…	0.1034	0.358
Acinetobacter baumannii UH10007
1	8.5Kb	incomplete(30)	head,coat	259-8769	0	11	11	0	1	0	no	PHAGE_Acinet_Bphi_B1251_NC_019541(9) PHAGE_Acinet_YMC11/11/R3177_NC_041866(8) PHAGE_Pseudo_YMC11/02/R656_NC_028657(3) PHAGE_Pseudo_JBD44_NC_030929(2) PHAGE_Acinet_vB_AbaS_TRS1_NC_031098(2) PHAGE_Dinoro_vB_DshS_R5C_NC_041921(2) PHAGE_Escher_HK578_NC_019724(1) PHAGE_Bacill_SPP1_NC_004166(1) PHAGE_Clostr_phiCT9441A_NC_029022(1) PHAGE_Brocho_BL3_NC_015254(1) PHAGE_Entero_phiFL3A_NC_013648(1) PHAGE_Ca…	0.8181	0.4082
2	11.8Kb	incomplete(20)	integrase	537-12418	0	20	16	4	1	0	yes	PHAGE_Acinet_Bphi_B1251_NC_019541(12) PHAGE_Acinet_YMC11/11/R3177_NC_041866(8) PHAGE_Pseudo_D3_NC_002484(2) PHAGE_Pseudo_PMG1_NC_016765(2) PHAGE_Lactob_phiJB_NC_022775(1) PHAGE_Thalas_BA3_NC_009990(1) PHAGE_Shigel_SfIV_NC_022749(1) PHAGE_Entero_mEp390_NC_019721(1) PHAGE_Psychr_Psymv2_NC_023734(1) PHAGE_Haemop_Aaphi23_NC_004827(1) PHAGE_Acinet_phiAC_1_NC_028995(1) PHAGE_Burkho_BcepC6B_NC_005887(1)…	0.6	0.3793
3	27.8Kb	incomplete(20)	recombinase	684-28552	0	32	18	14	1	0	no	PHAGE_Pseudo_nickie_NC_042091(13) PHAGE_Salmon_SSU5_NC_018843(12) PHAGE_Rhizob_RHEph10_NC_034248(10) PHAGE_Strept_Zemlya_NC_021339(1) PHAGE_Halomo_phiHAP_1_NC_010342(1) PHAGE_Proteu_PM135_NC_042090(1) PHAGE_Brevib_Sundance_NC_028749(1) PHAGE_Bacill_CP_51_NC_025423(1) PHAGE_Vibrio_ICP2_NC_015158(1) PHAGE_Pseudo_phCDa_NC_048003(1) PHAGE_Vibrio_VP58.5_NC_027981(1) PHAGE_Deftia_phiW_14_NC_013697(1) P…	0.4062	0.4162
4	10.7Kb	incomplete(30)	terminase	29600-40307	0	20	9	11	1	0	no	PHAGE_Pseudo_nickie_NC_042091(4) PHAGE_Bacill_Staley_NC_022767(2) PHAGE_Entero_P1_NC_005856(1) PHAGE_Salmon_SJ46_NC_031129(1) PHAGE_Microc_Ma_LMM01_NC_008562(1) PHAGE_Achrom_Motura_NC_049849(1) PHAGE_Acinet_AbP2_NC_041998(1) PHAGE_Microc_MaMV_DC_NC_029002(1) PHAGE_Pseudo_MD8_NC_031091(1) PHAGE_Escher_Pollock_NC_027381(1) PHAGE_Klebsi_KpCHEMY26_NC_049467(1) PHAGE_Pseudo_YMC11/02/R656_NC_028657(1) …	0.2	0.4245
5	29.1Kb	questionable(90)	tail,plate	117-29262	0	22	16	6	1	0	no	PHAGE_Salmon_SSU5_NC_018843(8) PHAGE_Rhizob_RHEph10_NC_034248(5) PHAGE_Pseudo_nickie_NC_042091(4) PHAGE_Burkho_KS9_NC_013055(4) PHAGE_Burkho_phi6442_NC_009235(2) PHAGE_Burkho_Bcep176_NC_007497(2) PHAGE_Bacill_SP_10_NC_019487(2) PHAGE_Acinet_vB_AbaM_ME3_NC_041884(2) PHAGE_Escher_ECP1_NC_049926(1) PHAGE_Pseudo_PaMx11_NC_028770(1) PHAGE_Pseudo_phiPMW_NC_041880(1) PHAGE_Pectob_CBB_NC_041878(1) PHAGE_…	0.3636	0.445
6	8.6Kb	incomplete(30)	tail	479-9084	0	17	12	5	1	0	no	PHAGE_Acinet_YMC11/11/R3177_NC_041866(10) PHAGE_Acinet_Bphi_B1251_NC_019541(10) PHAGE_Acinet_vB_AbaS_TRS1_NC_031098(8) PHAGE_Pseudo_phiPSA1_NC_024365(3) PHAGE_Erwini_vB_EhrS_59_NC_048198(1) PHAGE_Acinet_phiAB1_NC_028675(1) PHAGE_Klebsi_ST437_OXA245phi4.2_NC_049449(1) PHAGE_Klebsi_ST512_KPC3phi13.2_NC_049452(1) PHAGE_Pseudo_PS_1_NC_029066(1) PHAGE_Klebsi_4LV2017_NC_047818(1) PHAGE_Acinet_Petty_NC_…	0.5882	0.3895
7	18.1Kb	incomplete(30)	head,integrase	71276-89398	0	31	15	16	1	0	yes	PHAGE_Acinet_AP22_NC_017984(2) PHAGE_Shigel_Ss_VASD_NC_028685(2) PHAGE_Acinet_Bphi_B1251_NC_019541(2) PHAGE_Pseudo_F10_NC_007805(2) PHAGE_Escher_ArgO145_NC_049918(2) PHAGE_Acinet_YMC11/11/R3177_NC_041866(2) PHAGE_Escher_Lys12581Vzw_NC_049917(2) PHAGE_Entero_VT2phi_272_NC_028656(2) PHAGE_Bordet_BPP_1_NC_005357(1) PHAGE_Stenot_S1_NC_011589(1) PHAGE_Acinet_IME_AB2_NC_041857(1) PHAGE_Altero_vB_AmaP_A…	0.0645	0.358
8	14.6Kb	incomplete(30)	terminase,capsid	17145-31837	0	19	16	3	1	0	no	PHAGE_Salmon_SSU5_NC_018843(14) PHAGE_Pseudo_nickie_NC_042091(13) PHAGE_Rhizob_RHEph10_NC_034248(10) PHAGE_Strept_Nanodon_NC_031078(1) PHAGE_Erwini_vB_EamP_S6_NC_019514(1) PHAGE_Sinorh_ort11_NC_049469(1) PHAGE_Halovi_HCTV_2_NC_021319(1) PHAGE_Pectob_DU_PP_V_NC_047887(1) PHAGE_Vibrio_PVA1_NC_023605(1) PHAGE_Lactoc_P596_NC_049808(1) PHAGE_Entero_phiEF24C_NC_009904(1) PHAGE_Pseudo_YMC11/02/R656_NC_0…	0.7368	0.4474
9	27.2Kb	questionable(90)	tail,head,capsid	43678-70932	1	42	25	17	1	0	yes	PHAGE_Acinet_YMC11/11/R3177_NC_041866(6) PHAGE_Acinet_vB_AbaS_TRS1_NC_031098(6) PHAGE_Entero_mEp235_NC_019708(5) PHAGE_Entero_HK140_NC_019710(4) PHAGE_Pseudo_PMG1_NC_016765(4) PHAGE_Entero_HK022_NC_002166(4) PHAGE_Acinet_Bphi_B1251_NC_019541(3) PHAGE_Burkho_phi1026b_NC_005284(3) PHAGE_Pseudo_D3_NC_002484(3) PHAGE_Entero_mEpX2_NC_019705(3) PHAGE_Burkho_Bcep176_NC_007497(2) PHAGE_Entero_BP_4795_NC_…	0.1428	0.4033
Acinetobacter baumannii UH19908
1	25.4Kb	incomplete(30)	head,integrase	70585-96001	0	20	10	10	1	0	yes	PHAGE_Escher_ArgO145_NC_049918(2) PHAGE_Acinet_AP22_NC_017984(2) PHAGE_Acinet_Bphi_B1251_NC_019541(2) PHAGE_Escher_Lys12581Vzw_NC_049917(2) PHAGE_Entero_VT2phi_272_NC_028656(2) PHAGE_Acinet_YMC11/11/R3177_NC_041866(2) PHAGE_Shigel_Ss_VASD_NC_028685(2) PHAGE_Pseudo_vB_PaeS_PAO1_Ab18_NC_026594(1) PHAGE_Acinet_IME_AB2_NC_041857(1) PHAGE_Altero_vB_AmaP_AD45_P1_NC_021532(1) PHAGE_Caulob_Sansa_NC_04775…	0.1	0.3536
2	82.1Kb	intact(150)	tail,capsid,terminase,recombinase	1-82104	0	105	57	48	1	0	no	PHAGE_Pseudo_nickie_NC_042091(32) PHAGE_Salmon_SSU5_NC_018843(31) PHAGE_Rhizob_RHEph10_NC_034248(23) PHAGE_Burkho_KS9_NC_013055(4) PHAGE_Pseudo_YMC11/02/R656_NC_028657(3) PHAGE_Xantho_OP2_NC_007710(2) PHAGE_Xantho_RiverRider_NC_048703(2) PHAGE_Acinet_Bphi_B1251_NC_019541(2) PHAGE_Bacill_Staley_NC_022767(2) PHAGE_Burkho_Bcep176_NC_007497(2) PHAGE_Burkho_phi6442_NC_009235(2) PHAGE_Escher_HK639_NC_0…	0.3047	0.43
3	31.3Kb	intact(110)	tail,capsid,terminase	1-31357	0	33	26	7	1	0	no	PHAGE_Salmon_SSU5_NC_018843(20) PHAGE_Pseudo_nickie_NC_042091(14) PHAGE_Rhizob_RHEph10_NC_034248(13) PHAGE_Burkho_phi6442_NC_009235(3) PHAGE_Burkho_Bcep176_NC_007497(3) PHAGE_Pseudo_YMC11/02/R656_NC_028657(2) PHAGE_Escher_HK639_NC_016158(2) PHAGE_Burkho_phi1026b_NC_005284(2) PHAGE_Burkho_KS9_NC_013055(2) PHAGE_Lactoc_P596_NC_049808(1) PHAGE_Gordon_Bantam_NC_031074(1) PHAGE_Stx2_c_1717_NC_011357(1…	0.606	0.4459
4	10.4Kb	incomplete(30)	coat,head	166-10637	0	18	15	3	1	0	no	PHAGE_Acinet_Bphi_B1251_NC_019541(12) PHAGE_Acinet_YMC11/11/R3177_NC_041866(11) PHAGE_Acinet_vB_AbaS_TRS1_NC_031098(7) PHAGE_Pseudo_phiPSA1_NC_024365(3) PHAGE_Pseudo_YMC11/02/R656_NC_028657(2) PHAGE_Pectob_ZF40_NC_019522(1) PHAGE_Entero_phiFL3A_NC_013648(1) PHAGE_Xantho_Xp15_NC_007024(1) PHAGE_Caulob_CcrBL10_NC_048045(1) PHAGE_Pantoe_vB_PagS_Vid5_NC_042120(1) PHAGE_Brocho_BL3_NC_015254(1) PHAGE_D…	0.6666	0.4101
5	14.8Kb	incomplete(40)	transposase,tail	32371-47233	0	21	15	6	1	0	no	PHAGE_Acinet_Bphi_B1251_NC_019541(11) PHAGE_Acinet_YMC11/11/R3177_NC_041866(5) PHAGE_Acinet_vB_AbaS_TRS1_NC_031098(3) PHAGE_Salmon_9NA_NC_025443(2) PHAGE_Salmon_SPN3UB_NC_019545(1) PHAGE_Salmon_vB_SenS_Sasha_NC_047786(1) PHAGE_Pseudo_vB_PaeP_Tr60_Ab31_NC_023575(1) PHAGE_Pseudo_YMC11/02/R656_NC_028657(1) PHAGE_Pseudo_PAJU2_NC_011373(1) PHAGE_Pseudo_H105/1_NC_015293(1) PHAGE_Shigel_SfIV_NC_022749(1…	0.5238	0.3735
6	28.7Kb	incomplete(60)	tail,terminase,portal,head,capsid	20486-49225	0	31	21	10	1	0	no	PHAGE_Pseudo_nickie_NC_042091(16) PHAGE_Salmon_SSU5_NC_018843(12) PHAGE_Rhizob_RHEph10_NC_034248(10) PHAGE_Bacill_Staley_NC_022767(2) PHAGE_Xantho_phiL7_NC_012742(1) PHAGE_Mycoba_Galactic_NC_051661(1) PHAGE_Pseudo_Lana_NC_048166(1) PHAGE_Bacill_Stahl_NC_028856(1) PHAGE_Bacill_JL_NC_028982(1) PHAGE_Xantho_RiverRider_NC_048703(1) PHAGE_Synech_S_CBWM1_NC_048106(1) PHAGE_Strept_Izzy_NC_028976(1) PHAG…	0.5161	0.4198
7	16.3Kb	incomplete(20)	tail	313-16674	0	29	13	16	1	0	no	PHAGE_Pseudo_nickie_NC_042091(5) PHAGE_Salmon_SSU5_NC_018843(4) PHAGE_Acinet_vB_AbaM_ME3_NC_041884(3) PHAGE_Rhizob_RHEph10_NC_034248(3) PHAGE_Bacill_SP_10_NC_019487(2) PHAGE_Burkho_KS14_NC_015273(1) PHAGE_Altero_vB_AmeM_PT11_V22_NC_048847(1) PHAGE_Klebsi_KNP2_NC_048647(1) PHAGE_Thalas_BA3_NC_009990(1) PHAGE_Brevib_Sundance_NC_028749(1) PHAGE_Vibrio_vB_VpaM_MAR_NC_019722(1) PHAGE_Pseudo_PMBT14_NC_…	0.1724	0.4119
8	18.4Kb	incomplete(50)	tail,coat,head	1-18400	0	32	30	2	1	0	no	PHAGE_Acinet_YMC11/11/R3177_NC_041866(23) PHAGE_Acinet_Bphi_B1251_NC_019541(21) PHAGE_Acinet_vB_AbaS_TRS1_NC_031098(10) PHAGE_Pseudo_YMC11/02/R656_NC_028657(5) PHAGE_Pseudo_phiPSA1_NC_024365(3) PHAGE_Dinoro_vB_DshS_R5C_NC_041921(2) PHAGE_Pseudo_phi3_NC_030940(2) PHAGE_Pseudo_JBD44_NC_030929(2) PHAGE_Haemop_HP2_NC_003315(2) PHAGE_Faecal_FP_Epona_NC_047910(1) PHAGE_Aeriba_AP45_NC_048651(1) PHAGE_Er…	0.7187	0.3986
Acinetobacter baumannii UH5307
1	81.6Kb	intact(150)	tail,capsid,terminase,transposase,recombinase	4471-86160	1	106	59	47	1	0	no	PHAGE_Salmon_SSU5_NC_018843(35) PHAGE_Pseudo_nickie_NC_042091(31) PHAGE_Rhizob_RHEph10_NC_034248(24) PHAGE_Shigel_SfIV_NC_022749(2) PHAGE_Burkho_phi1026b_NC_005284(2) PHAGE_Prochl_P_TIM68_NC_028955(2) PHAGE_Pseudo_PaMx25_NC_041953(2) PHAGE_Burkho_Bcep176_NC_007497(2) PHAGE_Escher_HK639_NC_016158(2) PHAGE_Burkho_phiE125_NC_003309(2) PHAGE_Pseudo_YMC11/02/R656_NC_028657(2) PHAGE_Bacill_Staley_NC_02…	0.3301	0.4174
2	25.4Kb	incomplete(30)	head,integrase	221810-247226	0	19	10	9	1	0	yes	PHAGE_Escher_ArgO145_NC_049918(2) PHAGE_Acinet_AP22_NC_017984(2) PHAGE_Shigel_Ss_VASD_NC_028685(2) PHAGE_Acinet_Bphi_B1251_NC_019541(2) PHAGE_Entero_VT2phi_272_NC_028656(2) PHAGE_Escher_Lys12581Vzw_NC_049917(2) PHAGE_Acinet_YMC11/11/R3177_NC_041866(2) PHAGE_Entero_HK633_NC_019719(1) PHAGE_Pseudo_vB_PaeS_PAO1_Ab18_NC_026594(1) PHAGE_Escher_TL_2011c_NC_019442(1) PHAGE_Entero_SfV_NC_003444(1) PHAGE_…	0.1052	0.3536
3	16.3Kb	incomplete(20)	tail	1-16350	0	29	13	16	1	0	no	PHAGE_Pseudo_nickie_NC_042091(5) PHAGE_Salmon_SSU5_NC_018843(4) PHAGE_Rhizob_RHEph10_NC_034248(3) PHAGE_Acinet_vB_AbaM_ME3_NC_041884(3) PHAGE_Bacill_SP_10_NC_019487(2) PHAGE_Burkho_BcepSaruman_NC_049850(1) PHAGE_Pseudo_vB_PaeS_SCH_Ab26_NC_024381(1) PHAGE_Pseudo_PaMx11_NC_028770(1) PHAGE_Acinet_Presley_NC_023581(1) PHAGE_Acidov_ACP17_NC_041997(1) PHAGE_Klebsi_KNP2_NC_048647(1) PHAGE_Pseudo_vB_PaeS…	0.1724	0.4118
4	12.1Kb	incomplete(10)	NA	3055-15193	0	22	15	7	1	0	no	PHAGE_Acinet_Bphi_B1251_NC_019541(11) PHAGE_Acinet_YMC11/11/R3177_NC_041866(5) PHAGE_Acinet_vB_AbaS_TRS1_NC_031098(2) PHAGE_Entero_Sf101_NC_027398(1) PHAGE_Vibrio_12A4_NC_021068(1) PHAGE_Stx2_vB_EcoP_24B_NC_027984(1) PHAGE_Acinet_AP22_NC_017984(1) PHAGE_Stx2_c_Stx2a_F451_NC_049924(1) PHAGE_Entero_mEpX1_NC_019709(1) PHAGE_Burkho_vB_BmuP_KL4_NC_047958(1) PHAGE_Proteu_VB_PmiS_Isfahan_NC_041925(1) PH…	0.5	0.3863
5	14.8Kb	incomplete(40)	tail,transposase	3-14850	0	21	15	6	1	0	no	PHAGE_Acinet_Bphi_B1251_NC_019541(11) PHAGE_Acinet_YMC11/11/R3177_NC_041866(5) PHAGE_Acinet_vB_AbaS_TRS1_NC_031098(3) PHAGE_Salmon_9NA_NC_025443(2) PHAGE_Psychr_Psymv2_NC_023734(1) PHAGE_Pseudo_YMC11/02/R656_NC_028657(1) PHAGE_Klebsi_Seifer_NC_048732(1) PHAGE_Pseudo_PAJU2_NC_011373(1) PHAGE_Pseudo_H105/1_NC_015293(1) PHAGE_Rhodof_P26218_NC_029061(1) PHAGE_Pseudo_vB_PaeP_Tr60_Ab31_NC_023575(1) PHA…	0.5238	0.3735
6	8.5Kb	incomplete(30)	head,coat	243-8753	0	11	11	0	1	0	no	PHAGE_Acinet_Bphi_B1251_NC_019541(9) PHAGE_Acinet_YMC11/11/R3177_NC_041866(8) PHAGE_Pseudo_YMC11/02/R656_NC_028657(3) PHAGE_Dinoro_vB_DshS_R5C_NC_041921(2) PHAGE_Acinet_vB_AbaS_TRS1_NC_031098(2) PHAGE_Pseudo_JBD44_NC_030929(2) PHAGE_Anoxyb_A403_NC_048701(1) PHAGE_Salmon_vB_SosS_Oslo_NC_018279(1) PHAGE_Escher_Seurat_NC_027378(1) PHAGE_Altero_vB_AmaP_AD45_P1_NC_021532(1) PHAGE_Escher_Envy_NC_031081…	0.8181	0.4082
7	77.6Kb	intact(140)	recombinase,capsid,tail,terminase	1924-79568	0	102	56	46	1	0	no	PHAGE_Pseudo_nickie_NC_042091(32) PHAGE_Salmon_SSU5_NC_018843(31) PHAGE_Rhizob_RHEph10_NC_034248(23) PHAGE_Burkho_KS9_NC_013055(3) PHAGE_Pseudo_YMC11/02/R656_NC_028657(3) PHAGE_Escher_HK639_NC_016158(2) PHAGE_Pseudo_PaMx25_NC_041953(2) PHAGE_Xantho_OP2_NC_007710(2) PHAGE_Xantho_RiverRider_NC_048703(2) PHAGE_Burkho_phi6442_NC_009235(2) PHAGE_Acinet_Bphi_B1251_NC_019541(2) PHAGE_Bacill_Staley_NC_02…	0.3137	0.4279
Acinetobacter pittii TG6411
1	38.6Kb	intact(150)	plate,tail,head,virion,portal,transposase	59289-97980	0	51	36	15	1	0	no	PHAGE_Mannhe_vB_MhM_3927AP2_NC_028766(13) PHAGE_Burkho_phiE255_NC_009237(11) PHAGE_Haemop_SuMu_NC_019455(11) PHAGE_Burkho_BcepMu_NC_005882(11) PHAGE_Pseudo_vB_PaeS_PM105_NC_028667(9) PHAGE_Pseudo_B3_NC_006548(9) PHAGE_Ralsto_RS138_NC_029107(4) PHAGE_Pseudo_JBD5_NC_020202(4) PHAGE_Pseudo_JBD67_NC_042135(4) PHAGE_Pseudo_JBD18_NC_027986(4) PHAGE_Pseudo_D3112_NC_005178(4) PHAGE_Entero_SfMu_NC_027382(…	0.2549	0.4041
2	10Kb	incomplete(40)	head,portal,transposase	11286-21383	0	22	11	11	1	0	no	PHAGE_Pseudo_YMC11/02/R656_NC_028657(4) PHAGE_Acinet_YMC11/11/R3177_NC_041866(4) PHAGE_Acinet_Bphi_B1251_NC_019541(4) PHAGE_Shigel_Stx_NC_029120(2) PHAGE_Klebsi_phiKO2_NC_005857(2) PHAGE_Shigel_POCJ13_NC_025434(2) PHAGE_Entero_N15_NC_001901(2) PHAGE_Acinet_vB_AbaS_TRS1_NC_031098(2) PHAGE_Pseudo_73_NC_007806(1) PHAGE_Pseudo_vB_PaeS_SCH_Ab26_NC_024381(1) PHAGE_Entero_HK022_NC_002166(1) PHAGE_Entero…	0.1818	0.3552
3	53Kb	intact(100)	integrase,transposase,tail,coat,head	30410-83415	0	74	54	20	1	0	yes	PHAGE_Acinet_Bphi_B1251_NC_019541(31) PHAGE_Acinet_YMC11/11/R3177_NC_041866(30) PHAGE_Acinet_vB_AbaS_TRS1_NC_031098(16) PHAGE_Pseudo_phiPSA1_NC_024365(5) PHAGE_Salmon_vB_SosS_Oslo_NC_018279(3) PHAGE_Pseudo_YMC11/02/R656_NC_028657(2) PHAGE_Pseudo_JBD44_NC_030929(2) PHAGE_Pseudo_phi3_NC_030940(2) PHAGE_Haemop_HP2_NC_003315(2) PHAGE_Paenib_Tripp_NC_028930(2) PHAGE_Pseudo_PAJU2_NC_011373(2) PHAGE_Psy…	0.4189	0.3895
4	42Kb	intact(110)	tail,lysin,capsid,protease,terminase	55844-97868	0	44	32	12	1	0	yes	PHAGE_Bordet_BPP_1_NC_005357(9) PHAGE_Escher_phiV10_NC_007804(7) PHAGE_Entero_Tyrion_NC_031077(6) PHAGE_Escher_TL_2011b_NC_019445(6) PHAGE_Pseudo_vB_PaeP_Tr60_Ab31_NC_023575(4) PHAGE_Salmon_SPN1S_NC_016761(4) PHAGE_Burkho_DC1_NC_018452(3) PHAGE_Acinet_vB_AbaS_TRS1_NC_031098(3) PHAGE_Salmon_epsilon15_NC_004775(3) PHAGE_Burkho_BcepMigl_NC_019917(3) PHAGE_Burkho_BcepIL02_NC_012743(2) PHAGE_Acinet_vB…	0.2045	0.3968
Acinetobacter sp. 1130196
1	36.4Kb	intact(150)	portal,terminase,capsid,tail,plate,integrase	24049-60450	0	51	33	18	1	0	yes	PHAGE_Pseudo_phiCTX_NC_003278(15) PHAGE_Pseudo_Dobby_NC_048109(14) PHAGE_Burkho_KS14_NC_015273(7) PHAGE_Ralsto_RSY1_NC_025115(6) PHAGE_Ralsto_RSA1_NC_009382(6) PHAGE_Burkho_AP3_NC_047752(5) PHAGE_Ralsto_RsoM1USA_NC_049432(4) PHAGE_Stenot_Smp131_NC_023588(4) PHAGE_Salmon_Fels_2_NC_010463(4) PHAGE_Burkho_KS5_NC_015265(4) PHAGE_Salmon_RE_2010_NC_019488(4) PHAGE_Burkho_phiE12_2_NC_009236(4) PHAGE_Bur…	0.2941	0.4013
2	27.3Kb	intact(150)	tail,head,portal,capsid	1-27392	0	44	27	17	1	0	no	PHAGE_Entero_HK022_NC_002166(5) PHAGE_Entero_HK140_NC_019710(5) PHAGE_Entero_mEp235_NC_019708(5) PHAGE_Entero_mEpX2_NC_019705(4) PHAGE_Psychr_Psymv2_NC_023734(4) PHAGE_Acinet_Bphi_B1251_NC_019541(3) PHAGE_Acinet_AbP2_NC_041998(3) PHAGE_Pseudo_D3_NC_002484(3) PHAGE_Acinet_vB_AbaS_TRS1_NC_031098(3) PHAGE_Acinet_YMC11/11/R3177_NC_041866(3) PHAGE_Burkho_phi1026b_NC_005284(3) PHAGE_Pseudo_PMG1_NC_0167…	0.1136	0.3988
3	16.8Kb	incomplete(30)	lysin,integrase	17748-34549	0	6	5	1	1	0	yes	PHAGE_Paenib_Likha_NC_048693(1) PHAGE_Faecal_FP_Brigit_NC_047909(1) PHAGE_Vibrio_12B8_NC_021073(1) PHAGE_Vibrio_pYD38_A_NC_021534(1) PHAGE_Paenib_Tadhana_NC_048691(1) PHAGE_Paenib_Yerffej_NC_048714(1) PHAGE_Aggreg_S1249_NC_013597(1) PHAGE_Acinet_Bphi_B1251_NC_019541(1) PHAGE_Paenib_Willow_NC_041867(1) PHAGE_Haemop_Aaphi23_NC_004827(1) PHAGE_Acinet_AB1_NC_042028(1) PHAGE_Salmon_IME207_NC_031924(1)…	0.1666	0.3928
4	23.2Kb	questionable(90)	tail,capsid,head,portal,transposase	26898-50138	1	35	20	15	1	0	yes	PHAGE_Psychr_pOW20_A_NC_020841(6) PHAGE_Acinet_YMC11/11/R3177_NC_041866(6) PHAGE_Acinet_Bphi_B1251_NC_019541(6) PHAGE_Acinet_vB_AbaS_TRS1_NC_031098(4) PHAGE_Vibrio_vB_VchM_138_NC_019518(2) PHAGE_Haemop_Aaphi23_NC_004827(2) PHAGE_Rhizob_RHEph06_NC_027296(2) PHAGE_Rhizob_RHEph04_NC_041908(2) PHAGE_Pseudo_phiPSA1_NC_024365(2) PHAGE_Pectob_ZF40_NC_019522(2) PHAGE_Pseudo_YMC11/02/R656_NC_028657(2) PHA…	0.1714	0.3995
5	24.9Kb	incomplete(40)	terminase,coat,tail	80-25058	0	33	22	11	1	0	no	PHAGE_Acinet_vB_AbaS_TRS1_NC_031098(13) PHAGE_Acinet_YMC11/11/R3177_NC_041866(12) PHAGE_Acinet_Bphi_B1251_NC_019541(10) PHAGE_Pseudo_phiPSA1_NC_024365(5) PHAGE_Pseudo_YMC11/02/R656_NC_028657(4) PHAGE_Pseudo_PS_1_NC_029066(2) PHAGE_Psychr_pOW20_A_NC_020841(2) PHAGE_Salico_CGphi29_NC_020844(2) PHAGE_Dinoro_vB_DshS_R5C_NC_041921(2) PHAGE_Rhizob_vB_RglS_P106B_NC_023566(1) PHAGE_Entero_UAB_Phi20_NC_03…	0.3939	0.3958
6	11.9Kb	incomplete(20)	portal	415-12328	0	119	13	6	1	0	no	PHAGE_Acinet_vB_AbaS_TRS1_NC_031098(4) PHAGE_Acinet_IME_AB2_NC_041857(3) PHAGE_Acinet_Bphi_B1251_NC_019541(2) PHAGE_Acinet_AbP2_NC_041998(2) PHAGE_Acinet_YMC11/12/R2315_NC_028855(2) PHAGE_Pseudo_PS_1_NC_029066(2) PHAGE_Synech_S_CBWM1_NC_048106(1) PHAGE_Acinet_AP22_NC_017984(1) PHAGE_Klebsi_ST15_OXA48phi14.1_NC_049454(1) PHAGE_Sinorh_phiLM21_NC_029046(1) PHAGE_Mycoba_Panchino_NC_031281(1) PHAGE_St…	0.2105	0.3827
7	18.1Kb	incomplete(60)	tail,capsid,head	3245-21379	0	29	23	6	1	0	no	PHAGE_Acinet_YMC11/11/R3177_NC_041866(12) PHAGE_Acinet_vB_AbaS_TRS1_NC_031098(11) PHAGE_Acinet_Bphi_B1251_NC_019541(10) PHAGE_Pseudo_phiPSA1_NC_024365(4) PHAGE_Pseudo_YMC11/02/R656_NC_028657(4) PHAGE_Pseudo_PS_1_NC_029066(4) PHAGE_Psychr_pOW20_A_NC_020841(2) PHAGE_Salmon_vB_SemP_Emek_NC_018275(2) PHAGE_Escher_P13374_NC_018846(2) PHAGE_Escher_PA28_NC_041935(2) PHAGE_Salmon_SJ46_NC_031129(1) PHAGE_…	0.4137	0.3917
8	13.8Kb	incomplete(30)	tail,portal	4949-18818	0	25	18	7	1	0	yes	PHAGE_Acinet_vB_AbaS_TRS1_NC_031098(7) PHAGE_Acinet_AB1_NC_042028(3) PHAGE_Acinet_Bphi_B1251_NC_019541(3) PHAGE_Pseudo_YMC11/02/R656_NC_028657(2) PHAGE_Pseudo_PAJU2_NC_011373(2) PHAGE_Pseudo_JBD44_NC_030929(2) PHAGE_Acinet_WCHABP12_NC_041924(2) PHAGE_Acinet_WCHABP1_NC_041966(2) PHAGE_Pseudo_D3_NC_002484(2) PHAGE_Acinet_AbP2_NC_041998(2) PHAGE_Acinet_AP22_NC_017984(2) PHAGE_Acinet_YMC11/11/R3177_N…	0.28	0.3919
Acinetobacter sp. 1179249
1	7.5Kb	incomplete(40)	tail,transposase	42531-50119	0	8	7	1	1	0	no	PHAGE_Bacill_G_NC_023719(3) PHAGE_Bacill_SPbeta_NC_001884(1) PHAGE_Klebsi_ST437_OXA245phi4.1_NC_049448(1) PHAGE_Plankt_PaV_LD_NC_016564(1) PHAGE_Mycoba_Enkosi_NC_028936(1)	0.375	0.3579
2	20Kb	questionable(80)	tail,capsid,head	153516-173605	0	37	22	15	1	0	no	PHAGE_Pelagi_HTVC010P_NC_020481(5) PHAGE_Acinet_AbP2_NC_041998(3) PHAGE_Acinet_YMC11/12/R2315_NC_028855(3) PHAGE_Acinet_IME_AB2_NC_041857(3) PHAGE_Vibrio_VP2_NC_005879(2) PHAGE_Vibrio_X29_NC_024369(2) PHAGE_Clostr_phiCT19406C_NC_029006(2) PHAGE_Vibrio_VP5_NC_005891(2) PHAGE_Entero_Tyrion_NC_031077(2) PHAGE_Escher_phiV10_NC_007804(2) PHAGE_Acinet_vB_AbaS_TRS1_NC_031098(2) PHAGE_Acinet_YMC_13_01_C6…	0.1351	0.4116
3	6.8Kb	incomplete(40)	head,terminase,portal	26834-33709	0	17	11	6	1	0	no	PHAGE_Acinet_YMC11/11/R3177_NC_041866(4) PHAGE_Acinet_Bphi_B1251_NC_019541(4) PHAGE_Pseudo_YMC11/02/R656_NC_028657(3) PHAGE_Salmon_vB_SosS_Oslo_NC_018279(2) PHAGE_Shigel_Stx_NC_029120(2) PHAGE_Pectob_ZF40_NC_019522(2) PHAGE_Klebsi_phiKO2_NC_005857(2) PHAGE_Acinet_vB_AbaS_TRS1_NC_031098(2) PHAGE_Shigel_POCJ13_NC_025434(2) PHAGE_Entero_N15_NC_001901(2) PHAGE_Pseudo_73_NC_007806(1) PHAGE_Psychr_pOW2…	0.2352	0.3668
4	10.1Kb	incomplete(50)	tail,transposase	3379-13522	0	12	8	4	1	0	no	PHAGE_Paenib_Tripp_NC_028930(3) PHAGE_Burkho_phi1026b_NC_005284(2) PHAGE_Prochl_P_TIM68_NC_028955(2) PHAGE_Burkho_phiE125_NC_003309(1) PHAGE_Entero_BP_4795_NC_004813(1) PHAGE_Klebsi_ST437_OXA245phi4.1_NC_049448(1) PHAGE_Bordet_vB_BbrM_PHB04_NC_047861(1) PHAGE_Synech_S_SM2_NC_015279(1)	0.25	0.385
5	6.8Kb	incomplete(50)	transposase,tail	9629-16500	0	11	6	5	1	0	no	PHAGE_Stx2_c_1717_NC_011357(2) PHAGE_Stx2_c_Stx2a_F451_NC_049924(1) PHAGE_Sodali_phiSG1_NC_007902(1) PHAGE_Gordon_Nyceirae_NC_031004(1) PHAGE_Lactob_LF1_NC_019486(1) PHAGE_Stenot_vB_SmaS_DLP_5_NC_042082(1) PHAGE_Clostr_c_st_NC_007581(1) PHAGE_Entero_EF62phi_NC_017732(1) PHAGE_Rhodob_RcapMu_NC_016165(1) PHAGE_Entero_HK022_NC_002166(1) PHAGE_Lactob_Lb_NC_047983(1) PHAGE_Entero_BP_4795_NC_004813(1) …	0.1818	0.3606
Acinetobacter sp. 1245593
1	35.7Kb	intact(110)	tail,capsid,lysin	1-35722	2	51	37	14	1	0	no	PHAGE_Acinet_YMC11/11/R3177_NC_041866(18) PHAGE_Acinet_vB_AbaS_TRS1_NC_031098(15) PHAGE_Acinet_Bphi_B1251_NC_019541(12) PHAGE_Psychr_Psymv2_NC_023734(6) PHAGE_Pseudo_YMC11/02/R656_NC_028657(6) PHAGE_Pseudo_PS_1_NC_029066(5) PHAGE_Pseudo_phiPSA1_NC_024365(5) PHAGE_Klebsi_phiKO2_NC_005857(3) PHAGE_Salmon_SPN3UB_NC_019545(2) PHAGE_Acinet_YMC_13_01_C62_NC_024785(2) PHAGE_Burkho_KS9_NC_013055(2) PHAGE…	0.3529	0.404
2	16.5Kb	incomplete(30)	tail	104455-120999	0	26	17	9	1	0	yes	PHAGE_Acinet_vB_AbaS_TRS1_NC_031098(6) PHAGE_Acinet_IME_AB2_NC_041857(3) PHAGE_Pseudo_phiPSA1_NC_024365(2) PHAGE_Acinet_AbP2_NC_041998(2) PHAGE_Shewan_3/49_NC_025466(2) PHAGE_Acinet_YMC11/12/R2315_NC_028855(2) PHAGE_Acinet_LZ35_NC_031117(2) PHAGE_Acinet_Bphi_B1251_NC_019541(2) PHAGE_Salmon_118970_sal3_NC_031940(1) PHAGE_Lactob_LBR48_NC_027990(1) PHAGE_Pseudo_PS_1_NC_029066(1) PHAGE_Bacill_SPbeta_…	0.2307	0.3862
3	11.5Kb	incomplete(30)	tail	104266-115803	0	22	13	9	1	0	no	PHAGE_Pseudo_YMC11/02/R656_NC_028657(2) PHAGE_Entero_DE3_NC_042057(2) PHAGE_Acinet_YMC11/11/R3177_NC_041866(2) PHAGE_Acinet_Bphi_B1251_NC_019541(2) PHAGE_Acinet_LZ35_NC_031117(2) PHAGE_Acinet_IME_AB2_NC_041857(2) PHAGE_Vibrio_X29_NC_024369(2) PHAGE_Acinet_vB_AbaS_TRS1_NC_031098(1) PHAGE_Serrat_Parlo_NC_048758(1) PHAGE_Entero_lambda_NC_001416(1) PHAGE_Pseudo_PAJU2_NC_011373(1) PHAGE_Paraco_Shpa_NC…	0.0909	0.3935
4	6.8Kb	incomplete(50)	transposase,tail	4017-10866	0	9	6	3	1	0	no	PHAGE_Stx2_c_1717_NC_011357(2) PHAGE_Rhodob_RcapMu_NC_016165(1) PHAGE_Entero_HK022_NC_002166(1) PHAGE_Entero_EF62phi_NC_017732(1) PHAGE_Salmon_SJ46_NC_031129(1) PHAGE_Burkho_phiE125_NC_003309(1) PHAGE_Clostr_c_st_NC_007581(1) PHAGE_Natria_PhiCh1_NC_004084(1) PHAGE_Entero_BP_4795_NC_004813(1) PHAGE_Lactob_LF1_NC_019486(1) PHAGE_Sodali_phiSG1_NC_007902(1) PHAGE_Stx2_c_Stx2a_F451_NC_049924(1) PHAGE_…	0.2222	0.3603
5	10.4Kb	incomplete(60)	head,terminase,portal,transposase	25686-36142	0	23	15	8	1	0	no	PHAGE_Acinet_Bphi_B1251_NC_019541(4) PHAGE_Acinet_YMC11/11/R3177_NC_041866(4) PHAGE_Pseudo_YMC11/02/R656_NC_028657(3) PHAGE_Acinet_vB_AbaS_TRS1_NC_031098(2) PHAGE_Entero_N15_NC_001901(2) PHAGE_Klebsi_phiKO2_NC_005857(2) PHAGE_Shigel_POCJ13_NC_025434(2) PHAGE_Pectob_ZF40_NC_019522(2) PHAGE_Salmon_vB_SosS_Oslo_NC_018279(2) PHAGE_Shigel_Stx_NC_029120(2) PHAGE_Salmon_SSU5_NC_018843(1) PHAGE_Pseudo_vB…	0.1739	0.3898
6	5.2Kb	incomplete(30)	integrase,tail	89656-94933	0	7	6	1	1	0	no	PHAGE_Salmon_vB_SosS_Oslo_NC_018279(3) PHAGE_Cronob_ENT39118_NC_019934(2) PHAGE_Acinet_YMC11/11/R3177_NC_041866(2) PHAGE_Acinet_Bphi_B1251_NC_019541(2) PHAGE_Escher_HK639_NC_016158(1) PHAGE_Pseudo_vB_PaeP_Tr60_Ab31_NC_023575(1) PHAGE_Rhodof_P26218_NC_029061(1) PHAGE_Rhizob_RHEph10_NC_034248(1) PHAGE_Erwini_vB_EamP_S6_NC_019514(1) PHAGE_Strept_Peebs_NC_042011(1) PHAGE_Entero_HK140_NC_019710(1) PHA…	0.4285	0.3681
7	9.4Kb	incomplete(50)	head,tail	13125-22605	0	12	10	2	1	0	no	PHAGE_Psychr_pOW20_A_NC_020841(5) PHAGE_Acinet_Bphi_B1251_NC_019541(4) PHAGE_Acinet_YMC11/11/R3177_NC_041866(3) PHAGE_Rhizob_RHEph04_NC_041908(2) PHAGE_Aggreg_S1249_NC_013597(2) PHAGE_Rhizob_RHEph06_NC_027296(2) PHAGE_Pseudo_phiPSA1_NC_024365(2) PHAGE_Klebsi_vB_KpnM_KpV52_NC_041900(2) PHAGE_Haemop_Aaphi23_NC_004827(2) PHAGE_Pseudo_YMC11/02/R656_NC_028657(2) PHAGE_Vibrio_vB_VchM_138_NC_019518(1) P…	0.4166	0.4176
8	16.9Kb	incomplete(30)	integrase,capsid	59908-76861	0	8	6	2	1	0	yes	PHAGE_Acinet_Bphi_B1251_NC_019541(2) PHAGE_Acinet_YMC11/11/R3177_NC_041866(2) PHAGE_Klebsi_ST437_OXA245phi4.1_NC_049448(1) PHAGE_Pseudo_D3_NC_002484(1) PHAGE_Erwini_PEp14_NC_016767(1) PHAGE_Dinoro_vB_DshS_R5C_NC_041921(1) PHAGE_Rhodov_RS1_NC_020866(1) PHAGE_Lactob_phiJB_NC_022775(1) PHAGE_Sphing_Lacusarx_NC_041927(1) PHAGE_Pseudo_PMG1_NC_016765(1) PHAGE_Paraco_vB_PmaS_IMEP1_NC_026608(1) PHAGE_Sph…	0.25	0.3705
9	35.8Kb	questionable(90)	integrase,lysin,tail,capsid,head	14273-50102	0	27	18	9	1	0	yes	PHAGE_Pelagi_HTVC010P_NC_020481(5) PHAGE_Acinet_IME_AB2_NC_041857(3) PHAGE_Burkho_BcepC6B_NC_005887(3) PHAGE_Acinet_YMC_13_01_C62_NC_024785(2) PHAGE_Acinet_YMC11/11/R3177_NC_041866(2) PHAGE_Acinet_AbP2_NC_041998(2) PHAGE_Salmon_SPN1S_NC_016761(2) PHAGE_Escher_phiV10_NC_007804(2) PHAGE_Acinet_YMC11/12/R2315_NC_028855(2) PHAGE_Vibrio_QH_NC_027397(2) PHAGE_Entero_Tyrion_NC_031077(2) PHAGE_Vibrio_phi…	0.1851	0.4066
10	37.8Kb	intact(150)	tail,plate,capsid,terminase,portal,integrase	592-38484	1	30	25	5	1	0	yes	PHAGE_Pseudo_phiCTX_NC_003278(14) PHAGE_Pseudo_Dobby_NC_048109(12) PHAGE_Burkho_KS14_NC_015273(7) PHAGE_Ralsto_RSA1_NC_009382(6) PHAGE_Ralsto_RSY1_NC_025115(6) PHAGE_Burkho_phiE12_2_NC_009236(5) PHAGE_Burkho_phiE202_NC_009234(4) PHAGE_Ralsto_RsoM1USA_NC_049432(4) PHAGE_Stenot_Smp131_NC_023588(3) PHAGE_Klebsi_ST15_OXA48phi14.1_NC_049454(3) PHAGE_Entero_186_NC_001317(3) PHAGE_Klebsi_ST512_KPC3phi13…	0.4666	0.3764
11	12.1Kb	questionable(70)	transposase,tail	23565-35692	0	17	10	7	1	0	no	PHAGE_Paenib_Tripp_NC_028930(3) PHAGE_Burkho_phi1026b_NC_005284(2) PHAGE_Escher_PA28_NC_041935(1) PHAGE_Klebsi_ST437_OXA245phi4.1_NC_049448(1) PHAGE_Burkho_phiE125_NC_003309(1) PHAGE_Prochl_P_TIM68_NC_028955(1) PHAGE_Entero_BP_4795_NC_004813(1) PHAGE_Bordet_vB_BbrM_PHB04_NC_047861(1) PHAGE_Synech_S_SM2_NC_015279(1) PHAGE_Gordon_Cucurbita_NC_031029(1) PHAGE_Gordon_Blueberry_NC_030943(1)	0.1764	0.3827
Acinetobacter sp. 1424608
1	20.6Kb	questionable(90)	transposase,tail,lysin	1-20673	1	24	16	8	1	0	no	PHAGE_Psychr_Psymv2_NC_023734(4) PHAGE_Acinet_vB_AbaS_TRS1_NC_031098(3) PHAGE_Pseudo_YMC11/02/R656_NC_028657(3) PHAGE_Acinet_YMC11/11/R3177_NC_041866(3) PHAGE_Entero_HK022_NC_002166(2) PHAGE_Entero_mEp237_NC_019704(2) PHAGE_Pseudo_D3_NC_002484(2) PHAGE_Acinet_Bphi_B1251_NC_019541(2) PHAGE_Acinet_vB_AbaM_ME3_NC_041884(2) PHAGE_Pseudo_PMG1_NC_016765(2) PHAGE_Entero_HK140_NC_019710(1) PHAGE_Yersin_f…	0.1666	0.4025
2	20.6Kb	incomplete(30)	tail,transposase	294717-315359	0	11	8	3	1	0	yes	PHAGE_Entero_mEp235_NC_019708(3) PHAGE_Entero_HK140_NC_019710(3) PHAGE_Entero_HK022_NC_002166(3) PHAGE_Entero_mEpX2_NC_019705(2) PHAGE_Pseudo_PMG1_NC_016765(2) PHAGE_Bacill_SPbeta_NC_001884(1) PHAGE_Vibrio_VH7D_NC_023568(1) PHAGE_Vibrio_KVP40_NC_005083(1) PHAGE_Acinet_AP22_NC_017984(1) PHAGE_Pseudo_pf16_NC_041881(1) PHAGE_Burkho_vB_BmuP_KL4_NC_047958(1) PHAGE_Mannhe_phiMHaA1_NC_008201(1) PHAGE_Ac…	0.2727	0.3822
3	22.8Kb	incomplete(30)	lysin,tail	5890-28770	0	14	10	4	1	0	yes	PHAGE_Bordet_BPP_1_NC_005357(5) PHAGE_Entero_Tyrion_NC_031077(3) PHAGE_Burkho_BcepC6B_NC_005887(2) PHAGE_Pseudo_vB_PaeP_Tr60_Ab31_NC_023575(2) PHAGE_Acinet_vB_AbaS_TRS1_NC_031098(2) PHAGE_Acinet_YMC11/11/R3177_NC_041866(2) PHAGE_Burkho_vB_BmuP_KL4_NC_047958(2) PHAGE_Salmon_SPN1S_NC_016761(2) PHAGE_Rhodof_P26218_NC_029061(1) PHAGE_Proteu_VB_PmiS_Isfahan_NC_041925(1) PHAGE_Endosy_APSE_1_NC_000935(1…	0.3571	0.3863
4	17.2Kb	incomplete(60)	transposase	9875-27099	0	18	7	11	1	0	yes	PHAGE_Escher_RCS47_NC_042128(2) PHAGE_Entero_VT2phi_272_NC_028656(2) PHAGE_Stx2_II_NC_004914(2) PHAGE_Entero_BP_4795_NC_004813(1) PHAGE_Prochl_P_TIM68_NC_028955(1) PHAGE_Staphy_SPbeta_like_NC_029119(1) PHAGE_Escher_PA28_NC_041935(1) PHAGE_Stx2_c_Stx2a_WGPS9_NC_049923(1) PHAGE_Burkho_phiE125_NC_003309(1) PHAGE_Synech_S_SM2_NC_015279(1) PHAGE_Gordon_Cucurbita_NC_031029(1) PHAGE_Stx2_c_1717_NC_01135…	0.1111	0.3961
5	10.1Kb	incomplete(40)	tail,transposase	6131-16296	0	13	8	5	1	0	no	PHAGE_Burkho_phiE12_2_NC_009236(2) PHAGE_Brucel_BiPBO1_NC_031264(2) PHAGE_Prochl_P_TIM68_NC_028955(2) PHAGE_Klebsi_ST437_OXA245phi4.1_NC_049448(1) PHAGE_Shigel_SfIV_NC_022749(1) PHAGE_Synech_S_SM2_NC_015279(1)	0.1538	0.381
Acinetobacter sp. 826659
1	42.9Kb	intact(130)	integrase,tail,transposase,terminase,portal,head,plate	245419-288339	0	53	37	16	1	0	yes	PHAGE_Salmon_SEN34_NC_028699(20) PHAGE_Psychr_pOW20_A_NC_020841(10) PHAGE_Acinet_Bphi_B1251_NC_019541(6) PHAGE_Haemop_Aaphi23_NC_004827(6) PHAGE_Acinet_YMC11/11/R3177_NC_041866(5) PHAGE_Aggreg_S1249_NC_013597(5) PHAGE_Klebsi_vB_KpnM_KpV79_NC_042041(4) PHAGE_Pectob_ZF40_NC_019522(4) PHAGE_Acinet_LZ35_NC_031117(3) PHAGE_Pseudo_JBD44_NC_030929(3) PHAGE_Klebsi_vB_KpnM_KpV52_NC_041900(3) PHAGE_Rhizob_…	0.3773	0.384
Acinetobacter sp. TG27347
1	9.2Kb	incomplete(30)	transposase	34710-43936	0	9	6	3	1	0	no	PHAGE_Entero_phiT5282H_NC_049429(2) PHAGE_Paenib_Yerffej_NC_048714(2) PHAGE_Bacill_SP_10_NC_019487(1) PHAGE_Shigel_SfIV_NC_022749(1) PHAGE_Bacill_G_NC_023719(1) PHAGE_Bacill_SP_15_NC_031245(1) PHAGE_Salmon_SJ46_NC_031129(1) PHAGE_Acidia_virus_NC_029316(1)	0.2222	0.3772
2	16.9Kb	incomplete(30)	head,integrase	2673-19671	0	19	10	9	1	0	yes	PHAGE_Escher_ArgO145_NC_049918(2) PHAGE_Acinet_Bphi_B1251_NC_019541(2) PHAGE_Entero_VT2phi_272_NC_028656(2) PHAGE_Acinet_AP22_NC_017984(2) PHAGE_Acinet_YMC11/11/R3177_NC_041866(2) PHAGE_Escher_Lys12581Vzw_NC_049917(2) PHAGE_Shigel_Ss_VASD_NC_028685(2) PHAGE_Entero_SfV_NC_003444(1) PHAGE_Pseudo_phiPSA1_NC_024365(1) PHAGE_Pseudo_vB_PaeS_PAO1_Ab18_NC_026594(1) PHAGE_Altero_vB_AmaP_AD45_P1_NC_021532(…	0.1052	0.3551
3	7.6Kb	incomplete(40)	head,transposase	11777-19382	0	17	8	9	1	0	no	PHAGE_Shigel_Stx_NC_029120(2) PHAGE_Acinet_YMC11/11/R3177_NC_041866(2) PHAGE_Shigel_POCJ13_NC_025434(2) PHAGE_Acinet_Bphi_B1251_NC_019541(2) PHAGE_Acinet_vB_AbaS_TRS1_NC_031098(2) PHAGE_Entero_N15_NC_001901(1) PHAGE_Stx2_II_NC_004914(1) PHAGE_Stx2_c_1717_NC_011357(1) PHAGE_Mycoba_Gaia_NC_026590(1) PHAGE_Klebsi_phiKO2_NC_005857(1) PHAGE_Stx2_c_Stx2a_WGPS9_NC_049923(1) PHAGE_Psychr_pOW20_A_NC_02084…	0.1176	0.3403
4	5.3Kb	incomplete(30)	plate,transposase	54358-59660	0	8	6	2	1	0	no	PHAGE_Salmon_vB_SosS_Oslo_NC_018279(2) PHAGE_Cronob_ENT39118_NC_019934(2) PHAGE_Pseudo_vB_PaeS_PAO1_Ab19_NC_042115(1) PHAGE_Pseudo_vB_PaeS_PAO1_Ab18_NC_026594(1) PHAGE_Escher_HK639_NC_016158(1) PHAGE_Burkho_Bcep176_NC_007497(1) PHAGE_Bacill_SPbeta_NC_001884(1) PHAGE_Entero_HK022_NC_002166(1) PHAGE_Entero_N15_NC_001901(1) PHAGE_Burkho_KS9_NC_013055(1) PHAGE_Burkho_phi1026b_NC_005284(1) PHAGE_Pseud…	0.25	0.3543
5	11Kb	incomplete(30)	tail,terminase	3-11003	0	16	12	4	1	0	no	PHAGE_Pseudo_nickie_NC_042091(6) PHAGE_Rhizob_RHEph10_NC_034248(5) PHAGE_Salmon_SSU5_NC_018843(5) PHAGE_Acinet_YMC11/11/R3177_NC_041866(2) PHAGE_Acinet_Bphi_B1251_NC_019541(2) PHAGE_Strept_Zemlya_NC_021339(1) PHAGE_Pseudo_PaMx25_NC_041953(1) PHAGE_Strept_Lika_NC_021298(1) PHAGE_Acinet_vB_AbaM_Acibel004_NC_025462(1) PHAGE_Strept_Sujidade_NC_021304(1) PHAGE_Acinet_Konradin_NC_049479(1) PHAGE_Eggert…	0.375	0.4261
Acinetobacter sp. TUM15103
1	11.7Kb	incomplete(40)	tail,capsid,head	190-11920	0	20	14	6	1	0	no	PHAGE_Ralsto_RSK1_NC_022915(5) PHAGE_Entero_Sf101_NC_027398(4) PHAGE_Endosy_APSE_1_NC_000935(3) PHAGE_Sodali_phiSG1_NC_007902(3) PHAGE_Acinet_vB_AbaS_TRS1_NC_031098(3) PHAGE_Bacter_APSE_2_NC_011551(3) PHAGE_Pseudo_YMC11/02/R656_NC_028657(2) PHAGE_Shigel_Sf6_NC_005344(2) PHAGE_Escher_Skarpretter_NC_048112(1) PHAGE_Pseudo_vB_PaeP_Tr60_Ab31_NC_023575(1) PHAGE_Klebsi_vB_KpnS_IME279_NC_047862(1) PHAGE…	0.25	0.4261
Acinetobacter baumannii ABNIH18
1	75Kb	intact(130)	recombinase,plate,tail,capsid	32102-107189	0	85	50	35	1	0	no	PHAGE_Pseudo_nickie_NC_042091(26) PHAGE_Salmon_SSU5_NC_018843(25) PHAGE_Rhizob_RHEph10_NC_034248(18) PHAGE_Burkho_KS9_NC_013055(4) PHAGE_Pseudo_YMC11/02/R656_NC_028657(2) PHAGE_Pseudo_vB_PaeS_PAO1_Ab18_NC_026594(2) PHAGE_Bacill_SP_10_NC_019487(2) PHAGE_Bacill_Staley_NC_022767(2) PHAGE_Acinet_vB_AbaM_ME3_NC_041884(2) PHAGE_Xantho_RiverRider_NC_048703(2) PHAGE_Bacill_JL_NC_028982(2) PHAGE_Burkho_ph…	0.3058	0.4307
2	37Kb	intact(130)	lysin,tail,head,capsid,portal	7950-45010	0	52	32	20	1	0	yes	PHAGE_Acinet_vB_AbaS_TRS1_NC_031098(7) PHAGE_Entero_mEp235_NC_019708(5) PHAGE_Entero_HK140_NC_019710(4) PHAGE_Acinet_Bphi_B1251_NC_019541(4) PHAGE_Acinet_YMC11/11/R3177_NC_041866(4) PHAGE_Entero_HK022_NC_002166(4) PHAGE_Xantho_phiL7_NC_012742(3) PHAGE_Acinet_AbP2_NC_041998(3) PHAGE_Xantho_OP1_NC_007709(3) PHAGE_Pseudo_PMG1_NC_016765(3) PHAGE_Entero_mEpX2_NC_019705(3) PHAGE_Burkho_phi1026b_NC_0052…	0.1346	0.3952
3	13.4Kb	incomplete(10)	NA	14765-28198	0	25	19	6	1	0	no	PHAGE_Acinet_Bphi_B1251_NC_019541(13) PHAGE_Acinet_YMC11/11/R3177_NC_041866(10) PHAGE_Paenib_Tripp_NC_028930(1) PHAGE_Vibrio_X29_NC_024369(1) PHAGE_Entero_933W_NC_000924(1) PHAGE_Shigel_Stx_NC_029120(1) PHAGE_Stx2_c_Stx2a_F451_NC_049924(1) PHAGE_Shigel_POCJ13_NC_025434(1) PHAGE_Stx2_vB_EcoP_24B_NC_027984(1) PHAGE_Entero_mEpX1_NC_019709(1) PHAGE_Halovi_HGTV_1_NC_021328(1) PHAGE_Acinet_AP22_NC_0179…	0.52	0.3825
4	8.4Kb	incomplete(50)	transposase,capsid,head	1-8491	0	11	11	0	1	0	no	PHAGE_Acinet_Bphi_B1251_NC_019541(9) PHAGE_Acinet_YMC11/11/R3177_NC_041866(9) PHAGE_Acinet_vB_AbaS_TRS1_NC_031098(3) PHAGE_Pectob_ZF40_NC_019522(2) PHAGE_Mannhe_vB_MhS_1152AP2_NC_028956(2) PHAGE_Pseudo_YMC11/02/R656_NC_028657(1) PHAGE_Pseudo_phiPSA1_NC_024365(1) PHAGE_Erwini_vB_EamM_Yoloswag_NC_047815(1) PHAGE_Pseudo_PS_1_NC_029066(1) PHAGE_Pseudo_PaMx74_NC_028809(1) PHAGE_Liston_phiHSIC_NC_00695…	0.8181	0.41
5	7.6Kb	incomplete(40)	tail,transposase	589-8236	0	16	16	0	1	0	no	PHAGE_Acinet_YMC11/11/R3177_NC_041866(14) PHAGE_Acinet_Bphi_B1251_NC_019541(11) PHAGE_Acinet_vB_AbaS_TRS1_NC_031098(6) PHAGE_Pseudo_phiPSA1_NC_024365(3) PHAGE_Haemop_HP1_NC_001697(2) PHAGE_Haemop_HP2_NC_003315(2) PHAGE_Pseudo_phi3_NC_030940(1) PHAGE_Pseudo_YMC11/02/R656_NC_028657(1) PHAGE_Aeriba_AP45_NC_048651(1) PHAGE_Acinet_phiAB1_NC_028675(1) PHAGE_Pseudo_PaMx74_NC_028809(1) PHAGE_Entero_HK022…	0.875	0.393
Acinetobacter baumannii 1035119
1	43.3Kb	questionable(80)	tail,coat,head	52467-95858	0	61	45	16	1	0	no	PHAGE_Acinet_Bphi_B1251_NC_019541(32) PHAGE_Acinet_YMC11/11/R3177_NC_041866(30) PHAGE_Acinet_vB_AbaS_TRS1_NC_031098(16) PHAGE_Pseudo_phiPSA1_NC_024365(4) PHAGE_Pectob_ZF40_NC_019522(2) PHAGE_Dinoro_vB_DshS_R5C_NC_041921(2) PHAGE_Haemop_HP2_NC_003315(2) PHAGE_Pseudo_phi3_NC_030940(2) PHAGE_Brocho_BL3_NC_015254(1) PHAGE_Entero_DE3_NC_042057(1) PHAGE_Edward_GF_2_NC_026611(1) PHAGE_Entero_mEp235_NC_0…	0.5245	0.387
2	38.1Kb	intact(120)	tail,capsid,head,terminase	85330-123483	0	48	30	18	1	0	yes	PHAGE_Acinet_vB_AbaS_TRS1_NC_031098(11) PHAGE_Acinet_Bphi_B1251_NC_019541(6) PHAGE_Entero_mEp235_NC_019708(5) PHAGE_Entero_HK022_NC_002166(4) PHAGE_Entero_HK140_NC_019710(4) PHAGE_Acinet_YMC11/11/R3177_NC_041866(4) PHAGE_Entero_mEpX2_NC_019705(3) PHAGE_Salmon_118970_sal3_NC_031940(3) PHAGE_Pseudo_PMG1_NC_016765(3) PHAGE_Salmon_SPN1S_NC_016761(2) PHAGE_Burkho_Bcep176_NC_007497(2) PHAGE_Psychr_pOW2…	0.2291	0.3992
Acinetobacter baumannii 1039621
1	24.2Kb	incomplete(50)	tail,capsid,head	204-24449	0	43	33	10	1	0	no	PHAGE_Acinet_Bphi_B1251_NC_019541(29) PHAGE_Acinet_YMC11/11/R3177_NC_041866(25) PHAGE_Acinet_vB_AbaS_TRS1_NC_031098(11) PHAGE_Pseudo_PS_1_NC_029066(3) PHAGE_Pseudo_JBD44_NC_030929(3) PHAGE_Pseudo_phiPSA1_NC_024365(3) PHAGE_Mannhe_vB_MhS_1152AP2_NC_028956(2) PHAGE_Pseudo_YMC11/02/R656_NC_028657(2) PHAGE_Psychr_Psymv2_NC_023734(2) PHAGE_Acinet_Petty_NC_023570(1) PHAGE_Idioma_1N2_2_NC_025439(1) PHAG…	0.6744	0.3911
2	21.5Kb	incomplete(50)	tail,capsid,head	355-21952	0	28	23	5	1	0	no	PHAGE_Acinet_Bphi_B1251_NC_019541(20) PHAGE_Acinet_YMC11/11/R3177_NC_041866(20) PHAGE_Acinet_vB_AbaS_TRS1_NC_031098(9) PHAGE_Pseudo_phiPSA1_NC_024365(3) PHAGE_Pseudo_PS_1_NC_029066(2) PHAGE_Pseudo_JBD44_NC_030929(2) PHAGE_Mannhe_vB_MhS_1152AP2_NC_028956(2) PHAGE_Flavob_2A_NC_031926(1) PHAGE_Vibrio_pYD38_B_NC_021561(1) PHAGE_Acinet_Petty_NC_023570(1) PHAGE_Idioma_1N2_2_NC_025439(1) PHAGE_Salmon_vB…	0.7142	0.4001
3	4.5Kb	incomplete(30)	capsid,integrase	3-4597	0	7	7	0	1	0	no	PHAGE_Pseudo_YMC11/02/R656_NC_028657(3) PHAGE_Acinet_Bphi_B1251_NC_019541(2) PHAGE_Acinet_YMC11/11/R3177_NC_041866(2) PHAGE_Pseudo_D3_NC_002484(2) PHAGE_Shigel_Stx_NC_029120(1) PHAGE_Lister_A118_NC_003216(1) PHAGE_Pseudo_vB_PaeP_Tr60_Ab31_NC_023575(1) PHAGE_Pseudo_Pq0_NC_029100(1) PHAGE_Entero_HK630_NC_019723(1) PHAGE_Lister_LP_101_NC_024387(1) PHAGE_Shigel_POCJ13_NC_025434(1) PHAGE_Acinet_AP22_N…	0.4285	0.3917
4	4.7Kb	incomplete(10)	NA	183-4935	0	12	6	6	1	0	no	PHAGE_Acinet_Bphi_B1251_NC_019541(5) PHAGE_Acinet_vB_AbaS_TRS1_NC_031098(2) PHAGE_Acinet_YMC11/11/R3177_NC_041866(2) PHAGE_Pseudo_PAJU2_NC_011373(1) PHAGE_Clostr_phiMMP01_NC_028883(1) PHAGE_Pseudo_YMC11/02/R656_NC_028657(1) PHAGE_Burkho_phiE125_NC_003309(1) PHAGE_Pseudo_JBD44_NC_030929(1) PHAGE_Entero_SfV_NC_003444(1) PHAGE_Burkho_phi6442_NC_009235(1) PHAGE_Burkho_phi1026b_NC_005284(1) PHAGE_Ente…	0.4166	0.3615
Acinetobacter baumannii 1040094
1	10.2Kb	incomplete(30)	capsid,integrase	1-10222	0	10	8	2	1	0	yes	PHAGE_Pseudo_YMC11/02/R656_NC_028657(3) PHAGE_Pseudo_D3_NC_002484(2) PHAGE_Acinet_AP22_NC_017984(2) PHAGE_Acinet_Bphi_B1251_NC_019541(2) PHAGE_Acinet_YMC11/11/R3177_NC_041866(2) PHAGE_Pseudo_PAJU2_NC_011373(1) PHAGE_Pseudo_PS_1_NC_029066(1) PHAGE_Pseudo_PMG1_NC_016765(1) PHAGE_Lister_A118_NC_003216(1) PHAGE_Paraco_Shpa_NC_041868(1) PHAGE_Shigel_POCJ13_NC_025434(1) PHAGE_Entero_lambda_NC_001416(1)…	0.3	0.3667
2	16.3Kb	incomplete(40)	tail,capsid,head	1097-17487	0	26	22	4	1	0	no	PHAGE_Acinet_YMC11/11/R3177_NC_041866(19) PHAGE_Acinet_Bphi_B1251_NC_019541(19) PHAGE_Acinet_vB_AbaS_TRS1_NC_031098(9) PHAGE_Pseudo_phiPSA1_NC_024365(3) PHAGE_Pseudo_JBD44_NC_030929(2) PHAGE_Pseudo_PS_1_NC_029066(2) PHAGE_Mannhe_vB_MhS_1152AP2_NC_028956(2) PHAGE_Acinet_Petty_NC_023570(1) PHAGE_Vibrio_pYD38_B_NC_021561(1) PHAGE_Acinet_phiAB1_NC_028675(1) PHAGE_Liston_phiHSIC_NC_006953(1) PHAGE_Shi…	0.7307	0.3999
3	7.8Kb	incomplete(10)	NA	5037-12910	0	16	13	3	1	0	no	PHAGE_Acinet_Bphi_B1251_NC_019541(9) PHAGE_Acinet_YMC11/11/R3177_NC_041866(5) PHAGE_Acinet_vB_AbaS_TRS1_NC_031098(2) PHAGE_Burkho_vB_BmuP_KL4_NC_047958(1) PHAGE_Entero_mEp390_NC_019721(1) PHAGE_Psychr_Psymv2_NC_023734(1) PHAGE_Thalas_BA3_NC_009990(1) PHAGE_Pseudo_D3_NC_002484(1) PHAGE_Erwini_PEp14_NC_016767(1) PHAGE_Acinet_LZ35_NC_031117(1) PHAGE_Shigel_SfIV_NC_022749(1) PHAGE_Erwini_vB_EhrS_59_N…	0.5625	0.3918
4	10.5Kb	incomplete(20)	tail	1-10542	0	21	12	9	1	0	no	PHAGE_Acinet_vB_AbaS_TRS1_NC_031098(3) PHAGE_Acinet_LZ35_NC_031117(3) PHAGE_Pseudo_JBD44_NC_030929(2) PHAGE_Acinet_WCHABP1_NC_041966(2) PHAGE_Acinet_IME_AB2_NC_041857(2) PHAGE_Vibrio_12A4_NC_021068(2) PHAGE_Acinet_AbP2_NC_041998(2) PHAGE_Pseudo_vB_PaeP_Tr60_Ab31_NC_023575(2) PHAGE_Erwini_phiEt88_NC_015295(1) PHAGE_Pseudo_phi2_NC_030931(1) PHAGE_Acinet_WCHABP12_NC_041924(1) PHAGE_Acinet_AB1_NC_042…	0.1428	0.3983
5	5.2Kb	incomplete(10)	NA	335-5616	0	13	7	6	1	0	no	PHAGE_Acinet_Bphi_B1251_NC_019541(6) PHAGE_Acinet_YMC11/11/R3177_NC_041866(3) PHAGE_Acinet_vB_AbaS_TRS1_NC_031098(2) PHAGE_Pseudo_JBD44_NC_030929(2) PHAGE_Pectob_ZF40_NC_019522(1) PHAGE_Entero_cdtI_NC_009514(1) PHAGE_Clostr_phiMMP01_NC_028883(1) PHAGE_Burkho_phi6442_NC_009235(1) PHAGE_Burkho_phiE125_NC_003309(1) PHAGE_Shigel_SfIV_NC_022749(1) PHAGE_Pseudo_PAJU2_NC_011373(1) PHAGE_Azospi_Cd_NC_010…	0.4615	0.3641
Acinetobacter baumannii 1042969-1265
1	13.8Kb	incomplete(60)	integrase,tail,capsid,terminase	194138-208018	0	11	9	2	1	0	yes	PHAGE_Acinet_YMC11/11/R3177_NC_041866(3) PHAGE_Vibrio_VvAW1_NC_020488(2) PHAGE_Acinet_Bphi_B1251_NC_019541(2) PHAGE_Acinet_SWH_Ab_1_NC_047896(2) PHAGE_Acinet_vB_AbaP_PD_6A3_NC_028684(2) PHAGE_Sphing_Lacusarx_NC_041927(1) PHAGE_Erwini_vB_EamP_S6_NC_019514(1) PHAGE_Pseudo_M6_NC_007809(1) PHAGE_Pseudo_Pq0_NC_029100(1) PHAGE_Erwini_phiEt88_NC_015295(1) PHAGE_Roseob_1_NC_015466(1) PHAGE_Halocy_JM_2012…	0.2727	0.3993
2	14.1Kb	incomplete(50)	capsid,head,portal	210644-224770	0	23	15	8	1	0	no	PHAGE_Acinet_Bphi_B1251_NC_019541(7) PHAGE_Psychr_pOW20_A_NC_020841(6) PHAGE_Acinet_YMC11/11/R3177_NC_041866(4) PHAGE_Rhizob_RHEph04_NC_041908(3) PHAGE_Rhizob_RHEph06_NC_027296(3) PHAGE_Klebsi_vB_KpnM_KpV79_NC_042041(2) PHAGE_Haemop_Aaphi23_NC_004827(2) PHAGE_Aggreg_S1249_NC_013597(2) PHAGE_Acinet_WCHABP12_NC_041924(2) PHAGE_Acinet_AbP2_NC_041998(2) PHAGE_Pectob_ZF40_NC_019522(2) PHAGE_Acinet_WCH…	0.3043	0.3967
3	36.2Kb	intact(130)	lysin,portal,capsid,head,tail	40524-76739	0	55	32	23	1	0	yes	PHAGE_Acinet_vB_AbaS_TRS1_NC_031098(7) PHAGE_Entero_mEp235_NC_019708(5) PHAGE_Entero_HK022_NC_002166(4) PHAGE_Acinet_Bphi_B1251_NC_019541(4) PHAGE_Entero_HK140_NC_019710(4) PHAGE_Acinet_YMC11/11/R3177_NC_041866(4) PHAGE_Acinet_AbP2_NC_041998(3) PHAGE_Xantho_phiL7_NC_012742(3) PHAGE_Pseudo_PMG1_NC_016765(3) PHAGE_Xantho_OP1_NC_007709(3) PHAGE_Entero_mEpX2_NC_019705(3) PHAGE_Psychr_Psymv2_NC_023734…	0.1272	0.3961
4	32.2Kb	questionable(90)	terminase,portal,head,capsid	19368-51595	0	42	22	20	1	0	no	PHAGE_Pseudo_nickie_NC_042091(16) PHAGE_Salmon_SSU5_NC_018843(11) PHAGE_Rhizob_RHEph10_NC_034248(9) PHAGE_Bacill_Staley_NC_022767(2) PHAGE_Xantho_RiverRider_NC_048703(2) PHAGE_Bacill_CampHawk_NC_022761(1) PHAGE_Salmon_S147_NC_048012(1) PHAGE_Bacill_Stahl_NC_028856(1) PHAGE_Pseudo_pf16_NC_041881(1) PHAGE_Proteu_PM135_NC_042090(1) PHAGE_Entero_P1_NC_005856(1) PHAGE_Cronob_vB_CsaM_GAP31_NC_019400(1)…	0.3809	0.4248
5	36.1Kb	intact(110)	plate,tail,capsid,terminase	291-36484	0	34	28	6	1	0	no	PHAGE_Salmon_SSU5_NC_018843(19) PHAGE_Pseudo_nickie_NC_042091(14) PHAGE_Rhizob_RHEph10_NC_034248(12) PHAGE_Burkho_KS9_NC_013055(4) PHAGE_Escher_HK639_NC_016158(2) PHAGE_Burkho_Bcep176_NC_007497(2) PHAGE_Pseudo_YMC11/02/R656_NC_028657(2) PHAGE_Pseudo_vB_PaeS_PAO1_Ab18_NC_026594(2) PHAGE_Burkho_phi6442_NC_009235(2) PHAGE_Acinet_vB_AbaM_ME3_NC_041884(2) PHAGE_Escher_Jk06_NC_007291(1) PHAGE_Yersin_fH…	0.5588	0.4517
6	31Kb	intact(100)	tail,capsid,terminase	1-31010	0	29	25	4	1	0	no	PHAGE_Salmon_SSU5_NC_018843(19) PHAGE_Pseudo_nickie_NC_042091(14) PHAGE_Rhizob_RHEph10_NC_034248(12) PHAGE_Burkho_KS9_NC_013055(4) PHAGE_Burkho_phi6442_NC_009235(2) PHAGE_Pseudo_YMC11/02/R656_NC_028657(2) PHAGE_Escher_HK639_NC_016158(2) PHAGE_Burkho_Bcep176_NC_007497(2) PHAGE_Rhizob_vB_RglS_P106B_NC_023566(1) PHAGE_Tenaci_pT24_NC_049383(1) PHAGE_Strept_Izzy_NC_028976(1) PHAGE_Strept_Aaronocolus_N…	0.6551	0.4559
7	16.3Kb	incomplete(40)	tail	792-17131	0	17	13	4	1	0	no	PHAGE_Acinet_Bphi_B1251_NC_019541(11) PHAGE_Acinet_YMC11/11/R3177_NC_041866(10) PHAGE_Acinet_vB_AbaS_TRS1_NC_031098(7) PHAGE_Pseudo_JBD93_NC_030918(1) PHAGE_Pseudo_MP38_NC_011611(1) PHAGE_Pseudo_vB_PaeP_Tr60_Ab31_NC_023575(1) PHAGE_Klebsi_ST512_KPC3phi13.2_NC_049452(1) PHAGE_Erwini_vB_EhrS_59_NC_048198(1) PHAGE_Rhodof_P26218_NC_029061(1) PHAGE_Pseudo_PAJU2_NC_011373(1) PHAGE_Salmon_9NA_NC_025443(…	0.647	0.4081
8	12.1Kb	incomplete(20)	tail	2278-14400	0	17	9	8	1	0	no	PHAGE_Pseudo_nickie_NC_042091(5) PHAGE_Salmon_SSU5_NC_018843(4) PHAGE_Rhizob_RHEph10_NC_034248(3) PHAGE_Bacill_SP_10_NC_019487(2) PHAGE_Lactoc_949_NC_015263(1) PHAGE_Vibrio_vB_VpaM_MAR_NC_019722(1) PHAGE_Klebsi_KNP2_NC_048647(1) PHAGE_Acidov_ACP17_NC_041997(1) PHAGE_Burkho_KS14_NC_015273(1) PHAGE_Liberi_SC2_NC_019550(1) PHAGE_Raoult_Ro1_NC_048682(1) PHAGE_Vibrio_3_NC_028895(1) PHAGE_Ralsto_RSP15_…	0.2941	0.4169
Acinetobacter sp.SK-43
1	21.7Kb	questionable(80)	tail,transposase,integrase	5876-27588	0	11	8	3	1	0	yes	PHAGE_Entero_VT2phi_272_NC_028656(2) PHAGE_Entero_BP_4795_NC_004813(2) PHAGE_Escher_PA28_NC_041935(2) PHAGE_Stx2_II_NC_004914(2) PHAGE_Stx2_vB_EcoP_24B_NC_027984(1) PHAGE_Stx2_c_1717_NC_011357(1) PHAGE_Pseudo_PS_1_NC_029066(1) PHAGE_Entero_HK022_NC_002166(1) PHAGE_Bacill_vB_BtS_B83_NC_048762(1) PHAGE_Plankt_PaV_LD_NC_016564(1) PHAGE_Stx2_c_86_NC_008464(1) PHAGE_Salmon_SJ46_NC_031129(1) PHAGE_Lact…	0.1818	0.3863
2	26.8Kb	incomplete(60)	integrase,tail,capsid	5242-32089	0	19	12	7	1	0	yes	PHAGE_Cronob_ENT39118_NC_019934(2) PHAGE_Salmon_vB_SosS_Oslo_NC_018279(2) PHAGE_Burkho_KS9_NC_013055(1) PHAGE_Caulob_magneto_NC_019407(1) PHAGE_Pseudo_MP1412_NC_018282(1) PHAGE_Burkho_AP3_NC_047752(1) PHAGE_Pseudo_Pq0_NC_029100(1) PHAGE_Caulob_karma_NC_019410(1) PHAGE_Stenot_S1_NC_011589(1) PHAGE_Pseudo_vB_Pae_Kakheti25_NC_017864(1) PHAGE_Stenot_vB_SmaS_DLP_2_NC_029019(1) PHAGE_Salmon_SKML_39_NC_…	0.1052	0.4018
3	20.7Kb	incomplete(60)	capsid,head,portal,transposase	25487-46264	0	32	22	10	1	0	no	PHAGE_Psychr_pOW20_A_NC_020841(7) PHAGE_Acinet_Bphi_B1251_NC_019541(7) PHAGE_Acinet_YMC11/11/R3177_NC_041866(7) PHAGE_Rhizob_RHEph06_NC_027296(3) PHAGE_Aggreg_S1249_NC_013597(3) PHAGE_Iodoba_phiPLPE_NC_011142(3) PHAGE_Rhizob_RHEph04_NC_041908(3) PHAGE_Pectob_ZF40_NC_019522(3) PHAGE_Acinet_vB_AbaS_TRS1_NC_031098(2) PHAGE_Pantoe_vB_PagM_PSKM_NC_048767(2) PHAGE_Xantho_vB_XveM_DIBBI_NC_017981(2) PHAG…	0.2187	0.4097
4	14.1Kb	intact(140)	portal,terminase,capsid,tail,plate	162093-176290	0	16	16	0	1	0	no	PHAGE_Pseudo_phiCTX_NC_003278(9) PHAGE_Pseudo_Dobby_NC_048109(9) PHAGE_Burkho_phiE12_2_NC_009236(7) PHAGE_Burkho_KS14_NC_015273(7) PHAGE_Burkho_phiE202_NC_009234(6) PHAGE_Burkho_phi52237_NC_007145(4) PHAGE_Stenot_Smp131_NC_023588(4) PHAGE_Burkho_KS5_NC_015265(3) PHAGE_Burkho_KL3_NC_015266(3) PHAGE_Burkho_AP3_NC_047752(3) PHAGE_Escher_vB_EcoM_ECO1230_10_NC_027995(2) PHAGE_Escher_vB_EcoM_ep3_NC_025…	0.5625	0.405
5	19.6Kb	incomplete(30)	tail,integrase	965-20578	0	11	7	4	1	0	yes	PHAGE_Mannhe_vB_MhM_587AP1_NC_028898(2) PHAGE_Mannhe_phiMHaA1_NC_008201(2) PHAGE_Acinet_vB_AbaS_TRS1_NC_031098(2) PHAGE_Escher_vB_EcoM_ep3_NC_025430(1) PHAGE_Klebsi_vB_KpnS_IME279_NC_047862(1) PHAGE_Entero_IME_EC2_NC_047742(1) PHAGE_Entero_mEp460_NC_019716(1) PHAGE_Mannhe_vB_MhM_1127AP1_NC_047750(1) PHAGE_Paenib_Tadhana_NC_048691(1) PHAGE_Paenib_Lucielle_NC_048716(1) PHAGE_Salmon_118970_sal3_NC_0…	0.1818	0.373
Acinetobacter sp. YH16032
1	16.7Kb	incomplete(50)	integrase,transposase,tail	350891-367641	0	16	9	7	1	0	yes	PHAGE_Entero_fiAA91_ss_NC_022750(2) PHAGE_Entero_VT2phi_272_NC_028656(2) PHAGE_Stx2_II_NC_004914(2) PHAGE_Lactob_KC5a_NC_007924(1) PHAGE_Bacill_phIS3501_NC_019502(1) PHAGE_Shigel_Sf6_NC_005344(1) PHAGE_Pseudo_B3_NC_006548(1) PHAGE_Bacill_Fah_NC_007814(1) PHAGE_Pseudo_vB_PaeS_PM105_NC_028667(1) PHAGE_Entero_HK633_NC_019719(1) PHAGE_Brevib_Abouo_NC_029029(1) PHAGE_Bacill_BM5_NC_029069(1) PHAGE_Baci…	0.125	0.3501
2	10.8Kb	incomplete(40)	tail,integrase	19687-30497	0	13	8	5	1	0	yes	PHAGE_Burkho_DC1_NC_018452(2) PHAGE_Stenot_S1_NC_011589(1) PHAGE_Salmon_64795_sal3_NC_031918(1) PHAGE_Escher_TL_2011b_NC_019445(1) PHAGE_Psychr_pOW20_A_NC_020841(1) PHAGE_Burkho_BcepIL02_NC_012743(1) PHAGE_Faecal_FP_Epona_NC_047910(1) PHAGE_Burkho_KL3_NC_015266(1) PHAGE_Clostr_c_st_NC_007581(1) PHAGE_Lentib_vB_LenP_ICBM2_NC_048671(1) PHAGE_Gordon_Utz_NC_030921(1) PHAGE_Entero_P4_NC_001609(1) PHAG…	0.1538	0.3917
3	7.7Kb	incomplete(60)	transposase,integrase,tail	16850-24590	0	13	7	6	1	0	no	PHAGE_Escher_PA28_NC_041935(2) PHAGE_Burkho_phiE125_NC_003309(2) PHAGE_Stx2_II_NC_004914(2) PHAGE_Entero_VT2phi_272_NC_028656(2) PHAGE_Entero_BP_4795_NC_004813(2) PHAGE_Leptos_LE1_NC_048892(1) PHAGE_Burkho_phi1026b_NC_005284(1) PHAGE_Stx2_c_Stx2a_WGPS9_NC_049923(1) PHAGE_Pseudo_F116_NC_006552(1) PHAGE_Clostr_phiCT9441A_NC_029022(1) PHAGE_Stx2_c_1717_NC_011357(1) PHAGE_Clostr_phiCD27_NC_011398(1) …	0.1538	0.3655
Acinetobacter sp. YH12227
1	5.9Kb	incomplete(30)	transposase,tail	10954-16925	0	12	6	6	1	0	no	PHAGE_Brucel_BiPBO1_NC_031264(2) PHAGE_Escher_SH2026Stx1_NC_049919(2) PHAGE_Stx2_c_Stx2a_F451_NC_049924(2) PHAGE_Burkho_phiE12_2_NC_009236(2) PHAGE_Stx2_c_1717_NC_011357(2) PHAGE_Burkho_phiE202_NC_009234(1) PHAGE_Burkho_phi52237_NC_007145(1) PHAGE_Entero_BP_4795_NC_004813(1) PHAGE_Haemop_SuMu_NC_019455(1)	0.1666	0.3816
Acinetobacter sp. MF4640
1	10.4Kb	incomplete(40)	tail,capsid	525-10927	0	17	8	9	1	0	yes	PHAGE_Acinet_vB_AbaS_TRS1_NC_031098(2) PHAGE_Burkho_BcepIL02_NC_012743(1) PHAGE_Burkho_ST79_NC_021343(1) PHAGE_Mannhe_phiMHaA1_NC_008201(1) PHAGE_Mannhe_vB_MhM_1127AP1_NC_047750(1) PHAGE_Acinet_WCHABP1_NC_041966(1) PHAGE_Lister_A118_NC_003216(1) PHAGE_Burkho_phi1026b_NC_005284(1) PHAGE_Acinet_WCHABP12_NC_041924(1) PHAGE_Entero_DE3_NC_042057(1) PHAGE_Lister_LP_101_NC_024387(1) PHAGE_Lister_LP_030_…	0.1176	0.4021
2	20.5Kb	incomplete(30)	integrase,capsid	32793-53295	1	20	13	7	1	0	yes	PHAGE_Vibrio_VvAW1_NC_020488(2) PHAGE_Entero_SfV_NC_003444(2) PHAGE_Entero_cdtI_NC_009514(2) PHAGE_Psychr_Psymv2_NC_023734(2) PHAGE_Shigel_SfIV_NC_022749(2) PHAGE_Escher_ArgO145_NC_049918(1) PHAGE_Pseudo_JBD44_NC_030929(1) PHAGE_Stx2_vB_EcoP_24B_NC_027984(1) PHAGE_Mycoba_Enkosi_NC_028936(1) PHAGE_Staphy_B236_NC_028915(1) PHAGE_Strept_phiARI0460_1_NC_031913(1) PHAGE_Lister_LP_101_NC_024387(1) PHAG…	0.1	0.4226
3	22.8Kb	questionable(90)	tail,virion	64-22869	0	22	15	7	1	0	yes	PHAGE_Pseudo_PMG1_NC_016765(3) PHAGE_Pseudo_PaMx28_NC_028931(2) PHAGE_Pseudo_YuA_NC_010116(2) PHAGE_Pseudo_PaMx74_NC_028809(2) PHAGE_Pseudo_D3_NC_002484(2) PHAGE_Salmon_118970_sal4_NC_030919(1) PHAGE_Pseudo_MP48_NC_024782(1) PHAGE_Salmon_SPN9CC_NC_017985(1) PHAGE_Stx2_c_Stx2a_F451_NC_049924(1) PHAGE_Pseudo_MP1412_NC_018282(1) PHAGE_Vibrio_CP_T1_NC_019457(1) PHAGE_Rhodob_RcSpartan_NC_041963(1) PHA…	0.1363	0.4066
4	12.8Kb	incomplete(20)	terminase	428-13305	0	14	6	8	1	0	yes	PHAGE_Acinet_phiAC_1_NC_028995(2) PHAGE_Pseudo_phi297_NC_016762(1) PHAGE_Mannhe_vB_MhS_535AP2_NC_028853(1) PHAGE_Burkho_vB_BmuP_KL4_NC_047958(1) PHAGE_Cyanop_KBS_S_2A_NC_020854(1) PHAGE_Acinet_AbP2_NC_041998(1) PHAGE_Acinet_WCHABP1_NC_041966(1) PHAGE_Acinet_WCHABP12_NC_041924(1) PHAGE_Pseudo_vB_PaeP_Tr60_Ab31_NC_023575(1) PHAGE_Podovi_Lau218_NC_024329(1) PHAGE_Pseudo_MD8_NC_031091(1) PHAGE_Pseudo…	0.1428	0.4013
5	22.8Kb	incomplete(30)	integrase,tail	6101-28961	0	12	7	5	1	0	yes	PHAGE_Stenot_S1_NC_011589(1) PHAGE_Lister_A118_NC_003216(1) PHAGE_Geobac_GBSV1_NC_008376(1) PHAGE_Salmon_SP_004_NC_021774(1) PHAGE_Acinet_Bphi_B1251_NC_019541(1) PHAGE_Sinorh_phiM7_NC_041929(1) PHAGE_Lactob_BH1_NC_048737(1) PHAGE_Clostr_c_st_NC_007581(1) PHAGE_Lister_vB_LmoS_188_NC_028871(1) PHAGE_Erwini_phiEt88_NC_015295(1) PHAGE_Stenot_Moby_NC_048802(1) PHAGE_Stenot_YB07_NC_048755(1) PHAGE_Acid…	0.0833	0.3747
6	9.9Kb	questionable(70)	portal,head,terminase,tail	1-9932	1	20	10	10	1	0	no	PHAGE_Stx2_c_1717_NC_011357(4) PHAGE_Entero_BP_4795_NC_004813(4) PHAGE_Entero_YYZ_2008_NC_011356(3) PHAGE_Psychr_Psymv2_NC_023734(2) PHAGE_Burkho_Bcep176_NC_007497(2) PHAGE_Pseudo_PAJU2_NC_011373(2) PHAGE_Bacill_BPS10C_NC_023501(1) PHAGE_Xantho_phiL7_NC_012742(1) PHAGE_Bacill_SalinJah_NC_031034(1) PHAGE_Salmon_Sw2_NC_048062(1) PHAGE_Shigel_Sf6_NC_005344(1) PHAGE_Acinet_vB_AbaS_TRS1_NC_031098(1) P…	0.2	0.413
7	8.3Kb	incomplete(60)	portal,head,terminase	1-8301	1	17	7	10	1	0	no	PHAGE_Entero_YYZ_2008_NC_011356(4) PHAGE_Entero_BP_4795_NC_004813(4) PHAGE_Stx2_c_1717_NC_011357(3) PHAGE_Pseudo_PAJU2_NC_011373(2) PHAGE_Burkho_Bcep176_NC_007497(2) PHAGE_Psychr_Psymv2_NC_023734(1) PHAGE_Burkho_phi6442_NC_009235(1) PHAGE_Ralsto_RSP15_NC_030948(1) PHAGE_Salmon_Sw2_NC_048062(1) PHAGE_Erwini_PhiEaH1_NC_023610(1) PHAGE_Xantho_phiL7_NC_012742(1) PHAGE_Vibrio_12B8_NC_021073(1) PHAGE_X…	0.2352	0.4109
Acinetobacter sp. Leaf130
1	50Kb	questionable(90)	tail,capsid,head,recombinase	1556429-1606485	0	84	52	32	1	0	no	PHAGE_Acinet_Bphi_B1251_NC_019541(36) PHAGE_Acinet_YMC11/11/R3177_NC_041866(33) PHAGE_Acinet_vB_AbaS_TRS1_NC_031098(15) PHAGE_Pseudo_phiPSA1_NC_024365(7) PHAGE_Pseudo_PS_1_NC_029066(3) PHAGE_Pseudo_YMC11/02/R656_NC_028657(3) PHAGE_Acinet_AP22_NC_017984(2) PHAGE_Pseudo_JBD44_NC_030929(2) PHAGE_Shewan_3/49_NC_025466(2) PHAGE_Mannhe_vB_MhS_1152AP2_NC_028956(2) PHAGE_Entero_HK629_NC_019711(2) PHAGE_S…	0.4285	0.3831
Acinetobacter sp. EKM10A
1	75.3Kb	intact(130)	tail,terminase,capsid,recombinase	33531-108867	0	78	49	29	1	0	no	PHAGE_Salmon_SSU5_NC_018843(34) PHAGE_Pseudo_nickie_NC_042091(29) PHAGE_Rhizob_RHEph10_NC_034248(26) PHAGE_Burkho_Bcep176_NC_007497(3) PHAGE_Bacill_SP_10_NC_019487(3) PHAGE_Escher_HK639_NC_016158(2) PHAGE_Burkho_KS14_NC_015273(2) PHAGE_Burkho_KS9_NC_013055(2) PHAGE_Sodali_phiSG1_NC_007902(2) PHAGE_Acinet_YMC11/11/R3177_NC_041866(2) PHAGE_Pseudo_YMC11/02/R656_NC_028657(2) PHAGE_Acinet_Bphi_B1251_N…	0.4358	0.4272
2	17.9Kb	incomplete(30)	coat,head	236-18203	0	31	20	11	1	0	no	PHAGE_Acinet_Bphi_B1251_NC_019541(16) PHAGE_Acinet_YMC11/11/R3177_NC_041866(11) PHAGE_Acinet_vB_AbaS_TRS1_NC_031098(6) PHAGE_Pseudo_JBD44_NC_030929(2) PHAGE_Pectob_ZF40_NC_019522(2) PHAGE_Dinoro_vB_DshS_R5C_NC_041921(2) PHAGE_Caulob_rogue_NC_019408(1) PHAGE_Entero_mEp390_NC_019721(1) PHAGE_Pseudo_PaMx74_NC_028809(1) PHAGE_Erwini_vB_EhrS_59_NC_048198(1) PHAGE_Vibrio_12A4_NC_021068(1) PHAGE_Pseudo_…	0.5161	0.3732
3	18.5Kb	incomplete(30)	head,capsid	106-18636	0	30	25	5	1	0	no	PHAGE_Acinet_Bphi_B1251_NC_019541(22) PHAGE_Acinet_YMC11/11/R3177_NC_041866(14) PHAGE_Acinet_vB_AbaS_TRS1_NC_031098(4) PHAGE_Pseudo_PS_1_NC_029066(3) PHAGE_Pseudo_JBD44_NC_030929(2) PHAGE_Pseudo_YMC11/02/R656_NC_028657(2) PHAGE_Mannhe_vB_MhS_1152AP2_NC_028956(2) PHAGE_Paenib_Tripp_NC_028930(1) PHAGE_Vibrio_12A4_NC_021068(1) PHAGE_Acinet_phiAC_1_NC_028995(1) PHAGE_Pseudo_PaMx74_NC_028809(1) PHAGE_…	0.7333	0.3915
Acinetobacter sp. CFCC 11171
1	37.9Kb	intact(100)	virion,portal,terminase,tail,lysin	207270-245258	0	45	34	11	1	0	no	PHAGE_Pseudo_H66_NC_042342(16) PHAGE_Pseudo_F116_NC_006552(16) PHAGE_Pseudo_phiR18_NC_041964(3) PHAGE_Pseudo_KPP25_NC_024123(3) PHAGE_Vibrio_12A4_NC_021068(3) PHAGE_Entero_VT2phi_272_NC_028656(2) PHAGE_Burkho_phi6442_NC_009235(2) PHAGE_Burkho_phi1026b_NC_005284(2) PHAGE_Stx2_c_Stx2a_F451_NC_049924(2) PHAGE_Escher_ArgO145_NC_049918(2) PHAGE_Burkho_BcepMigl_NC_019917(2) PHAGE_Escher_phiV10_NC_00780…	0.3555	0.3841
2	19.9Kb	incomplete(30)	integrase,tail	171272-191211	1	15	8	7	1	0	yes	PHAGE_Pseudo_YMC11/02/R656_NC_028657(2) PHAGE_Gordon_Guacamole_NC_031265(1) PHAGE_Bacill_phiAGATE_NC_020081(1) PHAGE_Gordon_CaptainKirk2_NC_031072(1) PHAGE_Stenot_S1_NC_011589(1) PHAGE_Pseudo_vB_PaeP_Tr60_Ab31_NC_023575(1) PHAGE_Bacill_G_NC_023719(1) PHAGE_Bacill_SPbeta_NC_001884(1) PHAGE_Vibrio_KVP40_NC_005083(1) PHAGE_Vibrio_ValKK3_NC_028829(1) PHAGE_Pseudo_PAJU2_NC_011373(1) PHAGE_Pseudo_PS_1_…	0.1333	0.4005
3	8.4Kb	incomplete(30)	tail	193773-202260	1	17	10	7	1	0	no	PHAGE_Pseudo_JBD44_NC_030929(3) PHAGE_Acinet_YMC11/11/R3177_NC_041866(2) PHAGE_Acinet_WCHABP12_NC_041924(2) PHAGE_Acinet_WCHABP1_NC_041966(2) PHAGE_Pseudo_F10_NC_007805(2) PHAGE_Acinet_Bphi_B1251_NC_019541(2) PHAGE_Entero_HK629_NC_019711(1) PHAGE_Bacill_BPS10C_NC_023501(1) PHAGE_Acinet_AbP2_NC_041998(1) PHAGE_Entero_mEp390_NC_019721(1) PHAGE_Bacill_SalinJah_NC_031034(1) PHAGE_Acinet_vB_AbaM_ME3_N…	0.1764	0.4002
4	27.1Kb	questionable(70)	capsid,head,portal,transposase	27136-54247	0	44	23	21	1	0	no	PHAGE_Acinet_Bphi_B1251_NC_019541(7) PHAGE_Psychr_pOW20_A_NC_020841(6) PHAGE_Acinet_YMC11/11/R3177_NC_041866(5) PHAGE_Pectob_ZF40_NC_019522(3) PHAGE_Rhizob_RHEph04_NC_041908(3) PHAGE_Rhizob_RHEph06_NC_027296(3) PHAGE_Haemop_Aaphi23_NC_004827(3) PHAGE_Aggreg_S1249_NC_013597(3) PHAGE_Vibrio_vB_VchM_138_NC_019518(2) PHAGE_Vibrio_CP_T1_NC_019457(2) PHAGE_Bacill_phBC6A51_NC_004820(2) PHAGE_Klebsi_JD00…	0.159	0.4192
5	29.4Kb	intact(130)	lysin,tail,capsid,head	72640-102129	0	37	28	9	1	0	no	PHAGE_Acinet_YMC11/11/R3177_NC_041866(14) PHAGE_Acinet_Bphi_B1251_NC_019541(12) PHAGE_Acinet_vB_AbaS_TRS1_NC_031098(8) PHAGE_Pseudo_YMC11/02/R656_NC_028657(5) PHAGE_Psychr_Psymv2_NC_023734(4) PHAGE_Pseudo_phiPSA1_NC_024365(3) PHAGE_Mannhe_vB_MhS_1152AP2_NC_028956(3) PHAGE_Pseudo_PS_1_NC_029066(3) PHAGE_Cronob_phiES15_NC_018454(2) PHAGE_Salmon_epsilon15_NC_004775(2) PHAGE_Escher_HK639_NC_016158(2)…	0.3783	0.424
6	8.1Kb	intact(100)	transposase,tail	42-8188	0	16	11	5	1	0	no	PHAGE_Stx2_II_NC_004914(2) PHAGE_Stx2_c_Stx2a_WGPS9_NC_049923(2) PHAGE_Shigel_Sf6_NC_005344(2) PHAGE_Entero_HK633_NC_019719(1) PHAGE_Entero_VT2phi_272_NC_028656(1) PHAGE_Bacill_phi105_NC_048631(1) PHAGE_Escher_PA28_NC_041935(1) PHAGE_Entero_BP_4795_NC_004813(1) PHAGE_Stx2_c_1717_NC_011357(1) PHAGE_Brevib_Osiris_NC_028969(1) PHAGE_Escher_PA2_NC_028449(1) PHAGE_Bacill_phi105_NC_004167(1) PHAGE_Ente…	0.125	0.3661
Acinetobacter sp. ANC 5600
1	17.8Kb	incomplete(40)	integrase,virion,tail	154853-172666	0	11	8	3	1	0	yes	PHAGE_Pseudo_PAE1_NC_028980(2) PHAGE_Pseudo_M6_NC_007809(2) PHAGE_Pseudo_YuA_NC_010116(2) PHAGE_Pseudo_H66_NC_042342(2) PHAGE_Pseudo_ZC08_NC_048639(2) PHAGE_Pseudo_LKO4_NC_041934(2) PHAGE_Pseudo_vB_PaeS_PAO1_Ab18_NC_026594(2) PHAGE_Pseudo_F116_NC_006552(2) PHAGE_Erwini_phiEt88_NC_015295(1) PHAGE_Burkho_Bcep22_NC_005262(1) PHAGE_Xylell_Sano_NC_042344(1) PHAGE_Pseudo_PaMx28_NC_028931(1) PHAGE_Acine…	0.1818	0.3924
2	30Kb	intact(100)	tail,capsid,head,transposase	165684-195776	1	48	30	18	1	0	no	PHAGE_Acinet_YMC11/11/R3177_NC_041866(18) PHAGE_Acinet_Bphi_B1251_NC_019541(15) PHAGE_Acinet_vB_AbaS_TRS1_NC_031098(15) PHAGE_Pseudo_phiPSA1_NC_024365(5) PHAGE_Mannhe_vB_MhS_1152AP2_NC_028956(3) PHAGE_Pseudo_PS_1_NC_029066(3) PHAGE_Psychr_pOW20_A_NC_020841(2) PHAGE_Shigel_Stx_NC_029120(2) PHAGE_Pseudo_YMC11/02/R656_NC_028657(2) PHAGE_Shigel_POCJ13_NC_025434(2) PHAGE_Pectob_ZF40_NC_019522(2) PHAGE…	0.375	0.4058
3	60.7Kb	intact(150)	lysin,tail,virion,capsid,head,portal,terminase,integrase	74241-134966	0	63	32	29	1	0	yes	PHAGE_Acinet_Bphi_B1251_NC_019541(11) PHAGE_Acinet_YMC11/11/R3177_NC_041866(10) PHAGE_Ralsto_RS138_NC_029107(4) PHAGE_Pectob_ZF40_NC_019522(3) PHAGE_Acinet_vB_AbaS_TRS1_NC_031098(3) PHAGE_Pseudo_PAJU2_NC_011373(2) PHAGE_Pseudo_vB_PaeS_PM105_NC_028667(2) PHAGE_Psychr_Psymv2_NC_023734(2) PHAGE_Burkho_KS10_NC_011216(2) PHAGE_Mannhe_vB_MhM_3927AP2_NC_028766(2) PHAGE_Faecal_FP_Mushu_NC_047913(2) PHAGE…	0.1746	0.3865
4	9Kb	incomplete(40)	transposase,tail	75988-85016	0	11	8	3	1	0	no	PHAGE_Ralsto_RSY1_NC_025115(1) PHAGE_Burkho_KS14_NC_015273(1) PHAGE_Ralsto_RsoM1USA_NC_049432(1) PHAGE_Staphy_EW_NC_007056(1) PHAGE_Entero_EF62phi_NC_017732(1) PHAGE_Sodali_phiSG1_NC_007902(1) PHAGE_Pseudo_MD8_NC_031091(1) PHAGE_Lactob_Lb_NC_047983(1) PHAGE_Salmon_SJ46_NC_031129(1) PHAGE_Rhizob_RR1_B_NC_021557(1) PHAGE_Mycoba_Phrann_NC_031266(1) PHAGE_Mycoba_Adler_NC_023591(1) PHAGE_Gordon_Nyceir…	0.0909	0.3422
Acinetobacter sp. ANC 5414
1	33.3Kb	intact(110)	lysin,capsid,portal,tail	2869-36227	1	53	31	22	1	0	yes	PHAGE_Acinet_vB_AbaS_TRS1_NC_031098(7) PHAGE_Acinet_YMC11/11/R3177_NC_041866(6) PHAGE_Acinet_Bphi_B1251_NC_019541(5) PHAGE_Pseudo_phiPSA1_NC_024365(3) PHAGE_Acinet_YMC11/12/R2315_NC_028855(2) PHAGE_Salmon_HK620_NC_002730(2) PHAGE_Mannhe_vB_MhM_3927AP2_NC_028766(2) PHAGE_Burkho_phi1026b_NC_005284(2) PHAGE_Pseudo_B3_NC_006548(2) PHAGE_Burkho_phiE255_NC_009237(2) PHAGE_Faecal_FP_Mushu_NC_047913(2) P…	0.132	0.4065
2	23.9Kb	incomplete(60)	transposase,head,portal,terminase,integrase	17220-41191	0	24	10	14	1	0	yes	PHAGE_Acinet_YMC11/11/R3177_NC_041866(5) PHAGE_Acinet_Bphi_B1251_NC_019541(4) PHAGE_Acinet_vB_AbaS_TRS1_NC_031098(3) PHAGE_Haemop_SuMu_NC_019455(2) PHAGE_Pseudo_phi3_NC_030940(2) PHAGE_Burkho_BcepMu_NC_005882(2) PHAGE_Burkho_phiE255_NC_009237(2) PHAGE_Rhizob_RHEph04_NC_041908(1) PHAGE_Burkho_KS10_NC_011216(1) PHAGE_Pseudo_B3_NC_006548(1) PHAGE_Pseudo_PPpW_3_NC_023006(1) PHAGE_Mannhe_vB_MhM_3927AP…	0.2083	0.3819
3	24.8Kb	incomplete(30)	transposase,protease	126472-151311	0	8	6	2	1	0	yes	PHAGE_Bacill_G_NC_023719(2) PHAGE_Staphy_SPbeta_like_NC_029119(2) PHAGE_Escher_RCS47_NC_042128(2) PHAGE_Paenib_Tripp_NC_028930(1) PHAGE_Klebsi_ST16_OXA48phi5.4_NC_049450(1) PHAGE_Synech_S_CAM9_NC_031922(1) PHAGE_Altero_vB_AmeM_PT11_V22_NC_048847(1) PHAGE_Roseob_2_NC_041958(1) PHAGE_Bacill_SP_15_NC_031245(1)	0.25	0.3779
4	6.4Kb	incomplete(10)	NA	3578-10047	0	14	7	7	1	0	no	PHAGE_Acinet_Bphi_B1251_NC_019541(5) PHAGE_Acinet_YMC11/11/R3177_NC_041866(4) PHAGE_Pseudo_YMC11/02/R656_NC_028657(2) PHAGE_Acinet_vB_AbaS_TRS1_NC_031098(2) PHAGE_Ralsto_RS138_NC_029107(1) PHAGE_Gordon_Nymphadora_NC_031061(1) PHAGE_Stenot_vB_SmaS_DLP_5_NC_042082(1) PHAGE_Idioma_1N2_2_NC_025439(1) PHAGE_Pseudo_FHA0480_NC_041851(1) PHAGE_Vibrio_CP_T1_NC_019457(1) PHAGE_Pseudo_SM1_NC_041877(1) PHAGE…	0.3571	0.3971
Acinetobacter sp. ANC 5380
1	7Kb	incomplete(30)	tail,transposase	27104-34129	0	15	8	7	1	0	no	PHAGE_Stx2_c_Stx2a_F451_NC_049924(3) PHAGE_Stx2_c_1717_NC_011357(3) PHAGE_Escher_SH2026Stx1_NC_049919(3) PHAGE_Ralsto_Rs551_NC_047765(1) PHAGE_Salmon_Fels_2_NC_010463(1) PHAGE_Salmon_SSU5_NC_018843(1) PHAGE_Vibrio_PWH3a_P1_NC_020863(1) PHAGE_Clostr_vB_CpeS_CP51_NC_021325(1) PHAGE_Paenib_Vegas_NC_028767(1) PHAGE_Entero_P1_NC_005856(1) PHAGE_Escher_500465_2_NC_049343(1) PHAGE_Sodali_phiSG1_NC_00790…	0.2	0.387
2	8.8Kb	incomplete(50)	transposase,tail	3-8874	0	10	8	2	1	0	no	PHAGE_Acinet_vB_AbaM_ME3_NC_041884(3) PHAGE_Caulob_CcrBL9_NC_048047(2) PHAGE_Caulob_CcrPW_NC_048046(2) PHAGE_Caulob_CcrColossus_NC_019406(2) PHAGE_Caulob_CcrSC_NC_048048(2) PHAGE_Bacill_Shanette_NC_028983(1) PHAGE_Gordon_Smoothie_NC_030696(1) PHAGE_Gordon_Bachita_NC_030936(1) PHAGE_Gordon_Cucurbita_NC_031029(1) PHAGE_Strept_Bing_NC_042106(1) PHAGE_Pseudo_VCM_NC_029065(1)	0.3	0.3601
Acinetobacter sp. ANC 5378
1	57.1Kb	intact(110)	integrase,tail,transposase,terminase,portal,virion	35597-92727	0	60	32	28	1	0	yes	PHAGE_Pseudo_F116_NC_006552(18) PHAGE_Pseudo_H66_NC_042342(16) PHAGE_Vibrio_12A4_NC_021068(3) PHAGE_Acinet_WCHABP12_NC_041924(2) PHAGE_Pseudo_phi2_NC_030931(2) PHAGE_Burkho_Bcep22_NC_005262(2) PHAGE_Shigel_POCJ13_NC_025434(2) PHAGE_Acinet_WCHABP1_NC_041966(2) PHAGE_Pseudo_KPP25_NC_024123(2) PHAGE_Pseudo_phiR18_NC_041964(2) PHAGE_Entero_HK022_NC_002166(2) PHAGE_Yersin_vB_YenM_TG1_NC_028820(1) PHAG…	0.3	0.4354
2	11.2Kb	incomplete(60)	tail,transposase	54340-65619	0	13	9	4	1	0	no	PHAGE_Paenib_Tripp_NC_028930(3) PHAGE_Bacill_SP_15_NC_031245(3) PHAGE_Vibrio_vB_VchM_Kuja_NC_048827(1) PHAGE_Synech_ACG_2014f_NC_047712(1) PHAGE_Staphy_phiN315_NC_004740(1) PHAGE_Sphing_PAU_NC_019521(1) PHAGE_Synech_ACG_2014f_NC_047713(1) PHAGE_Escher_ESCO5_NC_047776(1) PHAGE_Microb_Metamorphoo_NC_047988(1) PHAGE_Salmon_epsilon34_NC_011976(1) PHAGE_Entero_phi92_NC_023693(1) PHAGE_Stenot_vB_SmaS_D…	0.2307	0.3604
3	9.2Kb	incomplete(40)	terminase,tail	33117-42348	0	16	9	7	1	0	no	PHAGE_Stenot_Smp131_NC_023588(1) PHAGE_Entero_HK633_NC_019719(1) PHAGE_Rhizob_RHEph01_NC_047738(1) PHAGE_Bacill_SPbeta_NC_001884(1) PHAGE_Acinet_WCHABP12_NC_041924(1) PHAGE_Entero_SfV_NC_003444(1) PHAGE_Entero_mEp460_NC_019716(1) PHAGE_Cyanop_MED4_117_NC_020857(1) PHAGE_Pseudo_YMC11/07/P54_PAE_BP_NC_030909(1) PHAGE_Acinet_AP22_NC_017984(1) PHAGE_Pseudo_phi297_NC_016762(1) PHAGE_Shigel_SfIV_NC_022…	0.0625	0.3967
4	26.3Kb	incomplete(40)	tail,lysin	56781-83090	0	14	8	6	1	0	yes	PHAGE_Acinet_Ac42_NC_014660(1) PHAGE_Acinet_Presley_NC_023581(1) PHAGE_Bacill_Shanette_NC_028983(1) PHAGE_Escher_500465_1_NC_049342(1) PHAGE_Pseudo_Pf_10_NC_027292(1) PHAGE_Pseudo_phiIBB_PF7A_NC_015264(1) PHAGE_Salmon_SEN1_NC_029003(1) PHAGE_Erwini_phiEt88_NC_015295(1) PHAGE_Entero_Tyrion_NC_031077(1) PHAGE_Sinorh_phiM9_NC_028676(1) PHAGE_Pseudo_22PfluR64PP_NC_047965(1) PHAGE_Salmon_SPN1S_NC_0167…	0.0714	0.3918
5	18.3Kb	incomplete(40)	tail,integrase	26007-44376	0	27	14	13	1	0	yes	PHAGE_Acinet_vB_AbaS_TRS1_NC_031098(5) PHAGE_Acinet_Bphi_B1251_NC_019541(3) PHAGE_Rhodob_RcSpartan_NC_041963(2) PHAGE_Acinet_YMC11/11/R3177_NC_041866(2) PHAGE_Pseudo_phiPSA1_NC_024365(2) PHAGE_Pseudo_PaMx28_NC_028931(2) PHAGE_Rhodob_RcTitan_NC_029097(2) PHAGE_Pseudo_YuA_NC_010116(1) PHAGE_Salmon_vB_SosS_Oslo_NC_018279(1) PHAGE_Pseudo_F116_NC_006552(1) PHAGE_Pseudo_MP1412_NC_018282(1) PHAGE_Entero…	0.1851	0.3876
6	33.6Kb	incomplete(50)	integrase,portal	15727-49350	0	44	31	13	1	0	yes	PHAGE_Pseudo_Dobby_NC_048109(16) PHAGE_Pseudo_phiCTX_NC_003278(15) PHAGE_Stenot_Smp131_NC_023588(6) PHAGE_Ralsto_RSY1_NC_025115(6) PHAGE_Burkho_KS14_NC_015273(6) PHAGE_Ralsto_RSA1_NC_009382(6) PHAGE_Burkho_phiE12_2_NC_009236(5) PHAGE_Burkho_AP3_NC_047752(5) PHAGE_Burkho_phiE202_NC_009234(4) PHAGE_Escher_500465_1_NC_049342(4) PHAGE_Pseudo_H66_NC_042342(3) PHAGE_Ralsto_RsoM1USA_NC_049432(3) PHAGE_K…	0.3636	0.401
Acinetobacter sp. ANC 5084
1	9.2Kb	incomplete(40)	tail,transposase	397652-406901	0	10	6	4	1	0	no	PHAGE_Paenib_Tripp_NC_028930(3) PHAGE_Geobac_TP_84_NC_041918(1) PHAGE_Mycoba_Enkosi_NC_028936(1) PHAGE_Thermo_THSA_485A_NC_018264(1) PHAGE_Arthro_PrincessTrina_NC_042053(1) PHAGE_Pseudo_VCM_NC_029065(1) PHAGE_Bacill_SPbeta_NC_001884(1) PHAGE_Bacill_Shanette_NC_028983(1) PHAGE_Escher_500465_1_NC_049342(1) PHAGE_Clostr_PhiS63_NC_017978(1) PHAGE_Salmon_vB_SosS_Oslo_NC_018279(1) PHAGE_Bacill_JL_NC_02…	0.3	0.4317
2	18.8Kb	incomplete(10)	NA	17427-36287	0	10	6	4	1	0	yes	PHAGE_Acinet_Bphi_B1251_NC_019541(3) PHAGE_Acinet_YMC11/11/R3177_NC_041866(3) PHAGE_Mannhe_vB_MhS_535AP2_NC_028853(1) PHAGE_Pseudo_vB_PaeS_PAO1_Ab19_NC_042115(1) PHAGE_Salmon_SEN4_NC_029015(1) PHAGE_Pseudo_PaMx11_NC_028770(1) PHAGE_Salmon_SEN5_NC_028701(1) PHAGE_Serrat_BF_NC_041917(1) PHAGE_Pseudo_PAJU2_NC_011373(1) PHAGE_Pseudo_YMC11/02/R656_NC_028657(1) PHAGE_Acinet_vB_AbaS_TRS1_NC_031098(1) PH…	0.3	0.3695
3	19.7Kb	questionable(80)	tail,terminase,capsid,virion	31315-51070	0	32	20	12	1	0	no	PHAGE_Acinet_YMC11/11/R3177_NC_041866(8) PHAGE_Acinet_Bphi_B1251_NC_019541(5) PHAGE_Acinet_vB_AbaS_TRS1_NC_031098(4) PHAGE_Pseudo_B3_NC_006548(3) PHAGE_Haemop_SuMu_NC_019455(3) PHAGE_Pseudo_phi3_NC_030940(2) PHAGE_Pseudo_JBD67_NC_042135(2) PHAGE_Burkho_BcepMu_NC_005882(2) PHAGE_Faecal_FP_Mushu_NC_047913(2) PHAGE_Salmon_SPN3UB_NC_019545(2) PHAGE_Mannhe_vB_MhM_3927AP2_NC_028766(2) PHAGE_Burkho_phiE…	0.25	0.4058
4	31.9Kb	questionable(90)	integrase,capsid,transposase	743-32646	0	20	9	11	1	0	yes	PHAGE_Escher_SH2026Stx1_NC_049919(3) PHAGE_Stx2_c_Stx2a_F451_NC_049924(3) PHAGE_Stx2_c_1717_NC_011357(3) PHAGE_Escher_RCS47_NC_042128(2) PHAGE_Staphy_SPbeta_like_NC_029119(2) PHAGE_Salmon_SJ46_NC_031129(1) PHAGE_Pseudo_F116_NC_006552(1) PHAGE_Escher_FEC19_NC_048073(1) PHAGE_Xantho_Carpasina_NC_047962(1) PHAGE_Serrat_MTx_NC_048759(1) PHAGE_Entero_BP_4795_NC_004813(1) PHAGE_Escher_vB_EcoM_WFC_NC_04…	0.15	0.3921
Acinetobacter sp. ANC 5045
1	25.7Kb	questionable(90)	integrase,lysin,fiber,tail,capsid,head	170390-196179	0	30	16	14	1	0	yes	PHAGE_Ralsto_RS138_NC_029107(4) PHAGE_Stenot_S1_NC_011589(2) PHAGE_Pseudo_B3_NC_006548(2) PHAGE_Faecal_FP_Mushu_NC_047913(2) PHAGE_Haemop_SuMu_NC_019455(2) PHAGE_Acinet_vB_AbaS_TRS1_NC_031098(2) PHAGE_Shewan_1/44_NC_025463(2) PHAGE_Mannhe_vB_MhM_3927AP2_NC_028766(2) PHAGE_Escher_D108_NC_013594(1) PHAGE_Pseudo_KPP10_NC_015272(1) PHAGE_Achrom_phiAxp_2_NC_029106(1) PHAGE_Acinet_Petty_NC_023570(1) PH…	0.1333	0.4183
2	25.6Kb	questionable(70)	tail,head,portal,terminase	1805-27503	0	35	21	14	1	0	yes	PHAGE_Entero_HK022_NC_002166(6) PHAGE_Entero_mEp235_NC_019708(5) PHAGE_Entero_mEpX2_NC_019705(5) PHAGE_Pseudo_PMG1_NC_016765(4) PHAGE_Entero_HK140_NC_019710(4) PHAGE_Pseudo_PAJU2_NC_011373(3) PHAGE_Pseudo_D3_NC_002484(3) PHAGE_Entero_HK446_NC_019714(2) PHAGE_Acinet_vB_AbaS_TRS1_NC_031098(2) PHAGE_Escher_ECP1_NC_049926(2) PHAGE_Burkho_phi1026b_NC_005284(2) PHAGE_Xantho_CP1_NC_019933(2) PHAGE_Esche…	0.1714	0.4128
3	48.9Kb	intact(150)	lysin,tail,virion,capsid,head,portal,terminase,integrase	54818-103732	1	59	32	27	1	0	yes	PHAGE_Acinet_Bphi_B1251_NC_019541(7) PHAGE_Acinet_YMC11/11/R3177_NC_041866(5) PHAGE_Ralsto_RS138_NC_029107(4) PHAGE_Acinet_vB_AbaS_TRS1_NC_031098(4) PHAGE_Burkho_phiE255_NC_009237(2) PHAGE_Burkho_BcepMu_NC_005882(2) PHAGE_Pseudo_YMC11/07/P54_PAE_BP_NC_030909(2) PHAGE_Psychr_pOW20_A_NC_020841(2) PHAGE_Clostr_phiCD27_NC_011398(2) PHAGE_Faecal_FP_Mushu_NC_047913(2) PHAGE_Haemop_SuMu_NC_019455(2) PHA…	0.1186	0.4022
4	15.3Kb	incomplete(40)	tail,head	1326-16680	1	31	14	17	1	0	no	PHAGE_Acinet_Bphi_B1251_NC_019541(3) PHAGE_Pseudo_JBD44_NC_030929(2) PHAGE_Acinet_vB_AbaS_TRS1_NC_031098(2) PHAGE_Pectob_ZF40_NC_019522(2) PHAGE_Burkho_DC1_NC_018452(2) PHAGE_Burkho_BcepIL02_NC_012743(2) PHAGE_Burkho_BcepMigl_NC_019917(2) PHAGE_Acinet_YMC11/12/R2315_NC_028855(2) PHAGE_Arthro_Judy_NC_048095(2) PHAGE_Acinet_phiAC_1_NC_028995(2) PHAGE_Acinet_YMC11/11/R3177_NC_041866(2) PHAGE_Acinet_…	0.0967	0.4183
5	11.4Kb	incomplete(60)	tail,transposase	45865-57363	0	13	7	6	1	0	no	PHAGE_Bacill_G_NC_023719(2) PHAGE_Sinorh_phiN3_NC_028945(1) PHAGE_Haemop_SuMu_NC_019455(1) PHAGE_Sinorh_phiM7_NC_041929(1) PHAGE_Sinorh_phiM12_NC_027204(1) PHAGE_Klebsi_KpS8_NC_048873(1) PHAGE_Klebsi_vB_KpnM_KB57_NC_028659(1) PHAGE_Microb_Min1_NC_009603(1)	0.1538	0.4233
6	12.4Kb	questionable(80)	head,transposase	53905-66373	0	15	10	5	1	0	no	PHAGE_Entero_VT2phi_272_NC_028656(1) PHAGE_Synech_Bellamy_NC_047838(1) PHAGE_Escher_500465_2_NC_049343(1) PHAGE_Synech_S_WAM2_NC_031935(1) PHAGE_Escher_500465_1_NC_049342(1) PHAGE_Escher_503458_NC_049341(1) PHAGE_Stx2_c_Stx2a_WGPS9_NC_049923(1) PHAGE_Bacill_SP_15_NC_031245(1) PHAGE_Stx2_c_1717_NC_011357(1) PHAGE_Entero_BP_4795_NC_004813(1) PHAGE_Klebsi_ST16_OXA48phi5.4_NC_049450(1) PHAGE_Synech_S…	0.0666	0.3948
7	20.8Kb	incomplete(60)	tail,portal,plate	19028-39884	0	20	15	5	1	0	no	PHAGE_Burkho_DC1_NC_018452(6) PHAGE_Burkho_BcepMigl_NC_019917(5) PHAGE_Burkho_BcepIL02_NC_012743(5) PHAGE_Burkho_Bcep22_NC_005262(4) PHAGE_Erwini_PEp14_NC_016767(4) PHAGE_Vibrio_12A4_NC_021068(2) PHAGE_Acinet_vB_AbaM_ME3_NC_041884(2) PHAGE_Serrat_Parlo_NC_048758(2) PHAGE_Ralsto_RSK1_NC_022915(2) PHAGE_Ralsto_RSB3_NC_022917(1) PHAGE_Pseudo_PhiCHU_NC_028933(1) PHAGE_Xylell_Xfas53_NC_013599(1) PHAGE…	0.3	0.429
8	26.2Kb	incomplete(30)	tail,integrase	30231-56502	0	24	12	12	1	0	yes	PHAGE_Acinet_Bphi_B1251_NC_019541(2) PHAGE_Entero_phi92_NC_023693(1) PHAGE_Aggreg_S1249_NC_013597(1) PHAGE_Pseudo_vB_PaeS_PAO1_Ab18_NC_026594(1) PHAGE_Mycoba_Fishburne_NC_021302(1) PHAGE_Burkho_vB_BmuP_KL4_NC_047958(1) PHAGE_Bacill_vB_BtS_B83_NC_048762(1) PHAGE_Caulob_Sansa_NC_047756(1) PHAGE_Pseudo_Zigelbrucke_NC_041904(1) PHAGE_Acinet_IME_AB2_NC_041857(1) PHAGE_Haemop_Aaphi23_NC_004827(1) PHAGE…	0.0833	0.4087
9	19.3Kb	questionable(80)	tail,head,portal,terminase,capsid	440-19800	0	32	22	10	1	0	no	PHAGE_Pseudo_PAJU2_NC_011373(6) PHAGE_Entero_BP_4795_NC_004813(4) PHAGE_Acinet_vB_AbaS_TRS1_NC_031098(4) PHAGE_Entero_YYZ_2008_NC_011356(4) PHAGE_Entero_HK140_NC_019710(3) PHAGE_Stx2_c_1717_NC_011357(3) PHAGE_Pseudo_PMG1_NC_016765(3) PHAGE_Entero_HK022_NC_002166(3) PHAGE_Entero_mEpX2_NC_019705(3) PHAGE_Entero_mEp235_NC_019708(3) PHAGE_Burkho_phi1026b_NC_005284(2) PHAGE_Xantho_phiL7_NC_012742(2) P…	0.1875	0.4297
Acinetobacter sp. ANC 4999
1	39.4Kb	intact(110)	integrase,tail,head,terminase,coat	37968-77433	0	42	26	16	1	0	yes	PHAGE_Vibrio_VvAW1_NC_020488(6) PHAGE_Rhodof_P26218_NC_029061(5) PHAGE_Thalas_BA3_NC_009990(5) PHAGE_Acinet_vB_AbaS_TRS1_NC_031098(4) PHAGE_Acinet_YMC11/11/R3177_NC_041866(4) PHAGE_Xylell_Xfas53_NC_013599(3) PHAGE_Acinet_Bphi_B1251_NC_019541(3) PHAGE_Ralsto_RSK1_NC_022915(3) PHAGE_Pseudo_YMC11/02/R656_NC_028657(3) PHAGE_Pseudo_JBD44_NC_030929(2) PHAGE_Pseudo_PAJU2_NC_011373(2) PHAGE_Pseudo_D3_NC_…	0.1428	0.3943
2	36.9Kb	intact(150)	tail,plate,capsid,terminase,portal	141243-178239	0	38	27	11	1	0	yes	PHAGE_Pseudo_phiCTX_NC_003278(14) PHAGE_Pseudo_Dobby_NC_048109(13) PHAGE_Burkho_KS14_NC_015273(7) PHAGE_Ralsto_RSY1_NC_025115(6) PHAGE_Stenot_Smp131_NC_023588(6) PHAGE_Ralsto_RSA1_NC_009382(5) PHAGE_Burkho_phiE12_2_NC_009236(5) PHAGE_Burkho_AP3_NC_047752(4) PHAGE_Escher_500465_1_NC_049342(3) PHAGE_Burkho_KL3_NC_015266(3) PHAGE_Klebsi_ST13_OXA48phi12.1_NC_049453(3) PHAGE_Burkho_phiE202_NC_009234(3…	0.3684	0.3696
Acinetobacter sp. ANC 4973
1	23Kb	intact(150)	tail,plate,capsid,terminase,portal	333108-356166	1	26	24	2	1	0	no	PHAGE_Pseudo_phiCTX_NC_003278(15) PHAGE_Pseudo_Dobby_NC_048109(14) PHAGE_Burkho_KS14_NC_015273(7) PHAGE_Ralsto_RSA1_NC_009382(7) PHAGE_Ralsto_RSY1_NC_025115(6) PHAGE_Ralsto_RsoM1USA_NC_049432(5) PHAGE_Burkho_KS5_NC_015265(4) PHAGE_Escher_vB_EcoM_ECO1230_10_NC_027995(4) PHAGE_Escher_vB_EcoM_ep3_NC_025430(4) PHAGE_Escher_vB_EcoM_ECOO78_NC_041926(4) PHAGE_Burkho_AP3_NC_047752(4) PHAGE_Entero_Arya_NC…	0.5769	0.4058
2	11.7Kb	incomplete(50)	tail	234417-246170	2	15	9	6	1	0	no	PHAGE_Acinet_vB_AbaM_ME3_NC_041884(4) PHAGE_Caulob_CcrPW_NC_048046(2) PHAGE_Caulob_CcrSC_NC_048048(2) PHAGE_Caulob_CcrBL9_NC_048047(2) PHAGE_Caulob_CcrColossus_NC_019406(2) PHAGE_Lactob_Lb_NC_047983(1) PHAGE_Pseudo_VCM_NC_029065(1) PHAGE_Gordon_Smoothie_NC_030696(1) PHAGE_Mycoba_Adler_NC_023591(1) PHAGE_Brevib_Sundance_NC_028749(1) PHAGE_Lactob_LF1_NC_019486(1) PHAGE_Bacill_JL_NC_028982(1) PHAGE_…	0.2666	0.3776
Acinetobacter sp. ANC 4910
1	32.4Kb	intact(150)	integrase,capsid,terminase,tail,plate	162517-194919	0	30	22	8	1	0	yes	PHAGE_Ralsto_RsoM1USA_NC_049432(6) PHAGE_Ralsto_RSA1_NC_009382(5) PHAGE_Burkho_AP3_NC_047752(5) PHAGE_Burkho_KS14_NC_015273(5) PHAGE_Burkho_phiE202_NC_009234(4) PHAGE_Ralsto_RSY1_NC_025115(4) PHAGE_Burkho_KS5_NC_015265(4) PHAGE_Burkho_phiE12_2_NC_009236(3) PHAGE_Pseudo_Dobby_NC_048109(3) PHAGE_Klebsi_ST147_VIM1phi7.1_NC_049451(3) PHAGE_Burkho_phi52237_NC_007145(3) PHAGE_Salmon_RE_2010_NC_019488(3…	0.2	0.3885
2	40.1Kb	questionable(90)	lysin,tail	107538-147689	0	57	35	22	1	0	no	PHAGE_Escher_vB_EcoM_ECOO78_NC_041926(20) PHAGE_Entero_Arya_NC_031048(19) PHAGE_Escher_vB_EcoM_ECO1230_10_NC_027995(18) PHAGE_Escher_vB_EcoM_ep3_NC_025430(15) PHAGE_Pseudo_PPpW_3_NC_023006(12) PHAGE_Psychr_Psymv2_NC_023734(2) PHAGE_Mannhe_vB_MhS_1152AP2_NC_028956(2) PHAGE_Ralsto_RSA1_NC_009382(2) PHAGE_Mannhe_vB_MhS_535AP2_NC_028853(2) PHAGE_Sinorh_phiM9_NC_028676(2) PHAGE_Clostr_phiCD27_NC_01139…	0.3508	0.3978
Acinetobacter sp. ANC 4862
1	10.9Kb	incomplete(20)	tail	160862-171794	0	14	7	7	1	0	no	PHAGE_Entero_VT2phi_272_NC_028656(2) PHAGE_Stx2_c_1717_NC_011357(2) PHAGE_Stx2_c_Stx2a_WGPS9_NC_049923(2) PHAGE_Acinet_LZ35_NC_031117(2) PHAGE_Stx2_II_NC_004914(2) PHAGE_Edward_GF_2_NC_026611(2) PHAGE_Entero_BP_4795_NC_004813(1) PHAGE_Entero_YYZ_2008_NC_011356(1) PHAGE_Escher_PA28_NC_041935(1) PHAGE_Entero_Min27_NC_010237(1) PHAGE_Pseudo_YMC11/07/P54_PAE_BP_NC_030909(1) PHAGE_Acinet_IME_AB2_NC_04…	0.1428	0.4033
2	23.2Kb	incomplete(40)	portal,terminase,integrase	40524-63746	0	36	19	17	1	0	yes	PHAGE_Acinet_YMC11/11/R3177_NC_041866(10) PHAGE_Acinet_Bphi_B1251_NC_019541(8) PHAGE_Acinet_vB_AbaS_TRS1_NC_031098(6) PHAGE_Burkho_vB_BmuP_KL4_NC_047958(2) PHAGE_Salmon_SPN3UB_NC_019545(2) PHAGE_Haemop_Aaphi23_NC_004827(1) PHAGE_Synech_S_SKS1_NC_020851(1) PHAGE_Salmon_vB_SenS_Sasha_NC_047786(1) PHAGE_Acinet_LZ35_NC_031117(1) PHAGE_Synech_ACG_2014e_NC_026928(1) PHAGE_Pseudo_B3_NC_006548(1) PHAGE_A…	0.2777	0.3829
3	6.8Kb	incomplete(50)	transposase,head	16026-22873	0	17	6	11	1	0	no	PHAGE_Vibrio_1.097.O._10N.286.49.B3_NC_049431(1) PHAGE_Vibrio_1.026.O._10N.222.49.C7_NC_049430(1) PHAGE_Shigel_SfIV_NC_022749(1) PHAGE_Bacill_Shbh1_NC_030925(1) PHAGE_Lactoc_bIL312_NC_002671(1) PHAGE_Burkho_phi1026b_NC_005284(1) PHAGE_Vibrio_vB_VspP_pVa5_NC_049379(1) PHAGE_Microc_Ma_LMM01_NC_008562(1)	0.0588	0.3414
4	6.6Kb	questionable(70)	transposase,head	15509-22175	0	10	6	4	1	0	no	PHAGE_Paenib_Tripp_NC_028930(2) PHAGE_Bacill_G_NC_023719(1) PHAGE_Klebsi_ST16_OXA48phi5.4_NC_049450(1) PHAGE_Bacill_SP_15_NC_031245(1)	0.2	0.3562
Acinetobacter sp. ANC 4779
1	65.4Kb	intact(150)	integrase,lysin,tail,capsid,head	23275-88768	0	73	45	28	1	0	yes	PHAGE_Acinet_YMC11/11/R3177_NC_041866(23) PHAGE_Acinet_Bphi_B1251_NC_019541(19) PHAGE_Acinet_vB_AbaS_TRS1_NC_031098(17) PHAGE_Pseudo_YMC11/02/R656_NC_028657(4) PHAGE_Pseudo_PS_1_NC_029066(3) PHAGE_Mannhe_vB_MhS_1152AP2_NC_028956(3) PHAGE_Pseudo_phiPSA1_NC_024365(3) PHAGE_Acinet_YMC11/12/R2315_NC_028855(2) PHAGE_Psychr_pOW20_A_NC_020841(2) PHAGE_Acinet_YMC_13_01_C62_NC_024785(2) PHAGE_Burkho_phi64…	0.315	0.3981
2	20.9Kb	intact(150)	portal,capsid,lysin,tail,plate	61172-82150	0	27	24	3	1	0	no	PHAGE_Burkho_phiE12_2_NC_009236(4) PHAGE_Burkho_KS5_NC_015265(4) PHAGE_Klebsi_ST15_OXA48phi14.1_NC_049454(4) PHAGE_Burkho_KS14_NC_015273(4) PHAGE_Pseudo_Dobby_NC_048109(4) PHAGE_Burkho_phiE202_NC_009234(3) PHAGE_Burkho_phi52237_NC_007145(3) PHAGE_Klebsi_ST437_OXA245phi4.1_NC_049448(3) PHAGE_Burkho_KL3_NC_015266(3) PHAGE_Salmon_SEN8_NC_047753(3) PHAGE_Klebsi_ST512_KPC3phi13.2_NC_049452(3) PHAGE_En…	0.1481	0.4168
3	14.4Kb	incomplete(20)	tail	82580-97073	0	12	6	6	1	0	yes	PHAGE_Mannhe_vB_MhM_1127AP1_NC_047750(2) PHAGE_Ralsto_RSY1_NC_025115(2) PHAGE_Burkho_vB_BmuP_KL4_NC_047958(2) PHAGE_Ralsto_RsoM1USA_NC_049432(1) PHAGE_Erwini_PEp14_NC_016767(1) PHAGE_Pseudo_phi3_NC_030940(1) PHAGE_Acinet_vB_AbaS_TRS1_NC_031098(1) PHAGE_Mannhe_phiMHaA1_NC_008201(1) PHAGE_Bacill_vB_BhaS_171_NC_030904(1) PHAGE_Mannhe_vB_MhS_535AP2_NC_028853(1) PHAGE_Ralsto_RSA1_NC_009382(1) PHAGE_Ps…	0.1666	0.36
4	9.4Kb	incomplete(40)	tail,head	27621-37086	1	15	8	7	1	0	no	PHAGE_Pelagi_HTVC010P_NC_020481(4) PHAGE_Vibrio_phiVC8_NC_027118(3) PHAGE_Escher_TL_2011b_NC_019445(1) PHAGE_Vibrio_VP2_NC_005879(1) PHAGE_Vibrio_J2_NC_027393(1) PHAGE_Entero_Tyrion_NC_031077(1) PHAGE_Burkho_BcepC6B_NC_005887(1) PHAGE_Bacill_BCP8_2_NC_027355(1) PHAGE_Vibrio_QH_NC_027397(1) PHAGE_Acinet_phiAC_1_NC_028995(1) PHAGE_Escher_phiV10_NC_007804(1) PHAGE_Vibrio_VP5_NC_005891(1) PHAGE_Clost…	0.2666	0.3574
Acinetobacter sp. ANC 4654
1	19.9Kb	incomplete(50)	tail,transposase,integrase	655622-675555	0	11	6	5	1	0	yes	PHAGE_Bacill_1_NC_009737(1) PHAGE_Shigel_SfIV_NC_022749(1) PHAGE_Stenot_S1_NC_011589(1) PHAGE_Lister_A006_NC_009815(1) PHAGE_Stenot_Mendera_NC_048804(1) PHAGE_Erwini_phiEt88_NC_015295(1) PHAGE_Acidov_ACP17_NC_041997(1) PHAGE_Lister_A118_NC_003216(1) PHAGE_Entero_P4_NC_001609(1) PHAGE_Stenot_YB07_NC_048755(1) PHAGE_Geobac_GBSV1_NC_008376(1) PHAGE_Burkho_KL3_NC_015266(1) PHAGE_Lister_vB_LmoS_188_NC…	0.0909	0.3859
2	11.7Kb	incomplete(50)	tail	374732-386486	2	15	9	6	1	0	no	PHAGE_Acinet_vB_AbaM_ME3_NC_041884(4) PHAGE_Caulob_CcrSC_NC_048048(2) PHAGE_Caulob_CcrBL9_NC_048047(2) PHAGE_Caulob_CcrPW_NC_048046(2) PHAGE_Caulob_CcrColossus_NC_019406(2) PHAGE_Clostr_phiCD6356_NC_015262(1) PHAGE_Gordon_Bachita_NC_030936(1) PHAGE_Bacill_JL_NC_028982(1) PHAGE_Pseudo_VCM_NC_029065(1) PHAGE_Bacill_Shanette_NC_028983(1) PHAGE_Gordon_Smoothie_NC_030696(1) PHAGE_Lactob_LF1_NC_019486(…	0.2666	0.3777
3	32.6Kb	questionable(80)	tail,coat,head	132-32755	1	46	29	17	1	0	no	PHAGE_Acinet_Bphi_B1251_NC_019541(19) PHAGE_Acinet_YMC11/11/R3177_NC_041866(17) PHAGE_Acinet_vB_AbaS_TRS1_NC_031098(12) PHAGE_Pseudo_phiPSA1_NC_024365(4) PHAGE_Escher_HK639_NC_016158(2) PHAGE_Pseudo_YMC11/02/R656_NC_028657(2) PHAGE_Idioma_Phi1M2_2_NC_025471(2) PHAGE_Pectob_ZF40_NC_019522(2) PHAGE_Pseudo_PS_1_NC_029066(2) PHAGE_Salico_CGphi29_NC_020844(1) PHAGE_Salmon_SPN3UB_NC_019545(1) PHAGE_Kle…	0.413	0.3975
4	15.3Kb	questionable(90)	tail,head,portal	157-15528	0	20	14	6	1	0	no	PHAGE_Entero_mEp235_NC_019708(6) PHAGE_Pseudo_PMG1_NC_016765(4) PHAGE_Entero_HK022_NC_002166(3) PHAGE_Entero_HK140_NC_019710(3) PHAGE_Xantho_phiL7_NC_012742(3) PHAGE_Entero_mEpX2_NC_019705(3) PHAGE_Burkho_Bcep176_NC_007497(3) PHAGE_Burkho_phi1026b_NC_005284(3) PHAGE_Pseudo_D3_NC_002484(3) PHAGE_Pseudo_PAE1_NC_028980(2) PHAGE_Pseudo_LKO4_NC_041934(2) PHAGE_Pseudo_M6_NC_007809(2) PHAGE_Entero_BP_47…	0.3	0.396
5	16.8Kb	incomplete(10)	NA	11793-28594	0	19	9	10	1	0	yes	PHAGE_Pseudo_phi2_NC_030931(2) PHAGE_Endosy_APSE_1_NC_000935(1) PHAGE_Entero_Phi1_NC_009821(1) PHAGE_Entero_JSE_NC_012740(1) PHAGE_Bacter_APSE_2_NC_011551(1) PHAGE_Entero_HK225_NC_019717(1) PHAGE_Entero_HK106_NC_019768(1) PHAGE_Entero_HK022_NC_002166(1) PHAGE_Acinet_Bphi_B1251_NC_019541(1) PHAGE_Acinet_AB1_NC_042028(1) PHAGE_Entero_mEp235_NC_019708(1) PHAGE_Vibrio_X29_NC_024369(1) PHAGE_Entero_RB…	0.1052	0.3819
6	9.5Kb	questionable(70)	transposase,integrase	8008-17538	0	19	7	12	1	0	yes	PHAGE_Paenib_Tripp_NC_028930(2) PHAGE_Burkho_DC1_NC_018452(1) PHAGE_Bacill_G_NC_023719(1) PHAGE_Klebsi_ST16_OXA48phi5.4_NC_049450(1) PHAGE_Bacill_SP_15_NC_031245(1) PHAGE_Pseudo_MP1412_NC_018282(1) PHAGE_Pseudo_H66_NC_042342(1)	0.1052	0.316
7	20Kb	incomplete(20)	lysin	35239-55242	0	24	21	3	1	0	no	PHAGE_Ralsto_RsoM1USA_NC_049432(5) PHAGE_Burkho_phiE12_2_NC_009236(4) PHAGE_Burkho_KS14_NC_015273(4) PHAGE_Pseudo_phiCTX_NC_003278(4) PHAGE_Pseudo_Dobby_NC_048109(4) PHAGE_Escher_vB_EcoM_12474III_NC_049457(3) PHAGE_Escher_P2_NC_041848(3) PHAGE_Burkho_phiE202_NC_009234(3) PHAGE_Burkho_phi52237_NC_007145(3) PHAGE_Klebsi_ST147_VIM1phi7.1_NC_049451(3) PHAGE_Escher_500465_2_NC_049343(3) PHAGE_Escher_5…	0.2083	0.4011
Acinetobacter sp. ANC 4648
1	24.6Kb	incomplete(50)	integrase,tail	16111-40797	0	22	12	10	1	0	yes	PHAGE_Acinet_Bphi_B1251_NC_019541(5) PHAGE_Acinet_YMC11/11/R3177_NC_041866(4) PHAGE_Pseudo_H66_NC_042342(3) PHAGE_Ralsto_RS138_NC_029107(3) PHAGE_Stenot_S1_NC_011589(2) PHAGE_Acinet_vB_AbaS_TRS1_NC_031098(2) PHAGE_Burkho_BcepIL02_NC_012743(2) PHAGE_Shewan_1/44_NC_025463(2) PHAGE_Pseudo_F116_NC_006552(2) PHAGE_Burkho_BcepMigl_NC_019917(2) PHAGE_Acinet_Presley_NC_023581(1) PHAGE_Pseudo_YMC11/02/R65…	0.2272	0.3822
2	59.9Kb	intact(150)	integrase,tail,plate,head,portal,terminase	208829-268731	1	66	45	21	1	0	yes	PHAGE_Salmon_SEN34_NC_028699(21) PHAGE_Acinet_YMC11/11/R3177_NC_041866(7) PHAGE_Acinet_vB_AbaS_TRS1_NC_031098(7) PHAGE_Psychr_pOW20_A_NC_020841(7) PHAGE_Acinet_Bphi_B1251_NC_019541(6) PHAGE_Haemop_Aaphi23_NC_004827(3) PHAGE_Klebsi_vB_KpnM_KpV79_NC_042041(3) PHAGE_Aggreg_S1249_NC_013597(3) PHAGE_Vibrio_vB_VchM_138_NC_019518(3) PHAGE_Klebsi_JD001_NC_020204(3) PHAGE_Vibrio_CP_T1_NC_019457(3) PHAGE_E…	0.3181	0.3783
3	32.6Kb	incomplete(30)	terminase	166-32859	0	26	12	14	1	0	yes	PHAGE_Acinet_YMC11/11/R3177_NC_041866(5) PHAGE_Burkho_phi6442_NC_009235(2) PHAGE_Psychr_Psymv2_NC_023734(2) PHAGE_Burkho_phiE125_NC_003309(2) PHAGE_Acinet_vB_AbaS_TRS1_NC_031098(2) PHAGE_Burkho_phi1026b_NC_005284(2) PHAGE_Acinet_Bphi_B1251_NC_019541(2) PHAGE_Burkho_vB_BmuP_KL4_NC_047958(1) PHAGE_Mannhe_phiMHaA1_NC_008201(1) PHAGE_Clostr_phiMMP01_NC_028883(1) PHAGE_Azospi_Cd_NC_010355(1) PHAGE_Bur…	0.1923	0.3569
Acinetobacter sp. ANC 4280
1	7Kb	incomplete(50)	transposase,tail	341-7372	0	14	7	7	1	0	no	PHAGE_Mannhe_vB_MhS_1152AP2_NC_028956(2) PHAGE_Mannhe_vB_MhS_535AP2_NC_028853(2) PHAGE_Bacill_vB_BsuM_Goe3_NC_048652(1) PHAGE_Bacill_Mater_NC_027366(1) PHAGE_Bacill_Grass_NC_022771(1) PHAGE_Aeromo_Aes012_NC_020879(1) PHAGE_Escher_SH2026Stx1_NC_049919(1) PHAGE_Stx2_c_Stx2a_F451_NC_049924(1) PHAGE_Klebsi_ZCKP1_NC_047994(1) PHAGE_Aeromo_4_L372D_NC_048771(1) PHAGE_Bacill_BSP38_NC_048726(1) PHAGE_Stx2…	0.1428	0.4133
2	6.4Kb	incomplete(30)	transposase	29054-35536	0	13	9	4	1	0	no	PHAGE_Stx2_II_NC_004914(2) PHAGE_Entero_VT2phi_272_NC_028656(2) PHAGE_Escher_RCS47_NC_042128(2) PHAGE_Stx2_c_Stx2a_WGPS9_NC_049923(2) PHAGE_Staphy_SPbeta_like_NC_029119(2) PHAGE_Stx2_c_1717_NC_011357(1) PHAGE_Clostr_phiCD119_NC_007917(1) PHAGE_Escher_PA2_NC_028449(1) PHAGE_Burkho_phiE125_NC_003309(1) PHAGE_Entero_BP_4795_NC_004813(1) PHAGE_Escher_PA28_NC_041935(1) PHAGE_Clostr_phiMMP02_NC_019421(…	0.1538	0.4064
Acinetobacter sp. ANC 4249
1	9.6Kb	incomplete(60)	transposase	51537-61182	0	10	7	3	1	0	no	PHAGE_Stx2_c_Stx2a_F451_NC_049924(3) PHAGE_Stx2_c_1717_NC_011357(3) PHAGE_Escher_SH2026Stx1_NC_049919(3) PHAGE_Altero_vB_AmeM_PT11_V22_NC_048847(1) PHAGE_Salmon_SJ46_NC_031129(1) PHAGE_Roseob_2_NC_041958(1) PHAGE_Entero_BP_4795_NC_004813(1)	0.3	0.3977
Acinetobacter sp. ANC 4216
1	17.1Kb	questionable(80)	tail,lysin,capsid,head,portal,transposase	1385-18552	0	22	12	10	1	0	no	PHAGE_Acinet_vB_AbaS_TRS1_NC_031098(3) PHAGE_Ralsto_RS138_NC_029107(2) PHAGE_Pseudo_B3_NC_006548(2) PHAGE_Pectob_ZF40_NC_019522(2) PHAGE_Stenot_vB_SmaS_DLP_5_NC_042082(2) PHAGE_Faecal_FP_Mushu_NC_047913(2) PHAGE_Haemop_SuMu_NC_019455(2) PHAGE_Burkho_BcepMu_NC_005882(2) PHAGE_Mannhe_vB_MhM_3927AP2_NC_028766(2) PHAGE_Acinet_YMC11/11/R3177_NC_041866(2) PHAGE_Burkho_phiE255_NC_009237(2) PHAGE_Vibrio_…	0.1363	0.4167
2	11.9Kb	incomplete(30)	capsid,head	22301-34259	0	21	10	11	1	0	no	PHAGE_Entero_UAB_Phi20_NC_031019(2) PHAGE_Acinet_YMC11/12/R2315_NC_028855(2) PHAGE_Acinet_YMC_13_01_C62_NC_024785(2) PHAGE_Acinet_AB1_NC_042028(1) PHAGE_Acinet_WCHABP12_NC_041924(1) PHAGE_Mannhe_vB_MhS_587AP2_NC_028743(1) PHAGE_Gordon_Twister6_NC_031052(1) PHAGE_Clostr_phiMMP01_NC_028883(1) PHAGE_Burkho_phiE125_NC_003309(1) PHAGE_Anoxyb_A403_NC_048701(1) PHAGE_Azospi_Cd_NC_010355(1) PHAGE_Pseudo_…	0.0952	0.4138
3	31.2Kb	intact(150)	portal,lysin,fiber,tail,capsid,head	43920-75157	0	44	25	19	1	0	no	PHAGE_Psychr_pOW20_A_NC_020841(6) PHAGE_Ralsto_RS138_NC_029107(6) PHAGE_Acinet_Bphi_B1251_NC_019541(5) PHAGE_Acinet_YMC11/11/R3177_NC_041866(4) PHAGE_Rhizob_RHEph06_NC_027296(3) PHAGE_Rhizob_RHEph04_NC_041908(3) PHAGE_Aggreg_S1249_NC_013597(2) PHAGE_Pseudo_PAJU2_NC_011373(2) PHAGE_Shewan_1/44_NC_025463(2) PHAGE_Haemop_Aaphi23_NC_004827(2) PHAGE_Pseudo_JBD93_NC_030918(2) PHAGE_Stenot_S1_NC_011589(…	0.1363	0.4189
4	27.7Kb	incomplete(40)	tail,capsid,integrase	73122-100889	0	20	12	8	1	0	yes	PHAGE_Acinet_Bphi_B1251_NC_019541(4) PHAGE_Acinet_YMC11/11/R3177_NC_041866(4) PHAGE_Acinet_vB_AbaS_TRS1_NC_031098(2) PHAGE_Strept_EJ_1_NC_005294(1) PHAGE_Pseudo_PMG1_NC_016765(1) PHAGE_Edward_GF_2_NC_026611(1) PHAGE_Lister_A118_NC_003216(1) PHAGE_Rhodob_RcapMu_NC_016165(1) PHAGE_Myxoco_Mx8_NC_003085(1) PHAGE_Acinet_AP22_NC_017984(1) PHAGE_Erwini_vB_EhrS_59_NC_048198(1) PHAGE_Vibrio_12A4_NC_021068…	0.2	0.4047
5	7.9Kb	incomplete(40)	transposase,tail	21597-29516	0	9	7	2	1	0	no	PHAGE_Lactob_Lb_NC_047983(1) PHAGE_Bacill_SP_10_NC_019487(1) PHAGE_Clostr_c_st_NC_007581(1) PHAGE_Halomo_phiHAP_1_NC_010342(1) PHAGE_Bacill_BSP38_NC_048726(1) PHAGE_Acinet_Bphi_B1251_NC_019541(1) PHAGE_Natria_PhiCh1_NC_004084(1) PHAGE_Mycoba_Adler_NC_023591(1) PHAGE_Mycoba_Panchino_NC_031281(1) PHAGE_Burkho_KS14_NC_015273(1) PHAGE_Bacill_Bobb_NC_024792(1) PHAGE_Entero_EF62phi_NC_017732(1) PHAGE_B…	0.1111	0.3528
Acinetobacter sp. ANC 4204
1	22.2Kb	incomplete(60)	portal,fiber,tail,virion,capsid	91455-113747	0	30	17	13	1	0	no	PHAGE_Ralsto_RS138_NC_029107(6) PHAGE_Stenot_S1_NC_011589(2) PHAGE_Pseudo_JBD93_NC_030918(1) PHAGE_Salmon_S118_NC_049437(1) PHAGE_Pseudo_FHA0480_NC_041851(1) PHAGE_Shigel_POCJ13_NC_025434(1) PHAGE_Xylell_Salvo_NC_042345(1) PHAGE_Entero_SfMu_NC_027382(1) PHAGE_Mannhe_vB_MhM_3927AP2_NC_028766(1) PHAGE_Pseudo_H66_NC_042342(1) PHAGE_Burkho_Bcep22_NC_005262(1) PHAGE_Cyanop_S_RIM32_NC_031235(1) PHAGE_L…	0.2	0.4238
2	34Kb	questionable(80)	head,portal,terminase,tail,capsid,integrase	113313-147339	1	38	27	11	1	0	yes	PHAGE_Acinet_YMC11/11/R3177_NC_041866(10) PHAGE_Acinet_Bphi_B1251_NC_019541(9) PHAGE_Acinet_vB_AbaS_TRS1_NC_031098(6) PHAGE_Pectob_ZF40_NC_019522(3) PHAGE_Acinet_YMC_13_01_C62_NC_024785(2) PHAGE_Pseudo_YMC11/07/P54_PAE_BP_NC_030909(2) PHAGE_Burkho_KS10_NC_011216(2) PHAGE_Acinet_YMC11/12/R2315_NC_028855(2) PHAGE_Entero_mEpX1_NC_019709(2) PHAGE_Haemop_SuMu_NC_019455(2) PHAGE_Burkho_BcepMu_NC_005882…	0.2631	0.4109
3	26Kb	intact(150)	tail,plate,capsid,terminase,portal	422089-448108	1	27	24	3	1	0	no	PHAGE_Pseudo_phiCTX_NC_003278(13) PHAGE_Pseudo_Dobby_NC_048109(13) PHAGE_Ralsto_RSA1_NC_009382(9) PHAGE_Burkho_KS14_NC_015273(8) PHAGE_Ralsto_RSY1_NC_025115(6) PHAGE_Ralsto_RsoM1USA_NC_049432(6) PHAGE_Burkho_KS5_NC_015265(5) PHAGE_Burkho_phiE202_NC_009234(4) PHAGE_Burkho_AP3_NC_047752(3) PHAGE_Stenot_Smp131_NC_023588(3) PHAGE_Salmon_Fels_2_NC_010463(3) PHAGE_Burkho_KL3_NC_015266(3) PHAGE_Burkho_p…	0.4814	0.4049
4	33.5Kb	intact(150)	transposase,portal,capsid,head,tail,plate	663306-696855	0	50	35	15	1	0	no	PHAGE_Mannhe_vB_MhM_3927AP2_NC_028766(10) PHAGE_Burkho_BcepMu_NC_005882(9) PHAGE_Haemop_SuMu_NC_019455(9) PHAGE_Pseudo_JBD25_NC_027992(8) PHAGE_Pseudo_JBD18_NC_027986(8) PHAGE_Pseudo_B3_NC_006548(7) PHAGE_Pseudo_vB_PaeS_PM105_NC_028667(6) PHAGE_Pseudo_JBD67_NC_042135(6) PHAGE_Burkho_phiE255_NC_009237(6) PHAGE_Pseudo_LPB1_NC_027298(5) PHAGE_Salmon_118970_sal3_NC_031940(3) PHAGE_Pseudo_MP29_NC_0116…	0.2	0.4205
5	37.8Kb	intact(120)	virion,portal,terminase,lysin,integrase	93516-131389	0	47	33	14	1	0	yes	PHAGE_Pseudo_F116_NC_006552(14) PHAGE_Pseudo_H66_NC_042342(12) PHAGE_Acinet_Bphi_B1251_NC_019541(3) PHAGE_Escher_ArgO145_NC_049918(3) PHAGE_Pseudo_phiR18_NC_041964(2) PHAGE_Pseudo_KPP25_NC_024123(2) PHAGE_Escher_Lys12581Vzw_NC_049917(2) PHAGE_Acinet_YMC11/11/R3177_NC_041866(2) PHAGE_Salmon_SPN1S_NC_016761(2) PHAGE_Escher_phiV10_NC_007804(2) PHAGE_Vibrio_X29_NC_024369(2) PHAGE_Salmon_SEN34_NC_0286…	0.2978	0.4007
6	52.2Kb	intact(130)	capsid,tail,terminase,head,portal	349487-401721	0	61	33	28	1	0	yes	PHAGE_Entero_HK022_NC_002166(6) PHAGE_Entero_HK140_NC_019710(5) PHAGE_Entero_mEp235_NC_019708(5) PHAGE_Acinet_vB_AbaS_TRS1_NC_031098(4) PHAGE_Acinet_Bphi_B1251_NC_019541(3) PHAGE_Escher_ECP1_NC_049926(3) PHAGE_Pseudo_PMG1_NC_016765(3) PHAGE_Entero_HK544_NC_019767(2) PHAGE_Entero_HK446_NC_019714(2) PHAGE_Xylell_Prado_NC_022987(2) PHAGE_Entero_Tyrion_NC_031077(2) PHAGE_Shigel_SfIV_NC_022749(2) PHAG…	0.0983	0.4053
Acinetobacter sp. ANC 4178
1	25.7Kb	intact(150)	portal,terminase,capsid,tail,plate	342271-368051	0	30	26	4	1	0	no	PHAGE_Pseudo_phiCTX_NC_003278(15) PHAGE_Pseudo_Dobby_NC_048109(15) PHAGE_Burkho_phiE12_2_NC_009236(6) PHAGE_Burkho_KS14_NC_015273(6) PHAGE_Burkho_phiE202_NC_009234(6) PHAGE_Stenot_Smp131_NC_023588(5) PHAGE_Burkho_phi52237_NC_007145(5) PHAGE_Ralsto_RsoM1USA_NC_049432(5) PHAGE_Burkho_KS5_NC_015265(5) PHAGE_Klebsi_ST13_OXA48phi12.1_NC_049453(4) PHAGE_Burkho_AP3_NC_047752(4) PHAGE_Ralsto_RSA1_NC_0093…	0.5	0.4139
Acinetobacter sp. Ac_5812
1	26.9Kb	questionable(90)	tail,plate,head,portal,terminase	146093-173026	0	37	29	8	1	0	no	PHAGE_Salmon_SEN34_NC_028699(19) PHAGE_Psychr_pOW20_A_NC_020841(7) PHAGE_Acinet_Bphi_B1251_NC_019541(5) PHAGE_Vibrio_CP_T1_NC_019457(3) PHAGE_Haemop_Aaphi23_NC_004827(3) PHAGE_Aggreg_S1249_NC_013597(3) PHAGE_Pectob_ZF40_NC_019522(3) PHAGE_Klebsi_vB_KpnM_KpV52_NC_041900(3) PHAGE_Pantoe_vB_PagM_AAM37_NC_048766(2) PHAGE_Klebsi_JD001_NC_020204(2) PHAGE_Vibrio_vB_VchM_138_NC_019518(2) PHAGE_Rhizob_RHE…	0.5135	0.4264
2	30.7Kb	questionable(80)	integrase,tail,head	239651-270422	0	33	21	12	1	0	yes	PHAGE_Acinet_YMC11/11/R3177_NC_041866(5) PHAGE_Acinet_Bphi_B1251_NC_019541(4) PHAGE_Acinet_vB_AbaS_TRS1_NC_031098(2) PHAGE_Mannhe_vB_MhS_535AP2_NC_028853(2) PHAGE_Vibrio_X29_NC_024369(2) PHAGE_Mannhe_vB_MhS_587AP2_NC_028743(2) PHAGE_Acinet_AB1_NC_042028(2) PHAGE_Pseudo_PS_1_NC_029066(1) PHAGE_Bacter_APSE_2_NC_011551(1) PHAGE_Endosy_APSE_1_NC_000935(1) PHAGE_Faecal_FP_Toutatis_NC_047915(1) PHAGE_S…	0.1515	0.4054
3	33.5Kb	intact(100)	tail,plate,integrase	266442-299969	1	32	13	19	1	0	yes	PHAGE_Salmon_118970_sal3_NC_031940(7) PHAGE_Salmon_ST64B_NC_004313(3) PHAGE_Entero_phiP27_NC_003356(3) PHAGE_Entero_SfI_NC_027339(2) PHAGE_Entero_SfV_NC_003444(2) PHAGE_Shigel_SfIV_NC_022749(2) PHAGE_Aeromo_vB_AsaM_56_NC_019527(1) PHAGE_Strept_Immanuel3_NC_048686(1) PHAGE_Strept_Manuel_NC_048685(1) PHAGE_Cellul_phi38:1_NC_021796(1) PHAGE_Escher_D108_NC_013594(1) PHAGE_uncult_crAssphage_NC_024711(…	0.2187	0.385
4	24.3Kb	incomplete(30)	tail,integrase	957613-981914	0	28	15	13	1	0	yes	PHAGE_Pseudo_PMG1_NC_016765(3) PHAGE_Shigel_SfIV_NC_022749(2) PHAGE_Pectob_ZF40_NC_019522(2) PHAGE_Entero_cdtI_NC_009514(2) PHAGE_Pseudo_F116_NC_006552(2) PHAGE_Bordet_vB_BbrM_PHB04_NC_047861(2) PHAGE_Pseudo_phiPSA1_NC_024365(2) PHAGE_Entero_SfV_NC_003444(2) PHAGE_Escher_PA2_NC_028449(1) PHAGE_Burkho_vB_BmuP_KL4_NC_047958(1) PHAGE_Pseudo_H66_NC_042342(1) PHAGE_Salmon_SETP3_NC_009232(1) PHAGE_Brev…	0.1071	0.3875
5	7.6Kb	questionable(70)	tail,transposase	1632-9300	0	11	8	3	1	0	no	PHAGE_Stx2_c_Stx2a_F451_NC_049924(3) PHAGE_Stx2_c_1717_NC_011357(3) PHAGE_Escher_SH2026Stx1_NC_049919(3) PHAGE_Escher_503458_NC_049341(2) PHAGE_Escher_520873_NC_049344(2) PHAGE_Entero_fiAA91_ss_NC_022750(2) PHAGE_Burkho_phiE125_NC_003309(1) PHAGE_Escher_PA28_NC_041935(1) PHAGE_Burkho_BcepMu_NC_005882(1) PHAGE_Pseudo_JBD18_NC_027986(1) PHAGE_Pseudo_Dobby_NC_048109(1) PHAGE_Pseudo_vB_PaeS_PM105_NC_…	0.2727	0.3821
6	27.4Kb	incomplete(60)	coat,terminase,portal,integrase	87057-114545	0	43	23	20	1	0	yes	PHAGE_Acinet_YMC11/11/R3177_NC_041866(4) PHAGE_Acinet_AP22_NC_017984(4) PHAGE_Acinet_Bphi_B1251_NC_019541(3) PHAGE_Thalas_BA3_NC_009990(3) PHAGE_Acinet_vB_AbaS_TRS1_NC_031098(3) PHAGE_Acinet_YMC11/12/R2315_NC_028855(3) PHAGE_Rhodof_P26218_NC_029061(3) PHAGE_Vibrio_VvAW1_NC_020488(3) PHAGE_Acinet_AbP2_NC_041998(2) PHAGE_Pseudo_PS_1_NC_029066(2) PHAGE_Entero_HK140_NC_019710(2) PHAGE_Acinet_WCHABP12…	0.093	0.4035
7	29.4Kb	incomplete(50)	integrase,fiber,tail	426710-456180	0	24	14	10	1	0	yes	PHAGE_Ralsto_RS138_NC_029107(4) PHAGE_Cronob_ENT39118_NC_019934(2) PHAGE_Salmon_vB_SosS_Oslo_NC_018279(2) PHAGE_Shewan_1/44_NC_025463(2) PHAGE_Stenot_S1_NC_011589(2) PHAGE_Burkho_phiE125_NC_003309(1) PHAGE_Burkho_AP3_NC_047752(1) PHAGE_Pseudo_M6_NC_007809(1) PHAGE_Burkho_Bcep22_NC_005262(1) PHAGE_Pseudo_F116_NC_006552(1) PHAGE_Salmon_SKML_39_NC_019910(1) PHAGE_Burkho_phi6442_NC_009235(1) PHAGE_Rh…	0.1666	0.3938
8	14.3Kb	questionable(70)	lysin,capsid,tail,terminase	450941-465327	0	22	12	10	1	0	no	PHAGE_Acinet_YMC11/11/R3177_NC_041866(4) PHAGE_Acinet_vB_AbaS_TRS1_NC_031098(3) PHAGE_Burkho_phiE255_NC_009237(2) PHAGE_Acinet_Bphi_B1251_NC_019541(2) PHAGE_Pseudo_vB_PaeS_PM105_NC_028667(2) PHAGE_Pseudo_JBD67_NC_042135(2) PHAGE_Pseudo_B3_NC_006548(2) PHAGE_Mannhe_vB_MhM_3927AP2_NC_028766(2) PHAGE_Pectob_ZF40_NC_019522(2) PHAGE_Burkho_BcepMu_NC_005882(2) PHAGE_Faecal_FP_Mushu_NC_047913(2) PHAGE_B…	0.1818	0.3994
Acinetobacter sp. 51m
1	38.7Kb	intact(150)	portal,terminase,capsid,tail,plate,integrase	74058-112823	1	49	33	16	1	0	yes	PHAGE_Pseudo_phiCTX_NC_003278(17) PHAGE_Pseudo_Dobby_NC_048109(16) PHAGE_Burkho_KS14_NC_015273(8) PHAGE_Ralsto_RSA1_NC_009382(7) PHAGE_Burkho_KS5_NC_015265(6) PHAGE_Ralsto_RSY1_NC_025115(6) PHAGE_Ralsto_RsoM1USA_NC_049432(5) PHAGE_Escher_500465_1_NC_049342(4) PHAGE_Klebsi_ST13_OXA48phi12.1_NC_049453(4) PHAGE_Burkho_AP3_NC_047752(4) PHAGE_Burkho_phiE202_NC_009234(4) PHAGE_Klebsi_ST512_KPC3phi13.2_…	0.3469	0.4043
2	41.1Kb	intact(150)	integrase,lysin,fiber,tail,capsid,head,portal,terminase	6360-47480	0	39	24	15	1	0	yes	PHAGE_Ralsto_RS138_NC_029107(5) PHAGE_Acinet_Bphi_B1251_NC_019541(4) PHAGE_Stenot_S1_NC_011589(3) PHAGE_Acinet_YMC11/11/R3177_NC_041866(3) PHAGE_Pseudo_YMC11/02/R656_NC_028657(3) PHAGE_Acinet_vB_AbaS_TRS1_NC_031098(2) PHAGE_Pseudo_vB_PaeS_PM105_NC_028667(2) PHAGE_Faecal_FP_Mushu_NC_047913(2) PHAGE_Pectob_ZF40_NC_019522(2) PHAGE_Stenot_vB_SmaS_DLP_5_NC_042082(2) PHAGE_Burkho_AH2_NC_018283(2) PHAGE…	0.1282	0.4274
3	15.5Kb	incomplete(50)	integrase,lysin,tail	27339-42847	0	11	6	5	1	0	yes	PHAGE_Acinet_YMC11/12/R2315_NC_028855(2) PHAGE_Acinet_YMC_13_01_C62_NC_024785(2) PHAGE_Acinet_AB1_NC_042028(1) PHAGE_Acinet_YMC11/11/R3177_NC_041866(1) PHAGE_Ralsto_RS138_NC_029107(1) PHAGE_Salmon_vB_SemP_Emek_NC_018275(1) PHAGE_Pseudo_MP38_NC_011611(1) PHAGE_Vibrio_SSP002_NC_041910(1) PHAGE_Mannhe_vB_MhS_1152AP2_NC_028956(1) PHAGE_Acinet_AP22_NC_017984(1) PHAGE_Shewan_1/44_NC_025463(1) PHAGE_Vib…	0.1818	0.4062
4	4.4Kb	incomplete(30)	tail,terminase	37141-41609	0	10	7	3	1	0	no	PHAGE_Acinet_Bphi_B1251_NC_019541(4) PHAGE_Acinet_YMC11/11/R3177_NC_041866(3) PHAGE_Salmon_vB_SosS_Oslo_NC_018279(2) PHAGE_Acinet_vB_AbaS_TRS1_NC_031098(2) PHAGE_Pseudo_YMC11/02/R656_NC_028657(2) PHAGE_Pectob_ZF40_NC_019522(2) PHAGE_Pseudo_vB_PaeS_PM105_NC_028667(1) PHAGE_Vibrio_pYD38_B_NC_021561(1) PHAGE_Erwini_phiEt88_NC_015295(1) PHAGE_Pseudo_JBD67_NC_042135(1) PHAGE_Pseudo_DMS3_NC_008717(1) P…	0.4	0.4142
5	7.6Kb	questionable(70)	transposase,tail	3-7683	0	11	8	3	1	0	no	PHAGE_Paenib_Tripp_NC_028930(3) PHAGE_Sodali_phiSG1_NC_007902(1) PHAGE_Burkho_KS14_NC_015273(1) PHAGE_Rhizob_RR1_B_NC_021557(1) PHAGE_Rhodob_RcapMu_NC_016165(1) PHAGE_Staphy_EW_NC_007056(1) PHAGE_Entero_EF62phi_NC_017732(1) PHAGE_Natria_PhiCh1_NC_004084(1) PHAGE_Clostr_c_st_NC_007581(1) PHAGE_Clostr_phiCD6356_NC_015262(1) PHAGE_Lactob_LF1_NC_019486(1) PHAGE_Lactob_Lb_NC_047983(1)	0.2727	0.3614
Acinetobacter brisouii ANC 4119
1	8.6Kb	incomplete(40)	tail	66524-75183	2	14	7	7	1	0	no	PHAGE_Caulob_CcrPW_NC_048046(2) PHAGE_Caulob_CcrColossus_NC_019406(2) PHAGE_Caulob_CcrBL9_NC_048047(2) PHAGE_Acinet_vB_AbaM_ME3_NC_041884(2) PHAGE_Caulob_CcrSC_NC_048048(2) PHAGE_Mycoba_Adler_NC_023591(1) PHAGE_Gordon_Cucurbita_NC_031029(1) PHAGE_Natria_PhiCh1_NC_004084(1) PHAGE_Gordon_Bachita_NC_030936(1) PHAGE_Proteu_Privateer_NC_048861(1) PHAGE_Gordon_ClubL_NC_030901(1) PHAGE_Bacill_Shanette_N…	0.1428	0.4403
2	54.3Kb	intact(150)	tail,head,capsid,lysin,integrase	555461-609832	0	61	38	23	1	0	yes	PHAGE_Acinet_Bphi_B1251_NC_019541(6) PHAGE_Pelagi_HTVC010P_NC_020481(5) PHAGE_Acinet_YMC11/11/R3177_NC_041866(5) PHAGE_Acinet_WCHABP12_NC_041924(3) PHAGE_Salmon_epsilon15_NC_004775(3) PHAGE_Escher_phiV10_NC_007804(3) PHAGE_Acinet_AP22_NC_017984(3) PHAGE_Acinet_WCHABP1_NC_041966(3) PHAGE_Entero_mEp235_NC_019708(2) PHAGE_Pectob_ZF40_NC_019522(2) PHAGE_Vibrio_VP5_NC_005891(2) PHAGE_Vibrio_QH_NC_0273…	0.0983	0.4057
3	9.7Kb	incomplete(30)	portal,transposase	21058-30781	0	14	8	6	1	0	no	PHAGE_Acinet_Bphi_B1251_NC_019541(4) PHAGE_Pectob_ZF40_NC_019522(2) PHAGE_Acinet_vB_AbaS_TRS1_NC_031098(2) PHAGE_Rhodob_RcapMu_NC_016165(1) PHAGE_Burkho_vB_BmuP_KL4_NC_047958(1) PHAGE_Pantoe_vB_PagM_AAM37_NC_048766(1) PHAGE_Pseudo_YMC11/02/R656_NC_028657(1) PHAGE_Acinet_YMC11/11/R3177_NC_041866(1) PHAGE_Vibrio_12A4_NC_021068(1) PHAGE_Klebsi_JD001_NC_020204(1) PHAGE_Burkho_KS10_NC_011216(1) PHAGE_…	0.2857	0.3996
4	24.4Kb	incomplete(40)	coat,tail	923-25382	1	33	19	14	1	0	no	PHAGE_Vibrio_VvAW1_NC_020488(7) PHAGE_Thalas_BA3_NC_009990(6) PHAGE_Rhodof_P26218_NC_029061(5) PHAGE_Xylell_Xfas53_NC_013599(3) PHAGE_Rhodov_RS1_NC_020866(2) PHAGE_Rhodob_RC1_NC_020839(2) PHAGE_Acinet_vB_AbaS_TRS1_NC_031098(2) PHAGE_Endosy_APSE_1_NC_000935(1) PHAGE_Pectob_ZF40_NC_019522(1) PHAGE_Synech_ACG_2014f_NC_047714(1) PHAGE_Salmon_epsilon15_NC_004775(1) PHAGE_Salmon_Lumpael_NC_048113(1) PH…	0.2121	0.4141
Acinetobacter sp. ANC 3903
1	31.8Kb	incomplete(30)	tail	124124-155983	0	24	12	12	1	0	yes	PHAGE_Acinet_Bphi_B1251_NC_019541(3) PHAGE_Acinet_YMC11/11/R3177_NC_041866(3) PHAGE_Acinet_vB_AbaS_TRS1_NC_031098(2) PHAGE_Vibrio_VvAW1_NC_020488(1) PHAGE_Psychr_Psymv2_NC_023734(1) PHAGE_Pectob_ZF40_NC_019522(1) PHAGE_Mannhe_vB_MhM_587AP1_NC_028898(1) PHAGE_Prochl_P_RSM4_NC_015283(1) PHAGE_Sulfit_pCB2047_A_NC_020858(1) PHAGE_Mannhe_vB_MhM_1127AP1_NC_047750(1) PHAGE_Gordon_Bantam_NC_031074(1) PHA…	0.125	0.3831
2	16Kb	questionable(80)	head,capsid,virion,tail,fiber	154089-170138	0	18	11	7	1	0	no	PHAGE_Ralsto_RS138_NC_029107(4) PHAGE_Mannhe_vB_MhM_3927AP2_NC_028766(2) PHAGE_Haemop_SuMu_NC_019455(2) PHAGE_Burkho_phiE255_NC_009237(1) PHAGE_Stenot_vB_SmaS_DLP_5_NC_042082(1) PHAGE_Pseudo_MP38_NC_011611(1) PHAGE_Pseudo_LPB1_NC_027298(1) PHAGE_Shewan_1/44_NC_025463(1) PHAGE_Pseudo_PA1phi_NC_023700(1) PHAGE_Xylell_Salvo_NC_042345(1) PHAGE_Pseudo_JBD25_NC_027992(1) PHAGE_Burkho_BcepMu_NC_005882(1…	0.2222	0.4243
Acinetobacter sp. ANC 3813
1	52.7Kb	intact(130)	tail,capsid	117981-170708	1	77	38	39	1	0	yes	PHAGE_Acinet_YMC11/11/R3177_NC_041866(12) PHAGE_Acinet_Bphi_B1251_NC_019541(8) PHAGE_Acinet_vB_AbaS_TRS1_NC_031098(5) PHAGE_Pseudo_B3_NC_006548(3) PHAGE_Ralsto_RS138_NC_029107(3) PHAGE_Stenot_S1_NC_011589(3) PHAGE_Burkho_phiE255_NC_009237(2) PHAGE_Escher_vB_EcoM_12474III_NC_049457(2) PHAGE_Entero_BP_4795_NC_004813(2) PHAGE_Pseudo_vB_PaeP_Tr60_Ab31_NC_023575(2) PHAGE_Haemop_SuMu_NC_019455(2) PHAGE…	0.1558	0.4088
2	11Kb	incomplete(30)	tail	65674-76687	0	18	8	10	1	0	no	PHAGE_Salmon_SJ46_NC_031129(3) PHAGE_Entero_P1_NC_005856(2) PHAGE_Vibrio_12A4_NC_021068(1) PHAGE_Caulob_CcrBL10_NC_048045(1) PHAGE_Escher_RCS47_NC_042128(1) PHAGE_Caulob_rogue_NC_019408(1) PHAGE_Mycoba_Enby_NC_051655(1) PHAGE_Mycoba_Spartacus_NC_041986(1) PHAGE_Escher_Av_05_NC_025830(1) PHAGE_Gordon_GodonK_NC_048176(1) PHAGE_Mycoba_Kingsley_NC_051673(1) PHAGE_Mycoba_Blexus_NC_051635(1) PHAGE_Myco…	0.1666	0.4358
Acinetobacter sp. ANC 3832
1	8.5Kb	incomplete(10)	NA	245-8802	0	12	5	7	1	0	yes	PHAGE_Psychr_pOW20_A_NC_020841(2) PHAGE_Acinet_vB_AbaS_TRS1_NC_031098(1) PHAGE_Strept_phiARI0468_2_NC_031923(1) PHAGE_Clostr_phiMMP03_NC_028959(1) PHAGE_Bacill_phBC6A51_NC_004820(1) PHAGE_Strept_SMP_NC_008721(1) PHAGE_Lactob_iA2_NC_028830(1) PHAGE_Burkho_vB_BmuP_KL4_NC_047958(1) PHAGE_Mannhe_phiMHaA1_NC_008201(1) PHAGE_Mannhe_vB_MhS_535AP2_NC_028853(1) PHAGE_Staphy_B236_NC_028915(1) PHAGE_Pseudo_…	0.1666	0.3562
2	12.4Kb	incomplete(60)	head,tail	428865-441306	0	16	11	5	1	0	no	PHAGE_Psychr_pOW20_A_NC_020841(5) PHAGE_Acinet_Bphi_B1251_NC_019541(4) PHAGE_Acinet_YMC11/11/R3177_NC_041866(3) PHAGE_Pectob_ZF40_NC_019522(3) PHAGE_Rhizob_RHEph04_NC_041908(3) PHAGE_Rhizob_RHEph06_NC_027296(3) PHAGE_Xantho_vB_XveM_DIBBI_NC_017981(2) PHAGE_Acinet_vB_AbaS_TRS1_NC_031098(2) PHAGE_Pantoe_vB_PagM_PSKM_NC_048767(2) PHAGE_Haemop_Aaphi23_NC_004827(1) PHAGE_Pantoe_vB_PagM_AAM37_NC_048766…	0.3125	0.3793
3	21.1Kb	intact(150)	portal,capsid,tail,plate	144483-165616	0	28	20	8	1	0	no	PHAGE_Ralsto_RSA1_NC_009382(6) PHAGE_Ralsto_RsoM1USA_NC_049432(5) PHAGE_Ralsto_RSY1_NC_025115(4) PHAGE_Burkho_phiE202_NC_009234(4) PHAGE_Burkho_ST79_NC_021343(4) PHAGE_Burkho_KS14_NC_015273(4) PHAGE_Burkho_AP3_NC_047752(3) PHAGE_Burkho_phi52237_NC_007145(3) PHAGE_Burkho_phiE12_2_NC_009236(3) PHAGE_Escher_vB_EcoM_ECOO78_NC_041926(3) PHAGE_Klebsi_ST437_OXA245phi4.2_NC_049449(2) PHAGE_Salmon_Fels_2_…	0.2142	0.3918
4	17.3Kb	incomplete(30)	tail,integrase	1461-18792	0	22	15	7	1	0	yes	PHAGE_Acinet_Bphi_B1251_NC_019541(6) PHAGE_Acinet_YMC11/11/R3177_NC_041866(4) PHAGE_Acinet_vB_AbaS_TRS1_NC_031098(2) PHAGE_Burkho_vB_BmuP_KL4_NC_047958(2) PHAGE_Methan_psiM100_NC_002628(2) PHAGE_Pseudo_D3_NC_002484(2) PHAGE_Pseudo_PMG1_NC_016765(2) PHAGE_Lactob_Lj965_NC_005355(2) PHAGE_Vibrio_X29_NC_024369(1) PHAGE_Clostr_phiMMP03_NC_028959(1) PHAGE_Faecal_FP_oengus_NC_047916(1) PHAGE_Acinet_AB1_…	0.2727	0.3735
5	24Kb	intact(100)	fiber,tail,capsid,head	1736-25755	0	28	17	11	1	0	no	PHAGE_Ralsto_RS138_NC_029107(5) PHAGE_Acinet_Bphi_B1251_NC_019541(5) PHAGE_Acinet_YMC11/11/R3177_NC_041866(4) PHAGE_Stenot_S1_NC_011589(3) PHAGE_Faecal_FP_Mushu_NC_047913(3) PHAGE_Burkho_BcepMu_NC_005882(2) PHAGE_Burkho_phiE255_NC_009237(2) PHAGE_Shewan_1/44_NC_025463(2) PHAGE_Pectob_ZF40_NC_019522(2) PHAGE_Acinet_vB_AbaS_TRS1_NC_031098(2) PHAGE_Mannhe_vB_MhM_3927AP2_NC_028766(2) PHAGE_Idioma_1N2…	0.1785	0.4015
Acinetobacter marinus ANC 3699
1	39.5Kb	intact(150)	integrase,terminase,capsid,tail,plate	278092-317624	0	59	32	27	1	0	yes	PHAGE_Entero_Arya_NC_031048(17) PHAGE_Escher_vB_EcoM_ECO1230_10_NC_027995(16) PHAGE_Escher_vB_EcoM_ep3_NC_025430(14) PHAGE_Escher_vB_EcoM_ECOO78_NC_041926(14) PHAGE_Pseudo_PPpW_3_NC_023006(11) PHAGE_Erwini_EtG_NC_047833(2) PHAGE_Ralsto_RSK1_NC_022915(2) PHAGE_Psychr_Psymv2_NC_023734(2) PHAGE_Vibrio_X29_NC_024369(2) PHAGE_Pseudo_F10_NC_007805(2) PHAGE_Vibrio_vB_VpaM_MAR_NC_019722(2) PHAGE_Acinet_B…	0.2881	0.4476
Acinetobacter kyonggiensis ANC 5109
1	22.8Kb	questionable(70)	transposase,tail,capsid,integrase	1899-24764	0	26	12	14	1	0	yes	PHAGE_Acinet_AP22_NC_017984(2) PHAGE_Psychr_Psymv2_NC_023734(2) PHAGE_Acinet_AB1_NC_042028(2) PHAGE_Staphy_StauST398_4_NC_023499(1) PHAGE_Acinet_AbP2_NC_041998(1) PHAGE_Acinet_YMC11/11/R3177_NC_041866(1) PHAGE_Entero_cdtI_NC_009514(1) PHAGE_Entero_SfV_NC_003444(1) PHAGE_Acinet_WCHABP12_NC_041924(1) PHAGE_Salmon_ST64B_NC_004313(1) PHAGE_Brevib_Davies_NC_022980(1) PHAGE_Entero_RB43_NC_007023(1) PHA…	0.0769	0.3727
2	35.5Kb	questionable(70)	integrase,tail,head	59702-95235	0	16	7	9	1	0	yes	PHAGE_Entero_HK633_NC_019719(2) PHAGE_Entero_HK022_NC_002166(2) PHAGE_Bacter_B40_8_NC_011222(1) PHAGE_Entero_HK542_NC_019769(1) PHAGE_Synech_Bellamy_NC_047838(1) PHAGE_Gordon_Utz_NC_030921(1) PHAGE_Acinet_phiAC_1_NC_028995(1) PHAGE_Entero_IME10_NC_019501(1) PHAGE_Pseudo_MD8_NC_031091(1) PHAGE_Entero_HK629_NC_019711(1) PHAGE_Stx2_II_NC_004914(1) PHAGE_Synech_S_SKS1_NC_020851(1) PHAGE_Salmon_g341c_…	0.125	0.3833
3	25.8Kb	incomplete(30)	integrase,tail	16284-42135	0	17	7	10	1	0	yes	PHAGE_Geobac_GBSV1_NC_008376(2) PHAGE_Bacill_1_NC_009737(2) PHAGE_Lactob_BH1_NC_048737(1) PHAGE_Bacter_Lily_NC_028841(1) PHAGE_Sinorh_phiM7_NC_041929(1) PHAGE_Thermu_OH2_NC_021784(1) PHAGE_Lister_A006_NC_009815(1) PHAGE_Burkho_BcepMigl_NC_019917(1) PHAGE_Stenot_Mendera_NC_048804(1) PHAGE_Mannhe_vB_MhS_587AP2_NC_028743(1) PHAGE_Acinet_Bphi_B1251_NC_019541(1) PHAGE_Burkho_BcepIL02_NC_012743(1) PHAG…	0.1176	0.3842
4	55.7Kb	intact(150)	capsid,tail,virion,terminase	4698-60478	1	76	44	32	1	0	yes	PHAGE_Acinet_YMC11/11/R3177_NC_041866(9) PHAGE_Acinet_Bphi_B1251_NC_019541(6) PHAGE_Acinet_vB_AbaS_TRS1_NC_031098(5) PHAGE_Ralsto_RS138_NC_029107(4) PHAGE_Stenot_S1_NC_011589(3) PHAGE_Mannhe_vB_MhM_3927AP2_NC_028766(3) PHAGE_Burkho_BcepMigl_NC_019917(3) PHAGE_Pseudo_B3_NC_006548(3) PHAGE_Haemop_Aaphi23_NC_004827(3) PHAGE_Burkho_phiE255_NC_009237(2) PHAGE_Pectob_ZF40_NC_019522(2) PHAGE_Faecal_FP_M…	0.1184	0.3959
Acinetobacter sp. JW
1	38.2Kb	questionable(87)	tail,coat,head	1247-39489	0	57	43	14	1	0	no	PHAGE_Acinet_Bphi_B1251_NC_019541(36) PHAGE_Acinet_YMC11/11/R3177_NC_041866(29) PHAGE_Acinet_vB_AbaS_TRS1_NC_031098(12) PHAGE_Pseudo_phiPSA1_NC_024365(4) PHAGE_Pseudo_YMC11/02/R656_NC_028657(4) PHAGE_Pseudo_JBD44_NC_030929(3) PHAGE_Dinoro_vB_DshS_R5C_NC_041921(2) PHAGE_Altero_vB_AmaP_AD45_P1_NC_021532(1) PHAGE_Escher_Seurat_NC_027378(1) PHAGE_Pseudo_PS_1_NC_029066(1) PHAGE_Lister_vB_LmoS_293_NC_0…	0.6315	0.3846
2	37.4Kb	incomplete(60)	tail,capsid	19872-57352	1	47	32	15	1	0	yes	PHAGE_Pseudo_Dobby_NC_048109(15) PHAGE_Pseudo_phiCTX_NC_003278(14) PHAGE_Burkho_phiE202_NC_009234(8) PHAGE_Burkho_KS14_NC_015273(7) PHAGE_Burkho_phi52237_NC_007145(6) PHAGE_Burkho_phiE12_2_NC_009236(6) PHAGE_Burkho_KL3_NC_015266(5) PHAGE_Burkho_AP3_NC_047752(5) PHAGE_Stenot_Smp131_NC_023588(5) PHAGE_Ralsto_RsoM1USA_NC_049432(4) PHAGE_Erwini_EtG_NC_047833(3) PHAGE_Ralsto_RSY1_NC_025115(3) PHAGE_Bu…	0.3191	0.3746
3	17Kb	incomplete(20)	integrase	22436-39525	0	10	7	3	1	0	yes	PHAGE_Acinet_Bphi_B1251_NC_019541(6) PHAGE_Acinet_YMC11/11/R3177_NC_041866(5) PHAGE_Acinet_vB_AbaS_TRS1_NC_031098(4) PHAGE_Salmon_vB_SosS_Oslo_NC_018279(1) PHAGE_Salmon_9NA_NC_025443(1) PHAGE_Salmon_SPN3UB_NC_019545(1) PHAGE_Pseudo_PAJU2_NC_011373(1) PHAGE_Pseudo_vB_PaeP_Tr60_Ab31_NC_023575(1) PHAGE_Phage_Gifsy_1_NC_010392(1) PHAGE_Entero_HK140_NC_019710(1) PHAGE_Entero_cdtI_NC_009514(1) PHAGE_Kl…	0.6	0.3998
4	5.8Kb	incomplete(60)	transposase,tail	36-5925	0	7	6	1	1	0	no	PHAGE_Paenib_Tripp_NC_028930(2) PHAGE_Burkho_KS14_NC_015273(1) PHAGE_Clostr_c_st_NC_007581(1) PHAGE_Gordon_Nyceirae_NC_031004(1) PHAGE_Natria_PhiCh1_NC_004084(1) PHAGE_Lactob_LF1_NC_019486(1) PHAGE_Entero_EF62phi_NC_017732(1) PHAGE_Staphy_EW_NC_007056(1) PHAGE_Entero_HK022_NC_002166(1) PHAGE_Sodali_phiSG1_NC_007902(1) PHAGE_Lactob_Lb_NC_047983(1) PHAGE_Halomo_phiHAP_1_NC_010342(1) PHAGE_Gordon_Sc…	0.2857	0.3297
5	6.8Kb	incomplete(30)	head,portal	16101-22956	0	16	9	7	1	0	no	PHAGE_Acinet_Bphi_B1251_NC_019541(3) PHAGE_Acinet_YMC11/11/R3177_NC_041866(3) PHAGE_Pseudo_YMC11/02/R656_NC_028657(3) PHAGE_Shigel_POCJ13_NC_025434(2) PHAGE_Shigel_Stx_NC_029120(2) PHAGE_Salmon_vB_SosS_Oslo_NC_018279(2) PHAGE_Klebsi_phiKO2_NC_005857(2) PHAGE_Pectob_ZF40_NC_019522(2) PHAGE_Entero_N15_NC_001901(2) PHAGE_Acinet_vB_AbaS_TRS1_NC_031098(2) PHAGE_Psychr_pOW20_A_NC_020841(1) PHAGE_Pseudo…	0.1875	0.3697
Acinetobacter sp. YT-02
1	9.1Kb	questionable(70)	transposase,tail	14275-23399	0	12	9	3	1	0	no	PHAGE_Stenot_vB_SmaS_DLP_5_NC_042082(1) PHAGE_Mycoba_Panchino_NC_031281(1) PHAGE_Mycoba_Adler_NC_023591(1) PHAGE_Staphy_Ipla35_NC_011612(1) PHAGE_Burkho_phiE125_NC_003309(1) PHAGE_Rhizob_RR1_B_NC_021557(1) PHAGE_Acinet_Bphi_B1251_NC_019541(1) PHAGE_Stx2_c_1717_NC_011357(1) PHAGE_Clostr_c_st_NC_007581(1) PHAGE_Lactob_LF1_NC_019486(1) PHAGE_Gordon_Nyceirae_NC_031004(1) PHAGE_Entero_EF62phi_NC_01773…	0.0833	0.3694
2	6Kb	incomplete(50)	transposase,tail	105-6134	0	10	6	4	1	0	no	PHAGE_Salmon_vB_SosS_Oslo_NC_018279(2) PHAGE_Cronob_ENT39118_NC_019934(2) PHAGE_Escher_503458_NC_049341(1) PHAGE_Escher_520873_NC_049344(1) PHAGE_Haemop_SuMu_NC_019455(1) PHAGE_Escher_HK639_NC_016158(1) PHAGE_Bacill_SPbeta_NC_001884(1) PHAGE_Escher_500465_1_NC_049342(1) PHAGE_Pseudo_C5a_NC_047790(1) PHAGE_Gordon_Bachita_NC_030936(1) PHAGE_Gordon_OneUp_NC_030917(1) PHAGE_Gordon_Yvonnetastic_NC_031…	0.2	0.4018
Acinetobacter sp. YH12143
1	24.5Kb	incomplete(40)	tail,integrase	85077-109604	0	16	8	8	1	0	yes	PHAGE_Pseudo_YMC11/07/P54_PAE_BP_NC_030909(2) PHAGE_Pseudo_phi297_NC_016762(2) PHAGE_Erwini_vB_EhrS_59_NC_048198(2) PHAGE_Entero_UAB_Phi20_NC_031019(1) PHAGE_Entero_mEp390_NC_019721(1) PHAGE_Salmon_vB_SosS_Oslo_NC_018279(1) PHAGE_Vibrio_VP882_NC_009016(1) PHAGE_Entero_DE3_NC_042057(1) PHAGE_Flavob_FCL_2_NC_027125(1) PHAGE_Burkho_phi1026b_NC_005284(1) PHAGE_Serrat_Parlo_NC_048758(1) PHAGE_Vibrio_V…	0.125	0.4466
2	41.2Kb	questionable(90)	capsid,tail	43345-84643	0	52	27	25	1	0	yes	PHAGE_Acinet_vB_AbaS_TRS1_NC_031098(6) PHAGE_Acinet_YMC11/11/R3177_NC_041866(5) PHAGE_Acinet_Bphi_B1251_NC_019541(5) PHAGE_Pectob_ZF40_NC_019522(2) PHAGE_Pseudo_B3_NC_006548(2) PHAGE_Haemop_SuMu_NC_019455(2) PHAGE_Psychr_Psymv2_NC_023734(2) PHAGE_Erwini_vB_EhrS_59_NC_048198(2) PHAGE_Mannhe_vB_MhS_535AP2_NC_028853(2) PHAGE_Faecal_FP_Mushu_NC_047913(2) PHAGE_Pseudo_vB_PaeS_PM105_NC_028667(2) PHAGE_…	0.1153	0.4072
3	6.7Kb	incomplete(60)	transposase,tail	38277-45067	0	9	7	2	1	0	no	PHAGE_Stx2_II_NC_004914(2) PHAGE_Entero_VT2phi_272_NC_028656(2) PHAGE_Mycoba_Adler_NC_023591(1) PHAGE_Gordon_Nyceirae_NC_031004(1) PHAGE_Shigel_SfIV_NC_022749(1) PHAGE_Escher_PA28_NC_041935(1) PHAGE_Natria_PhiCh1_NC_004084(1) PHAGE_Altero_vB_AcoS_R7M_NC_048878(1) PHAGE_Entero_BP_4795_NC_004813(1) PHAGE_Cellul_phi4:1_NC_021788(1) PHAGE_Stenot_vB_SmaS_DLP_5_NC_042082(1) PHAGE_Cellul_phi17:2_NC_0217…	0.2222	0.3724
Acinetobacter sp. WCHA39
1	50.3Kb	questionable(80)	terminase,tail,virion	77541-127850	0	69	46	23	1	0	yes	PHAGE_Acinet_YMC11/11/R3177_NC_041866(10) PHAGE_Psychr_pOW20_A_NC_020841(8) PHAGE_Acinet_Bphi_B1251_NC_019541(5) PHAGE_Rhizob_RHEph04_NC_041908(5) PHAGE_Ralsto_RS138_NC_029107(5) PHAGE_Klebsi_vB_KpnM_KpV79_NC_042041(4) PHAGE_Rhizob_RHEph06_NC_027296(4) PHAGE_Acinet_vB_AbaS_TRS1_NC_031098(3) PHAGE_Klebsi_JD001_NC_020204(3) PHAGE_Pectob_ZF40_NC_019522(2) PHAGE_Pseudo_phiPSA1_NC_024365(2) PHAGE_Shew…	0.1449	0.3951
2	20.3Kb	incomplete(30)	tail	26936-47302	0	29	16	13	1	0	no	PHAGE_Acinet_AP22_NC_017984(2) PHAGE_Escher_ECML_4_NC_025446(1) PHAGE_Pseudo_MD8_NC_031091(1) PHAGE_Salmon_9NA_NC_025443(1) PHAGE_Escher_phiV10_NC_007804(1) PHAGE_Entero_cdtI_NC_009514(1) PHAGE_Entero_mEp460_NC_019716(1) PHAGE_Acinet_YMC11/11/R3177_NC_041866(1) PHAGE_Salmon_ViI_NC_015296(1) PHAGE_Brevib_Davies_NC_022980(1) PHAGE_Brevib_Osiris_NC_028969(1) PHAGE_Shigel_Ss_VASD_NC_028685(1) PHAGE_T…	0.0689	0.3715
Acinetobacter sp. ANC 3781
1	8.3Kb	incomplete(10)	NA	52163-60519	1	15	6	9	1	0	no	PHAGE_Bacill_G_NC_023719(2) PHAGE_Klebsi_ST16_OXA48phi5.4_NC_049450(1) PHAGE_Yersin_PY54_NC_005069(1) PHAGE_Plankt_PaV_LD_NC_016564(1) PHAGE_Pseudo_vB_PaeP_Tr60_Ab31_NC_023575(1) PHAGE_Acinet_vB_AbaS_TRS1_NC_031098(1) PHAGE_Bacill_SP_15_NC_031245(1) PHAGE_Bacill_SPbeta_NC_001884(1) PHAGE_Pseudo_phi2_NC_030931(1) PHAGE_Acinet_YMC11/11/R3177_NC_041866(1) PHAGE_Entero_mEp213_NC_019720(1) PHAGE_Pseud…	0.1333	0.3596
2	15.6Kb	incomplete(30)	lysin,tail	86191-101832	0	8	6	2	1	0	yes	PHAGE_Acinet_Ac42_NC_014660(1) PHAGE_Staphy_SPbeta_like_NC_029119(1) PHAGE_Burkho_vB_BmuP_KL4_NC_047958(1) PHAGE_Pseudo_phi15_NC_015208(1) PHAGE_Staphy_GH15_NC_019448(1) PHAGE_Acinet_YMC11/11/R3177_NC_041866(1) PHAGE_Salmon_SP_004_NC_021774(1) PHAGE_Salmon_vB_SemP_Emek_NC_018275(1) PHAGE_Escher_phiV10_NC_007804(1) PHAGE_Staphy_S25_4_NC_022918(1) PHAGE_Salmon_SPN1S_NC_016761(1) PHAGE_Mesorh_phagev…	0.125	0.4138
3	37.2Kb	incomplete(30)	integrase	99563-136857	0	32	14	18	1	0	yes	PHAGE_Acinet_AP22_NC_017984(2) PHAGE_Acinet_phiAC_1_NC_028995(2) PHAGE_Pseudo_JBD44_NC_030929(2) PHAGE_Geobac_E3_NC_029073(1) PHAGE_Serrat_vB_Sru_IME250_NC_042047(1) PHAGE_Strept_Dp_1_NC_015274(1) PHAGE_Ralsto_RSK1_NC_022915(1) PHAGE_Escher_PhaxI_NC_019452(1) PHAGE_Bacill_TP21_L_NC_011645(1) PHAGE_Bacill_SP_15_NC_031245(1) PHAGE_Stx2_II_NC_004914(1) PHAGE_Salmon_SKML_39_NC_019910(1) PHAGE_Shigel_…	0.0625	0.4127
4	13.6Kb	incomplete(60)	tail,transposase,integrase	76698-90322	0	21	7	14	1	0	yes	PHAGE_Bacill_vB_BceS_MY192_NC_048633(1) PHAGE_Erwini_vB_EhrS_49_NC_048197(1) PHAGE_Geobac_GBSV1_NC_008376(1) PHAGE_Stenot_YB07_NC_048755(1) PHAGE_Lister_A006_NC_009815(1) PHAGE_Lister_A118_NC_003216(1) PHAGE_Gordon_Orchid_NC_030915(1) PHAGE_Arthro_Kepler_NC_048100(1) PHAGE_Stenot_Mendera_NC_048804(1) PHAGE_Erwini_phiEt88_NC_015295(1) PHAGE_Bacill_1_NC_009737(1) PHAGE_Stenot_Moby_NC_048802(1) PHAG…	0.0476	0.3842
5	32.1Kb	incomplete(60)	head,terminase,integrase	132059-164242	0	55	30	25	1	0	yes	PHAGE_Acinet_vB_AbaS_TRS1_NC_031098(14) PHAGE_Acinet_YMC11/11/R3177_NC_041866(14) PHAGE_Acinet_Bphi_B1251_NC_019541(11) PHAGE_Pseudo_phiPSA1_NC_024365(5) PHAGE_Pseudo_YMC11/02/R656_NC_028657(4) PHAGE_Psychr_pOW20_A_NC_020841(2) PHAGE_Paraco_Shpa_NC_041868(2) PHAGE_Pectob_ZF40_NC_019522(2) PHAGE_Salmon_vB_SosS_Oslo_NC_018279(2) PHAGE_Salmon_SPN3UB_NC_019545(2) PHAGE_Caulob_phiCbK_NC_019405(1) PHAG…	0.2545	0.4051
6	27.5Kb	questionable(70)	integrase,lysin,tail	64464-92050	0	16	8	8	1	0	yes	PHAGE_Ralsto_RS138_NC_029107(3) PHAGE_Stenot_S1_NC_011589(3) PHAGE_Shewan_1/44_NC_025463(2) PHAGE_Pseudo_KPP10_NC_015272(1) PHAGE_Pseudo_FHA0480_NC_041851(1) PHAGE_Pseudo_LKO4_NC_041934(1) PHAGE_Pseudo_vB_PaeM_G1_NC_041968(1) PHAGE_Shigel_Sf6_NC_005344(1) PHAGE_Pseudo_PPpW_3_NC_023006(1) PHAGE_Pseudo_MP38_NC_011611(1) PHAGE_Aggreg_S1249_NC_013597(1) PHAGE_Vibrio_X29_NC_024369(1) PHAGE_Agroba_7_7_…	0.1875	0.4123
7	4.4Kb	incomplete(20)	portal	91330-95761	0	5	5	0	1	0	no	PHAGE_Acinet_Bphi_B1251_NC_019541(5) PHAGE_Acinet_YMC11/11/R3177_NC_041866(4) PHAGE_Acinet_vB_AbaS_TRS1_NC_031098(3) PHAGE_Pectob_ZF40_NC_019522(1) PHAGE_Idioma_1N2_2_NC_025439(1) PHAGE_Klebsi_JD001_NC_020204(1) PHAGE_Pseudo_JBD18_NC_027986(1) PHAGE_Pseudo_B3_NC_006548(1) PHAGE_Pseudo_vB_PaeS_PM105_NC_028667(1) PHAGE_Klebsi_vB_KpnM_KpV79_NC_042041(1) PHAGE_Burkho_phiE255_NC_009237(1) PHAGE_Pseudo…	1	0.4262
8	10.3Kb	incomplete(30)	tail	99401-109778	0	18	8	10	1	0	no	PHAGE_Acinet_Bphi_B1251_NC_019541(2) PHAGE_Acinet_AP22_NC_017984(1) PHAGE_Gordon_BrutonGaster_NC_048169(1) PHAGE_Endosy_APSE_1_NC_000935(1) PHAGE_Burkho_phiE125_NC_003309(1) PHAGE_Burkho_phi6442_NC_009235(1) PHAGE_Psychr_Psymv2_NC_023734(1) PHAGE_Entero_mEp390_NC_019721(1) PHAGE_Burkho_BcepC6B_NC_005887(1) PHAGE_Burkho_vB_BmuP_KL4_NC_047958(1) PHAGE_Acinet_AB1_NC_042028(1) PHAGE_Klebsi_4LV2017_NC…	0.1111	0.3595
9	19.2Kb	intact(120)	tail,plate,virion,lysin,capsid	4455-23690	0	26	22	4	1	0	no	PHAGE_Burkho_KS14_NC_015273(5) PHAGE_Burkho_KS5_NC_015265(4) PHAGE_Pseudo_Dobby_NC_048109(4) PHAGE_Klebsi_ST15_OXA48phi14.1_NC_049454(4) PHAGE_Burkho_phiE12_2_NC_009236(4) PHAGE_Burkho_KL3_NC_015266(4) PHAGE_Klebsi_ST13_OXA48phi12.1_NC_049453(3) PHAGE_Escher_pro483_NC_028943(3) PHAGE_Salmon_Fels_2_NC_010463(3) PHAGE_Klebsi_ST512_KPC3phi13.2_NC_049452(3) PHAGE_Ralsto_RSY1_NC_025115(3) PHAGE_Burkho…	0.1923	0.4297
Acinetobacter kookii ANC 4667
1	27.6Kb	intact(110)	lysin,tail,virion,capsid,head,portal,terminase	84025-111707	0	33	22	11	1	0	no	PHAGE_Acinet_Bphi_B1251_NC_019541(5) PHAGE_Ralsto_RS138_NC_029107(4) PHAGE_Acinet_YMC11/11/R3177_NC_041866(4) PHAGE_Pseudo_JBD67_NC_042135(3) PHAGE_Pseudo_B3_NC_006548(3) PHAGE_Stenot_S1_NC_011589(3) PHAGE_Burkho_BcepMu_NC_005882(2) PHAGE_Pseudo_JBD18_NC_027986(2) PHAGE_Pectob_ZF40_NC_019522(2) PHAGE_Burkho_phiE255_NC_009237(2) PHAGE_Pseudo_JBD25_NC_027992(2) PHAGE_Mannhe_vB_MhM_3927AP2_NC_028766…	0.1515	0.4261
2	32.2Kb	incomplete(40)	tail	105809-138098	0	22	11	11	1	0	yes	PHAGE_Acinet_YMC11/11/R3177_NC_041866(4) PHAGE_Acinet_Bphi_B1251_NC_019541(4) PHAGE_Acinet_vB_AbaS_TRS1_NC_031098(3) PHAGE_Mannhe_vB_MhM_1127AP1_NC_047750(1) PHAGE_Pectob_ZF40_NC_019522(1) PHAGE_Erwini_vB_EhrS_59_NC_048198(1) PHAGE_Entero_SfV_NC_003444(1) PHAGE_Mannhe_phiMHaA1_NC_008201(1) PHAGE_Myxoco_Mx8_NC_003085(1) PHAGE_Acinet_AP22_NC_017984(1) PHAGE_Gordon_Bachita_NC_030936(1) PHAGE_Burkho_…	0.1818	0.4113
Acinetobacter sp. YH1901147
1	20.1Kb	incomplete(10)	NA	59880-80040	0	17	7	10	1	0	yes	PHAGE_Acinet_vB_AbaS_TRS1_NC_031098(2) PHAGE_Paenib_Vegas_NC_028767(1) PHAGE_Mannhe_phiMHaA1_NC_008201(1) PHAGE_Pseudo_MD8_NC_031091(1) PHAGE_Acinet_phiAC_1_NC_028995(1) PHAGE_Mannhe_vB_MhS_535AP2_NC_028853(1) PHAGE_Acinet_WCHABP1_NC_041966(1) PHAGE_Strept_phiARI0460_1_NC_031913(1) PHAGE_Myxoco_Mx8_NC_003085(1) PHAGE_Escher_ESCO13_NC_047770(1) PHAGE_Acinet_AB1_NC_042028(1) PHAGE_Acinet_LZ35_NC_03…	0.1176	0.4205
2	29.3Kb	intact(130)	head,portal,tail,virion,lysin	76310-105623	1	42	25	17	1	0	no	PHAGE_Burkho_phi1026b_NC_005284(5) PHAGE_Entero_mEp235_NC_019708(5) PHAGE_Xantho_phiL7_NC_012742(4) PHAGE_Pseudo_PAJU2_NC_011373(3) PHAGE_Pseudo_PMG1_NC_016765(3) PHAGE_Burkho_Bcep176_NC_007497(3) PHAGE_Entero_HK022_NC_002166(3) PHAGE_Entero_HK140_NC_019710(3) PHAGE_Paraco_Shpa_NC_041868(3) PHAGE_Entero_mEpX2_NC_019705(3) PHAGE_Pseudo_YMC11/07/P54_PAE_BP_NC_030909(2) PHAGE_Pseudo_D3_NC_002484(2) …	0.119	0.4291
3	4.9Kb	questionable(80)	transposase	1-4912	0	9	7	2	1	0	no	PHAGE_Escher_SH2026Stx1_NC_049919(3) PHAGE_Stx2_c_1717_NC_011357(3) PHAGE_Stx2_c_Stx2a_F451_NC_049924(3) PHAGE_Paenib_Tripp_NC_028930(2) PHAGE_Entero_BP_4795_NC_004813(1) PHAGE_Staphy_StauST398_4_NC_023499(1) PHAGE_Staphy_phiPV83_NC_002486(1)	0.3333	0.4406
4	5.7Kb	incomplete(50)	transposase,tail	39785-45524	0	10	6	4	1	0	no	PHAGE_Burkho_KS14_NC_015273(1) PHAGE_Clostr_phiCD211_NC_029048(1) PHAGE_Clostr_c_st_NC_007581(1) PHAGE_Entero_EF62phi_NC_017732(1) PHAGE_Microc_Ma_LMM01_NC_008562(1) PHAGE_Lactob_Lb_NC_047983(1) PHAGE_Rhizob_RR1_B_NC_021557(1) PHAGE_Stx2_c_Stx2a_F451_NC_049924(1) PHAGE_Stenot_vB_SmaS_DLP_5_NC_042082(1) PHAGE_Natria_PhiCh1_NC_004084(1) PHAGE_Stx2_c_1717_NC_011357(1) PHAGE_Sodali_phiSG1_NC_007902(1…	0.1	0.3537
Acinetobacter sp. YH16031
1	36.7Kb	intact(150)	lysin,plate,virion,tail,head,portal,terminase,capsid	45158-81888	1	53	32	21	1	0	yes	PHAGE_Entero_YYZ_2008_NC_011356(6) PHAGE_Stx2_c_1717_NC_011357(5) PHAGE_Entero_BP_4795_NC_004813(5) PHAGE_Entero_mEp235_NC_019708(4) PHAGE_Pseudo_PMG1_NC_016765(4) PHAGE_Psychr_Psymv2_NC_023734(3) PHAGE_Burkho_Bcep176_NC_007497(3) PHAGE_Entero_HK022_NC_002166(3) PHAGE_Acinet_vB_AbaS_TRS1_NC_031098(3) PHAGE_Pseudo_PAJU2_NC_011373(3) PHAGE_Entero_mEpX2_NC_019705(3) PHAGE_Entero_HK140_NC_019710(3) P…	0.1132	0.4226
2	9.9Kb	incomplete(60)	tail,transposase,plate	501-10415	0	14	11	3	1	0	no	PHAGE_Escher_500465_1_NC_049342(3) PHAGE_Entero_fiAA91_ss_NC_022750(2) PHAGE_Escher_503458_NC_049341(2) PHAGE_Escher_520873_NC_049344(2) PHAGE_Tenaci_PTm1_NC_049340(1) PHAGE_Gordon_Cucurbita_NC_031029(1) PHAGE_Bacill_G_NC_023719(1) PHAGE_Salmon_vB_SosS_Oslo_NC_018279(1) PHAGE_Gordon_ClubL_NC_030901(1) PHAGE_Burkho_phiE125_NC_003309(1) PHAGE_Escher_PA28_NC_041935(1) PHAGE_Stx2_c_1717_NC_011357(1) …	0.2142	0.3775
3	8.7Kb	questionable(80)	transposase,tail	14070-22791	0	14	10	4	1	0	no	PHAGE_Stx2_c_1717_NC_011357(5) PHAGE_Stx2_c_Stx2a_F451_NC_049924(3) PHAGE_Escher_SH2026Stx1_NC_049919(3) PHAGE_Stx2_II_NC_004914(2) PHAGE_Entero_BP_4795_NC_004813(2) PHAGE_Escher_PA28_NC_041935(2) PHAGE_Entero_VT2phi_272_NC_028656(2) PHAGE_Pseudo_phi3_NC_030940(1) PHAGE_Clostr_phiCDHM13_NC_029116(1) PHAGE_Natria_PhiCh1_NC_004084(1) PHAGE_Burkho_KS14_NC_015273(1) PHAGE_Clostr_c_st_NC_007581(1) PHA…	0.3571	0.4061
Acinetobacter sp. BS1
1	7.7Kb	incomplete(30)	transposase,portal	22551-30339	0	20	10	10	1	0	no	PHAGE_Pseudo_YMC11/02/R656_NC_028657(4) PHAGE_Acinet_Bphi_B1251_NC_019541(4) PHAGE_Acinet_YMC11/11/R3177_NC_041866(3) PHAGE_Entero_N15_NC_001901(2) PHAGE_Shigel_POCJ13_NC_025434(2) PHAGE_Shigel_Stx_NC_029120(2) PHAGE_Klebsi_phiKO2_NC_005857(2) PHAGE_Entero_EK99P_1_NC_024783(1) PHAGE_Pseudo_vB_Pae_Kakheti25_NC_017864(1) PHAGE_Acinet_vB_AbaS_TRS1_NC_031098(1) PHAGE_Entero_HK022_NC_002166(1) PHAGE_S…	0.2	0.369
2	6.8Kb	incomplete(30)	plate,transposase	38708-45573	0	9	7	2	1	0	no	PHAGE_Cronob_ENT39118_NC_019934(2) PHAGE_Paenib_Tripp_NC_028930(2) PHAGE_Salmon_vB_SosS_Oslo_NC_018279(2) PHAGE_Pseudo_73_NC_007806(1) PHAGE_Pseudo_C5a_NC_047790(1) PHAGE_Pseudo_H66_NC_042342(1) PHAGE_Bacill_SPbeta_NC_001884(1) PHAGE_Pseudo_PaMx11_NC_028770(1) PHAGE_Prochl_P_TIM68_NC_028955(1) PHAGE_Pseudo_vB_PaeS_PAO1_Ab19_NC_042115(1) PHAGE_Burkho_Bcep176_NC_007497(1) PHAGE_Pseudo_vB_PaeS_PAO1_…	0.2222	0.3715
Acinetobacter sp. ANC 4945
1	40.8Kb	intact(150)	lysin,virion,tail,head,portal,integrase	472840-513719	0	45	24	21	1	0	yes	PHAGE_Pseudo_PAJU2_NC_011373(4) PHAGE_Entero_BP_4795_NC_004813(4) PHAGE_Entero_mEp235_NC_019708(3) PHAGE_Pseudo_H66_NC_042342(3) PHAGE_Stx2_c_1717_NC_011357(3) PHAGE_Entero_YYZ_2008_NC_011356(3) PHAGE_Burkho_AH2_NC_018283(2) PHAGE_Entero_HK022_NC_002166(2) PHAGE_Pseudo_vB_PaeS_PAO1_Ab18_NC_026594(2) PHAGE_Pseudo_PMG1_NC_016765(2) PHAGE_Entero_HK140_NC_019710(2) PHAGE_Burkho_Bcep176_NC_007497(2) P…	0.0888	0.3975
2	39.6Kb	intact(130)	tail,capsid,head,portal,terminase,integrase	155120-194764	0	54	30	24	1	0	yes	PHAGE_Acinet_Bphi_B1251_NC_019541(10) PHAGE_Acinet_YMC11/11/R3177_NC_041866(8) PHAGE_Ralsto_RS138_NC_029107(5) PHAGE_Pectob_ZF40_NC_019522(3) PHAGE_Burkho_phiE255_NC_009237(2) PHAGE_Mannhe_vB_MhM_3927AP2_NC_028766(2) PHAGE_Stenot_S1_NC_011589(2) PHAGE_Acinet_vB_AbaS_TRS1_NC_031098(2) PHAGE_Burkho_KS10_NC_011216(2) PHAGE_Pseudo_B3_NC_006548(2) PHAGE_Pseudo_YMC11/02/R656_NC_028657(2) PHAGE_Faecal_F…	0.1851	0.3995
3	10.6Kb	incomplete(30)	head,tail	9277-19901	0	18	9	9	1	0	no	PHAGE_Pelagi_HTVC010P_NC_020481(4) PHAGE_Vibrio_J2_NC_027393(3) PHAGE_Vibrio_QH_NC_027397(3) PHAGE_Vibrio_VP5_NC_005891(3) PHAGE_Vibrio_VP2_NC_005879(3) PHAGE_Pseudo_vB_PaeP_Tr60_Ab31_NC_023575(2) PHAGE_Vibrio_phiVC8_NC_027118(2) PHAGE_Marino_CB5A_NC_047836(1) PHAGE_Acinet_phiAC_1_NC_028995(1) PHAGE_Pseudo_Achelous_NC_047956(1) PHAGE_Salmon_SPN1S_NC_016761(1) PHAGE_Pseudo_Njord_NC_047954(1) PHAGE…	0.2222	0.3554
Acinetobacter sp. ANC 4470
1	37Kb	intact(150)	transposase,portal,head,tail,plate	251676-288755	0	46	34	12	1	0	no	PHAGE_Haemop_SuMu_NC_019455(11) PHAGE_Mannhe_vB_MhM_3927AP2_NC_028766(10) PHAGE_Ralsto_RS138_NC_029107(6) PHAGE_Pseudo_JBD5_NC_020202(5) PHAGE_Burkho_BcepMu_NC_005882(5) PHAGE_Burkho_phiE255_NC_009237(5) PHAGE_Pseudo_JBD69_NC_030908(4) PHAGE_Pseudo_FHA0480_NC_041851(4) PHAGE_Vibrio_12B12_NC_021070(3) PHAGE_Entero_SfI_NC_027339(3) PHAGE_Pseudo_D3112_NC_005178(3) PHAGE_Pseudo_JBD67_NC_042135(3) PHA…	0.2391	0.3909
2	37.8Kb	questionable(90)	lysin,tail	461-38303	0	54	41	13	1	0	yes	PHAGE_Entero_Arya_NC_031048(18) PHAGE_Escher_vB_EcoM_ECOO78_NC_041926(16) PHAGE_Escher_vB_EcoM_ECO1230_10_NC_027995(15) PHAGE_Escher_vB_EcoM_ep3_NC_025430(14) PHAGE_Pseudo_PPpW_3_NC_023006(12) PHAGE_Psychr_Psymv2_NC_023734(3) PHAGE_Klebsi_4LV2017_NC_047818(2) PHAGE_Entero_phiT5282H_NC_049429(2) PHAGE_Acinet_vB_AbaS_TRS1_NC_031098(2) PHAGE_Escher_Lys12581Vzw_NC_049917(2) PHAGE_Escher_500465_1_NC_0…	0.3333	0.403
3	7.3Kb	incomplete(40)	head,transposase	19772-27150	0	11	6	5	1	0	no	PHAGE_Bacill_vB_BanS_Tsamsa_NC_023007(2) PHAGE_Paenib_Tripp_NC_028930(2) PHAGE_Liberi_SC1_NC_019549(1) PHAGE_Dickey_vB_DsoM_JA29_NC_048053(1) PHAGE_Dickey_vB_DsoM_JA11_NC_048077(1) PHAGE_Bacill_G_NC_023719(1) PHAGE_Pseudo_F10_NC_007805(1) PHAGE_Acinet_vB_AbaM_ME3_NC_041884(1) PHAGE_Liberi_SC2_NC_019550(1) PHAGE_Salmon_SSU5_NC_018843(1) PHAGE_Lactoc_949_NC_015263(1) PHAGE_Burkho_BcepSaruman_NC_049…	0.1818	0.3865
Acinetobacter sp. AKBS16
0
Acinetobacter idrijaensis MII
1	31.1Kb	questionable(80)	tail,capsid,lysin	9982-41152	1	48	26	22	1	0	no	PHAGE_Acinet_YMC11/11/R3177_NC_041866(9) PHAGE_Acinet_Bphi_B1251_NC_019541(6) PHAGE_Acinet_vB_AbaS_TRS1_NC_031098(4) PHAGE_Psychr_Psymv2_NC_023734(3) PHAGE_Pseudo_YMC11/02/R656_NC_028657(2) PHAGE_Haemop_SuMu_NC_019455(2) PHAGE_Pseudo_MP38_NC_011611(2) PHAGE_Burkho_phiE255_NC_009237(2) PHAGE_Ralsto_RS138_NC_029107(2) PHAGE_Mannhe_vB_MhM_3927AP2_NC_028766(2) PHAGE_Burkho_BcepMu_NC_005882(2) PHAGE_F…	0.1875	0.428
2	41.9Kb	intact(150)	virion,tail,head,portal,terminase,capsid	12304-54265	1	64	38	26	1	0	yes	PHAGE_Entero_HK022_NC_002166(5) PHAGE_Acinet_vB_AbaS_TRS1_NC_031098(4) PHAGE_Pseudo_PMG1_NC_016765(4) PHAGE_Acinet_AB1_NC_042028(4) PHAGE_Psychr_pOW20_A_NC_020841(4) PHAGE_Burkho_phi1026b_NC_005284(4) PHAGE_Entero_mEp235_NC_019708(4) PHAGE_Escher_HK75_NC_016160(3) PHAGE_Burkho_phiE125_NC_003309(3) PHAGE_Acinet_YMC11/12/R2315_NC_028855(3) PHAGE_Acinet_YMC_13_01_C62_NC_024785(3) PHAGE_Entero_HK446_…	0.0781	0.4209
3	7.2Kb	incomplete(50)	transposase,tail	2128-9396	0	9	6	3	1	0	no	PHAGE_Shigel_Sf6_NC_005344(1) PHAGE_Shigel_SfIV_NC_022749(1) PHAGE_Entero_Mu_NC_000929(1) PHAGE_Escher_SH2026Stx1_NC_049919(1) PHAGE_Shigel_SfII_NC_021857(1) PHAGE_Stx2_c_Stx2a_F451_NC_049924(1) PHAGE_Escher_D108_NC_013594(1) PHAGE_Burkho_KS14_NC_015273(1) PHAGE_Entero_SfMu_NC_027382(1) PHAGE_Escher_500465_1_NC_049342(1) PHAGE_Stx2_c_1717_NC_011357(1) PHAGE_Salmon_SJ46_NC_031129(1)	0.1111	0.5459
4	25.6Kb	incomplete(50)	tail,lysin,integrase	2296-27911	0	13	8	5	1	0	yes	PHAGE_Ralsto_RS138_NC_029107(2) PHAGE_Cronob_ENT39118_NC_019934(2) PHAGE_Shewan_1/44_NC_025463(2) PHAGE_Acinet_YMC11/12/R2315_NC_028855(2) PHAGE_Stenot_S1_NC_011589(2) PHAGE_Salmon_vB_SosS_Oslo_NC_018279(2) PHAGE_Acinet_YMC_13_01_C62_NC_024785(2) PHAGE_Acinet_LZ35_NC_031117(1) PHAGE_Acinet_YMC11/11/R3177_NC_041866(1) PHAGE_Escher_HK639_NC_016158(1) PHAGE_Entero_N15_NC_001901(1) PHAGE_Bacill_SPbet…	0.1538	0.4267
5	6.7Kb	incomplete(50)	transposase,tail	16821-23534	0	7	6	1	1	0	no	PHAGE_Paenib_Tripp_NC_028930(2) PHAGE_Burkho_KS14_NC_015273(1) PHAGE_Entero_EF62phi_NC_017732(1) PHAGE_Clostr_c_st_NC_007581(1) PHAGE_Mycoba_Adler_NC_023591(1) PHAGE_Rhizob_RR1_B_NC_021557(1) PHAGE_Rhodob_RcapMu_NC_016165(1) PHAGE_Natria_PhiCh1_NC_004084(1) PHAGE_Lactob_Lb_NC_047983(1) PHAGE_Lactob_LF1_NC_019486(1) PHAGE_Staphy_EW_NC_007056(1) PHAGE_Sodali_phiSG1_NC_007902(1)	0.2857	0.3613
Acinetobacter soli KCTC 22184
1	19.3Kb	questionable(80)	tail,virion,head	1755-21099	0	26	15	11	1	0	no	PHAGE_Psychr_pOW20_A_NC_020841(6) PHAGE_Acinet_Bphi_B1251_NC_019541(4) PHAGE_Vibrio_CP_T1_NC_019457(3) PHAGE_Acinet_YMC11/11/R3177_NC_041866(3) PHAGE_Pseudo_phiPSA1_NC_024365(2) PHAGE_Rhizob_RHEph04_NC_041908(2) PHAGE_Pectob_ZF40_NC_019522(2) PHAGE_Vibrio_vB_VchM_138_NC_019518(2) PHAGE_Rhizob_RHEph06_NC_027296(2) PHAGE_Klebsi_vB_KpnM_KpV79_NC_042041(2) PHAGE_Acinet_vB_AbaS_TRS1_NC_031098(2) PHAGE…	0.2307	0.4285
2	32.8Kb	questionable(70)	virion,tail,capsid,integrase	2916-35736	0	32	23	9	1	0	yes	PHAGE_Acinet_Bphi_B1251_NC_019541(10) PHAGE_Acinet_YMC11/11/R3177_NC_041866(10) PHAGE_Pseudo_JBD44_NC_030929(4) PHAGE_Thermo_THSA_485A_NC_018264(3) PHAGE_Pseudo_PMG1_NC_016765(2) PHAGE_Arthro_Mufasa8_NC_049478(2) PHAGE_Pseudo_D3_NC_002484(2) PHAGE_Psychr_Psymv2_NC_023734(2) PHAGE_Arthro_Sonali_NC_048152(2) PHAGE_Serrat_vB_SmaA_3M_NC_048736(1) PHAGE_Vibrio_12B12_NC_021070(1) PHAGE_Entero_HK633_NC_…	0.3125	0.419
Acinetobacter terrae ANC 4282
1	29.7Kb	questionable(80)	virion,tail,fiber,lysin,integrase	55371-85079	0	33	20	13	1	0	yes	PHAGE_Ralsto_RS138_NC_029107(5) PHAGE_Stenot_S1_NC_011589(4) PHAGE_Shewan_1/44_NC_025463(2) PHAGE_Pseudo_B3_NC_006548(2) PHAGE_Acinet_YMC11/11/R3177_NC_041866(2) PHAGE_Mannhe_vB_MhM_3927AP2_NC_028766(2) PHAGE_Acinet_phiAC_1_NC_028995(1) PHAGE_Pseudo_VCM_NC_029065(1) PHAGE_Stenot_Smp131_NC_023588(1) PHAGE_Entero_SfMu_NC_027382(1) PHAGE_Pseudo_SM1_NC_041877(1) PHAGE_Escher_D108_NC_013594(1) PHAGE_E…	0.1515	0.4087
2	25.2Kb	incomplete(10)	NA	54271-79534	0	12	7	5	1	0	yes	PHAGE_Acinet_YMC11/11/R3177_NC_041866(2) PHAGE_Pseudo_D3_NC_002484(1) PHAGE_Pseudo_PMG1_NC_016765(1) PHAGE_Citrob_CVT22_NC_027988(1) PHAGE_Salmon_vB_SenS_Sasha_NC_047786(1) PHAGE_Escher_503458_NC_049341(1) PHAGE_Halovi_HGTV_1_NC_021328(1) PHAGE_Acinet_phiAC_1_NC_028995(1) PHAGE_Salmon_SS9_NC_049458(1) PHAGE_Rhodof_P26218_NC_029061(1) PHAGE_Salmon_vB_SemP_Emek_NC_018275(1) PHAGE_Pseudo_phi297_NC_0…	0.1666	0.4016
3	12.1Kb	incomplete(50)	transposase,integrase	510-12610	0	9	6	3	1	0	yes	PHAGE_Staphy_SPbeta_like_NC_029119(2) PHAGE_Stx2_II_NC_004914(2) PHAGE_Entero_VT2phi_272_NC_028656(2) PHAGE_Escher_RCS47_NC_042128(2) PHAGE_Escher_PA28_NC_041935(1) PHAGE_Stx2_c_1717_NC_011357(1) PHAGE_Clostr_phiCD119_NC_007917(1) PHAGE_Entero_BP_4795_NC_004813(1) PHAGE_Stx2_c_Stx2a_WGPS9_NC_049923(1) PHAGE_Burkho_phiE125_NC_003309(1) PHAGE_Clostr_phiMMP02_NC_019421(1)	0.2222	0.4012
4	7.1Kb	incomplete(50)	tail,transposase	26851-33999	0	14	7	7	1	0	no	PHAGE_Mannhe_vB_MhS_1152AP2_NC_028956(2) PHAGE_Mannhe_vB_MhS_535AP2_NC_028853(2) PHAGE_Klebsi_ZCKP1_NC_047994(1) PHAGE_Bacill_Mater_NC_027366(1) PHAGE_Stx2_c_Stx2a_F451_NC_049924(1) PHAGE_Escher_SH2026Stx1_NC_049919(1) PHAGE_Stx2_c_1717_NC_011357(1) PHAGE_Bacill_Grass_NC_022771(1) PHAGE_Bacill_vB_BsuM_Goe3_NC_048652(1) PHAGE_Bacill_BSP38_NC_048726(1) PHAGE_Aeromo_4_L372D_NC_048771(1) PHAGE_Aeromo…	0.1428	0.4125
5	8.8Kb	incomplete(60)	tail	97956-106808	0	13	8	5	1	0	no	PHAGE_Stx2_c_1717_NC_011357(3) PHAGE_Escher_SH2026Stx1_NC_049919(3) PHAGE_Stx2_c_Stx2a_F451_NC_049924(3) PHAGE_Burkho_phiE12_2_NC_009236(2) PHAGE_Brucel_BiPBO1_NC_031264(2) PHAGE_Klebsi_ST437_OXA245phi4.1_NC_049448(1) PHAGE_Synech_S_SM2_NC_015279(1) PHAGE_Burkho_phi1026b_NC_005284(1) PHAGE_Entero_BP_4795_NC_004813(1)	0.2307	0.4183
6	11.7Kb	incomplete(50)	transposase	154363-166102	0	22	10	12	1	0	no	PHAGE_Bacill_G_NC_023719(4) PHAGE_Shigel_SfIV_NC_022749(2) PHAGE_Mycoba_Heldan_NC_042328(1) PHAGE_Vibrio_1.026.O._10N.222.49.C7_NC_049430(1) PHAGE_Vibrio_VBP32_NC_020868(1) PHAGE_Acinet_vB_ApiM_fHyAci03_NC_049438(1) PHAGE_Mycoba_Rockstar_NC_042036(1) PHAGE_Acinet_KARL_1_NC_049441(1) PHAGE_Acinet_AM101_NC_049511(1) PHAGE_Mycoba_Phantastic_NC_024148(1) PHAGE_Mycoba_Pukovnik_NC_011023(1) PHAGE_Acine…	0.1818	0.383
Acinetobacter terrestris ANC 4471
1	5.4Kb	incomplete(40)	tail,transposase	38521-43926	0	7	6	1	1	0	no	PHAGE_Escher_PA28_NC_041935(4) PHAGE_Escher_vB_EcoM_12474III_NC_049457(2) PHAGE_Entero_WPhi_NC_005056(2) PHAGE_Stx2_II_NC_004914(2) PHAGE_Oenoco_phiS11_NC_023571(1) PHAGE_Thermu_P2345_NC_009803(1) PHAGE_Yersin_L_413C_NC_004745(1) PHAGE_Vibrio_PWH3a_P1_NC_020863(1) PHAGE_Escher_PA2_NC_028449(1) PHAGE_Stx2_c_Stx2a_WGPS9_NC_049923(1) PHAGE_Ralsto_RSM3_NC_011399(1) PHAGE_Ralsto_RSM1_NC_008574(1) PHAG…	0.5714	0.357
Acinetobacter indicus CIP 110367
1	13.5Kb	incomplete(60)	integrase,transposase	662145-675720	0	9	7	2	1	0	yes	PHAGE_Stx2_c_Stx2a_F451_NC_049924(3) PHAGE_Stx2_c_1717_NC_011357(3) PHAGE_Escher_SH2026Stx1_NC_049919(3) PHAGE_Escher_RCS47_NC_042128(1) PHAGE_Clostr_phiCD111_NC_028905(1) PHAGE_Mannhe_vB_MhS_535AP2_NC_028853(1) PHAGE_Strept_315.2_NC_004585(1) PHAGE_Clostr_c_st_NC_007581(1) PHAGE_Mannhe_vB_MhM_587AP1_NC_028898(1) PHAGE_Clostr_phiCD38_2_NC_015568(1) PHAGE_Stenot_S1_NC_011589(1) PHAGE_Clostr_phiCD1…	0.3333	0.3661
2	9.3Kb	incomplete(60)	transposase	121215-130605	0	8	6	2	1	0	no	PHAGE_Escher_SH2026Stx1_NC_049919(3) PHAGE_Stx2_c_Stx2a_F451_NC_049924(3) PHAGE_Stx2_c_1717_NC_011357(3) PHAGE_Ralsto_RSY1_NC_025115(1) PHAGE_Entero_BP_4795_NC_004813(1)	0.375	0.4367
3	9.4Kb	incomplete(40)	transposase,tail	19668-29109	0	16	10	6	1	0	no	PHAGE_Escher_PA28_NC_041935(3) PHAGE_Gordon_Katyusha_NC_041950(1) PHAGE_Escher_PA2_NC_028449(1) PHAGE_Burkho_phiE125_NC_003309(1) PHAGE_Entero_VT2phi_272_NC_028656(1) PHAGE_Gordon_Kvothe_NC_030914(1) PHAGE_Gordon_Demosthenes_NC_030944(1) PHAGE_Synech_S_SKS1_NC_020851(1) PHAGE_Stx2_II_NC_004914(1)	0.1875	0.4129
4	9Kb	incomplete(40)	transposase	97732-106737	0	10	9	1	1	0	no	PHAGE_Escher_PA28_NC_041935(4) PHAGE_Stx2_c_Stx2a_WGPS9_NC_049923(2) PHAGE_Escher_PA2_NC_028449(2) PHAGE_Salmon_SJ46_NC_031129(2) PHAGE_Entero_HK022_NC_002166(1) PHAGE_Entero_P1_NC_005856(1) PHAGE_Clostr_vB_CpeS_CP51_NC_021325(1) PHAGE_Synech_S_SM2_NC_015279(1) PHAGE_Entero_BP_4795_NC_004813(1) PHAGE_Shigel_SfIV_NC_022749(1) PHAGE_Salmon_SEN8_NC_047753(1) PHAGE_Stx2_II_NC_004914(1) PHAGE_Escher_R…	0.4	0.4099
Acinetobacter gerneri CIP 107464
1	8.5Kb	incomplete(40)	transposase,tail	176-8704	0	11	7	4	1	0	no	PHAGE_Escher_PA28_NC_041935(4) PHAGE_Escher_PA2_NC_028449(2) PHAGE_Cronob_ENT39118_NC_019934(2) PHAGE_Stx2_II_NC_004914(2) PHAGE_Stx2_c_Stx2a_WGPS9_NC_049923(2) PHAGE_Salmon_vB_SosS_Oslo_NC_018279(2) PHAGE_Escher_HK639_NC_016158(1) PHAGE_Klebsi_phiKO2_NC_005857(1) PHAGE_Burkho_phiE125_NC_003309(1) PHAGE_Lactob_BH1_NC_048737(1) PHAGE_Mycoba_Panchino_NC_031281(1) PHAGE_Acinet_Bphi_B1251_NC_019541(1…	0.3636	0.4067
2	18.8Kb	incomplete(40)	integrase,transposase	44565-63385	2	16	6	10	1	0	yes	PHAGE_Acinet_YMC11/11/R3177_NC_041866(1) PHAGE_Cronob_phiES15_NC_018454(1) PHAGE_Bacill_SPbeta_NC_001884(1) PHAGE_Escher_P13374_NC_018846(1) PHAGE_Vibrio_X29_NC_024369(1) PHAGE_Burkho_DC1_NC_018452(1) PHAGE_Lactob_Lb_NC_047983(1) PHAGE_Clostr_phiMMP04_NC_019422(1) PHAGE_Mycoba_Adler_NC_023591(1) PHAGE_Clostr_phiCD6356_NC_015262(1) PHAGE_Brevib_Jimmer2_NC_041976(1) PHAGE_Shigel_Ss_VASD_NC_028685(1…	0.0625	0.3793
3	43.4Kb	questionable(70)	head,capsid,tail	100178-143672	0	60	45	15	1	0	no	PHAGE_Acinet_YMC11/11/R3177_NC_041866(29) PHAGE_Acinet_Bphi_B1251_NC_019541(26) PHAGE_Acinet_vB_AbaS_TRS1_NC_031098(12) PHAGE_Pseudo_phiPSA1_NC_024365(4) PHAGE_Pseudo_PS_1_NC_029066(3) PHAGE_Pseudo_YMC11/02/R656_NC_028657(2) PHAGE_Mannhe_vB_MhS_1152AP2_NC_028956(2) PHAGE_Pectob_ZF40_NC_019522(2) PHAGE_Salmon_vB_SosS_Oslo_NC_018279(2) PHAGE_Pseudo_MP22_NC_009818(1) PHAGE_Haemop_Aaphi23_NC_004827(1…	0.4833	0.3828
4	22.6Kb	incomplete(30)	capsid,tail	140688-163318	0	9	6	3	1	0	yes	PHAGE_Altero_vB_AcoS_R7M_NC_048878(2) PHAGE_Thermu_P2345_NC_009803(1) PHAGE_Acinet_YMC_13_01_C62_NC_024785(1) PHAGE_Bacill_Shbh1_NC_030925(1) PHAGE_Burkho_KL1_NC_018278(1) PHAGE_Thermu_P7426_NC_009804(1) PHAGE_Paraco_vB_PmaS_IMEP1_NC_026608(1) PHAGE_Caulob_CcrPW_NC_048046(1) PHAGE_Acinet_YMC11/11/R3177_NC_041866(1) PHAGE_Halovi_HGTV_1_NC_021328(1) PHAGE_Acinet_YMC11/12/R2315_NC_028855(1) PHAGE_Ro…	0.2222	0.3783
5	36.1Kb	intact(150)	tail,plate,head,virion,portal	84885-121019	0	47	37	10	1	0	no	PHAGE_Burkho_BcepMu_NC_005882(11) PHAGE_Mannhe_vB_MhM_3927AP2_NC_028766(10) PHAGE_Haemop_SuMu_NC_019455(9) PHAGE_Pseudo_B3_NC_006548(8) PHAGE_Pseudo_JBD18_NC_027986(7) PHAGE_Burkho_phiE255_NC_009237(7) PHAGE_Pseudo_vB_PaeS_PM105_NC_028667(6) PHAGE_Entero_SfI_NC_027339(5) PHAGE_Pseudo_JBD67_NC_042135(5) PHAGE_Pseudo_LPB1_NC_027298(5) PHAGE_Pseudo_D3112_NC_005178(4) PHAGE_Pseudo_JD024_NC_024330(4) …	0.234	0.3865
Acinetobacter radioresistens DSM 6976
1	44.4Kb	intact(150)	plate,tail,terminase,virion,capsid,head,portal,transposase	159346-203816	0	66	34	32	1	0	no	PHAGE_Stenot_S1_NC_011589(3) PHAGE_Pseudo_JBD67_NC_042135(3) PHAGE_Acinet_vB_AbaS_TRS1_NC_031098(3) PHAGE_Acinet_YMC11/11/R3177_NC_041866(3) PHAGE_Ralsto_RS138_NC_029107(3) PHAGE_Pseudo_B3_NC_006548(3) PHAGE_Pseudo_phi297_NC_016762(2) PHAGE_Haemop_SuMu_NC_019455(2) PHAGE_Pseudo_JBD18_NC_027986(2) PHAGE_Burkho_phiE255_NC_009237(2) PHAGE_Acinet_WCHABP12_NC_041924(2) PHAGE_Pseudo_YMC11/07/P54_PAE_BP…	0.0454	0.4263
Acinetobacter seohaensis DSM16313
1	24.8Kb	intact(100)	tail,portal,head,capsid,fiber	1491-26337	0	26	17	9	1	0	no	PHAGE_Ralsto_RS138_NC_029107(5) PHAGE_Burkho_phiE255_NC_009237(2) PHAGE_Haemop_SuMu_NC_019455(2) PHAGE_Stenot_S1_NC_011589(2) PHAGE_Burkho_BcepMu_NC_005882(2) PHAGE_Shewan_1/44_NC_025463(2) PHAGE_Faecal_FP_Mushu_NC_047913(2) PHAGE_Entero_SfMu_NC_027382(2) PHAGE_Pseudo_B3_NC_006548(2) PHAGE_Mannhe_vB_MhM_3927AP2_NC_028766(2) PHAGE_Acinet_YMC11/11/R3177_NC_041866(2) PHAGE_Acinet_Bphi_B1251_NC_01954…	0.1923	0.4365
2	7.6Kb	incomplete(60)	transposase,tail,integrase	1-7662	0	11	8	3	1	0	no	PHAGE_Escher_SH2026Stx1_NC_049919(3) PHAGE_Stx2_c_Stx2a_F451_NC_049924(3) PHAGE_Stx2_c_1717_NC_011357(3) PHAGE_Burkho_DC1_NC_018452(1) PHAGE_Sulfit_NYA_2014a_NC_027299(1) PHAGE_Sulfit_pCB2047_C_NC_020856(1) PHAGE_Staphy_PT1028_NC_007045(1) PHAGE_Burkho_BcepIL02_NC_012743(1) PHAGE_Psychr_pOW20_A_NC_020841(1) PHAGE_Escher_TL_2011b_NC_019445(1) PHAGE_Paraco_Shpa_NC_041868(1) PHAGE_Salmon_SPN1S_NC_01…	0.2727	0.4088
Acinetobacter pollinis SCC477
1	11.5Kb	questionable(70)	transposase,tail	6571-18158	0	12	8	4	1	0	no	PHAGE_Helico_phiHP33_NC_016568(2) PHAGE_Geobac_E3_NC_029073(2) PHAGE_Bacill_Shbh1_NC_030925(1) PHAGE_Mycoba_Llij_NC_008196(1) PHAGE_Bacill_Shanette_NC_028983(1) PHAGE_Brocho_A9_NC_015253(1) PHAGE_Bacill_CP_51_NC_025423(1) PHAGE_Escher_500465_2_NC_049343(1) PHAGE_Microc_Ma_LMM01_NC_008562(1) PHAGE_Phage_Gifsy_1_NC_010392(1) PHAGE_Lactob_LP65_NC_006565(1) PHAGE_Lactob_521B_NC_048752(1) PHAGE_Sulfol…	0.1666	0.3827
2	31.2Kb	intact(150)	lysin,tail,plate,head,portal,transposase	2-31235	0	44	34	10	1	0	no	PHAGE_Haemop_SuMu_NC_019455(11) PHAGE_Mannhe_vB_MhM_3927AP2_NC_028766(10) PHAGE_Burkho_BcepMu_NC_005882(6) PHAGE_Pseudo_JD024_NC_024330(5) PHAGE_Burkho_phiE255_NC_009237(5) PHAGE_Entero_Mu_NC_000929(4) PHAGE_Pseudo_JBD5_NC_020202(4) PHAGE_Pseudo_JBD30_NC_020198(4) PHAGE_Pseudo_B3_NC_006548(4) PHAGE_Pseudo_D3112_NC_005178(4) PHAGE_Burkho_KS10_NC_011216(4) PHAGE_Pseudo_JBD18_NC_027986(4) PHAGE_Rals…	0.25	0.4002
3	38.8Kb	intact(150)	tail,plate,capsid,terminase,portal	1893-40702	0	52	34	18	1	0	no	PHAGE_Pseudo_phiCTX_NC_003278(14) PHAGE_Pseudo_Dobby_NC_048109(14) PHAGE_Burkho_KS14_NC_015273(9) PHAGE_Burkho_phiE12_2_NC_009236(6) PHAGE_Burkho_KL3_NC_015266(5) PHAGE_Stenot_Smp131_NC_023588(5) PHAGE_Burkho_KS5_NC_015265(5) PHAGE_Ralsto_RSA1_NC_009382(4) PHAGE_Burkho_phiE202_NC_009234(3) PHAGE_Burkho_AP3_NC_047752(3) PHAGE_Mannhe_phiMHaA1_NC_008201(3) PHAGE_Ralsto_RsoM1USA_NC_049432(3) PHAGE_Es…	0.2692	0.3665
4	31.7Kb	intact(130)	capsid,head,portal,tail	483-32184	0	44	26	18	1	0	yes	PHAGE_Acinet_vB_AbaS_TRS1_NC_031098(11) PHAGE_Acinet_YMC11/11/R3177_NC_041866(7) PHAGE_Acinet_Bphi_B1251_NC_019541(6) PHAGE_Pseudo_YMC11/02/R656_NC_028657(5) PHAGE_Pseudo_phiPSA1_NC_024365(3) PHAGE_Cronob_phiES15_NC_018454(2) PHAGE_Burkho_KS9_NC_013055(2) PHAGE_Psychr_Psymv2_NC_023734(2) PHAGE_Psychr_pOW20_A_NC_020841(2) PHAGE_Pseudo_PS_1_NC_029066(2) PHAGE_Stenot_vB_SmaS_DLP_2_NC_029019(2) PHAGE…	0.25	0.3935
5	13.9Kb	incomplete(50)	tail,capsid	1021-14956	0	22	15	7	1	0	no	PHAGE_Acinet_YMC11/11/R3177_NC_041866(6) PHAGE_Acinet_vB_AbaS_TRS1_NC_031098(4) PHAGE_Acinet_Bphi_B1251_NC_019541(4) PHAGE_Burkho_BcepMu_NC_005882(2) PHAGE_Psychr_pOW20_A_NC_020841(2) PHAGE_Haemop_SuMu_NC_019455(2) PHAGE_Cronob_ENT47670_NC_019927(2) PHAGE_Mannhe_vB_MhM_3927AP2_NC_028766(2) PHAGE_Faecal_FP_Mushu_NC_047913(2) PHAGE_Burkho_phiE255_NC_009237(2) PHAGE_Pectob_ZF40_NC_019522(2) PHAGE_Pa…	0.2727	0.4047
Acinetobacter nectaris CIP 110549
1	49.3Kb	intact(130)	capsid,tail	15672-64983	0	61	37	24	1	0	yes	PHAGE_Acinet_vB_AbaS_TRS1_NC_031098(10) PHAGE_Acinet_YMC11/11/R3177_NC_041866(10) PHAGE_Acinet_Bphi_B1251_NC_019541(5) PHAGE_Pseudo_YMC11/02/R656_NC_028657(5) PHAGE_Psychr_pOW20_A_NC_020841(4) PHAGE_Psychr_Psymv2_NC_023734(4) PHAGE_Acinet_WCHABP1_NC_041966(3) PHAGE_Pseudo_phiPSA1_NC_024365(3) PHAGE_Acinet_WCHABP12_NC_041924(3) PHAGE_Pseudo_PS_1_NC_029066(2) PHAGE_Acinet_AP22_NC_017984(2) PHAGE_Ac…	0.1639	0.3916
2	39.7Kb	intact(130)	tail,plate,head,portal,terminase,capsid	282155-321900	0	63	40	23	1	0	yes	PHAGE_Salmon_SEN34_NC_028699(21) PHAGE_Psychr_pOW20_A_NC_020841(9) PHAGE_Vibrio_CP_T1_NC_019457(4) PHAGE_Haemop_Aaphi23_NC_004827(4) PHAGE_Acinet_vB_AbaS_TRS1_NC_031098(4) PHAGE_Iodoba_phiPLPE_NC_011142(4) PHAGE_Aggreg_S1249_NC_013597(4) PHAGE_Acinet_phiAC_1_NC_028995(3) PHAGE_Vibrio_vB_VchM_138_NC_019518(3) PHAGE_Pseudo_H66_NC_042342(2) PHAGE_Acinet_WCHABP1_NC_041966(2) PHAGE_Edward_MSW_3_NC_020…	0.3333	0.3876
Acinetobacter lactucae NRRL B-41902
0
Acinetobacter venetianus RAG-1
1	19.8Kb	incomplete(10)	NA	60406-80254	0	22	13	9	1	0	yes	PHAGE_Acinet_AbP2_NC_041998(2) PHAGE_Pseudo_PMG1_NC_016765(2) PHAGE_Acinet_YMC11/11/R3177_NC_041866(2) PHAGE_Mycoba_Nerujay_NC_028928(1) PHAGE_Salini_M8CRM_1_NC_042351(1) PHAGE_Rhizob_vB_RleM_PPF1_NC_025427(1) PHAGE_Microb_Min1_NC_009603(1) PHAGE_Shigel_SfIV_NC_022749(1) PHAGE_Salmon_9NA_NC_025443(1) PHAGE_Roseob_RD_1410W1_01_NC_049372(1) PHAGE_Escher_TL_2011c_NC_019442(1) PHAGE_Pseudo_PMBT3_NC_0…	0.0909	0.3695
Acinetobacter pseudolwoffii strain ANC 5044
1	39.8Kb	intact(140)	integrase,tail,terminase,portal,protease,capsid,head	235691-275563	0	43	24	19	1	0	yes	PHAGE_Psychr_Psymv2_NC_023734(10) PHAGE_Burkho_phi1026b_NC_005284(6) PHAGE_Entero_mEp235_NC_019708(6) PHAGE_Entero_HK022_NC_002166(4) PHAGE_Pseudo_phi2_NC_030931(4) PHAGE_Entero_HK140_NC_019710(3) PHAGE_Entero_mEpX2_NC_019705(3) PHAGE_Burkho_phiE125_NC_003309(3) PHAGE_Arthro_Constance_NC_048092(2) PHAGE_Arthro_Judy_NC_048095(2) PHAGE_Burkho_BcepIL02_NC_012743(2) PHAGE_Burkho_phi6442_NC_009235(2) …	0.2325	0.4176
Acinetobacter celticus ANC 4603
1	52.8Kb	intact(110)	portal,virion,tail,capsid,head,integrase	96864-149693	0	73	37	36	1	0	yes	PHAGE_Acinet_YMC11/11/R3177_NC_041866(21) PHAGE_Acinet_Bphi_B1251_NC_019541(19) PHAGE_Acinet_vB_AbaS_TRS1_NC_031098(12) PHAGE_Pseudo_phiPSA1_NC_024365(4) PHAGE_Pseudo_PaMx74_NC_028809(3) PHAGE_Burkho_vB_BmuP_KL4_NC_047958(2) PHAGE_Pseudo_YMC11/02/R656_NC_028657(2) PHAGE_Pseudo_NP1_NC_031058(2) PHAGE_Pseudo_JBD44_NC_030929(2) PHAGE_Burkho_Bcep176_NC_007497(2) PHAGE_Pseudo_PS_1_NC_029066(2) PHAGE_P…	0.2876	0.3881
2	32.2Kb	intact(110)	lysin,tail	252703-285001	0	40	35	5	1	0	yes	PHAGE_Escher_vB_EcoM_ECOO78_NC_041926(18) PHAGE_Entero_Arya_NC_031048(17) PHAGE_Escher_vB_EcoM_ep3_NC_025430(16) PHAGE_Escher_vB_EcoM_ECO1230_10_NC_027995(15) PHAGE_Pseudo_PPpW_3_NC_023006(14) PHAGE_Salmon_SEN5_NC_028701(2) PHAGE_Entero_ES18_NC_006949(2) PHAGE_Psychr_Psymv2_NC_023734(2) PHAGE_Escher_500465_1_NC_049342(2) PHAGE_Klebsi_4LV2017_NC_047818(2) PHAGE_Pseudo_phi2_NC_030931(1) PHAGE_Salmo…	0.45	0.3974
3	43.4Kb	incomplete(60)	lysin,capsid,integrase	167964-211378	0	42	30	12	1	0	yes	PHAGE_Pseudo_Dobby_NC_048109(16) PHAGE_Pseudo_phiCTX_NC_003278(15) PHAGE_Ralsto_RSY1_NC_025115(8) PHAGE_Burkho_phiE12_2_NC_009236(7) PHAGE_Burkho_phiE202_NC_009234(6) PHAGE_Burkho_KS14_NC_015273(6) PHAGE_Stenot_Smp131_NC_023588(5) PHAGE_Ralsto_RSA1_NC_009382(5) PHAGE_Burkho_KS5_NC_015265(5) PHAGE_Burkho_phi52237_NC_007145(5) PHAGE_Burkho_KL3_NC_015266(5) PHAGE_Burkho_AP3_NC_047752(4) PHAGE_Ralsto…	0.3809	0.3909
4	14.6Kb	incomplete(20)	lysin	23932-38539	0	28	12	16	1	0	yes	PHAGE_Acinet_Bphi_B1251_NC_019541(4) PHAGE_Acinet_YMC11/11/R3177_NC_041866(4) PHAGE_Acinet_vB_AbaS_TRS1_NC_031098(3) PHAGE_Burkho_vB_BmuP_KL4_NC_047958(2) PHAGE_Erwini_vB_EhrS_59_NC_048198(1) PHAGE_Vibrio_12A4_NC_021068(1) PHAGE_Podovi_Lau218_NC_024329(1) PHAGE_Acinet_Presley_NC_023581(1) PHAGE_Mannhe_vB_MhS_535AP2_NC_028853(1) PHAGE_Salmon_vB_SosS_Oslo_NC_018279(1) PHAGE_Acinet_ZZ1_NC_018087(1) …	0.1428	0.3656
Acinetobacter calcoaceticus DSM 30006
1	58.4Kb	intact(110)	tail,coat,head,portal,integrase	693297-751757	0	87	46	41	1	0	yes	PHAGE_Acinet_Bphi_B1251_NC_019541(26) PHAGE_Acinet_YMC11/11/R3177_NC_041866(24) PHAGE_Acinet_vB_AbaS_TRS1_NC_031098(16) PHAGE_Pseudo_phiPSA1_NC_024365(5) PHAGE_Pseudo_D3_NC_002484(2) PHAGE_Acinet_AP22_NC_017984(2) PHAGE_Pseudo_YMC11/02/R656_NC_028657(2) PHAGE_Pseudo_PMG1_NC_016765(2) PHAGE_Psychr_pOW20_A_NC_020841(2) PHAGE_Mannhe_vB_MhS_1152AP2_NC_028956(1) PHAGE_Acinet_Petty_NC_023570(1) PHAGE_S…	0.2988	0.371
2	22.5Kb	intact(150)	tail,plate,terminase,capsid,portal	69708-92233	0	27	24	3	1	0	no	PHAGE_Pseudo_phiCTX_NC_003278(12) PHAGE_Pseudo_Dobby_NC_048109(11) PHAGE_Burkho_KS14_NC_015273(8) PHAGE_Burkho_phiE12_2_NC_009236(6) PHAGE_Ralsto_RSA1_NC_009382(5) PHAGE_Ralsto_RSY1_NC_025115(4) PHAGE_Escher_vB_EcoM_ECO1230_10_NC_027995(4) PHAGE_Entero_Arya_NC_031048(4) PHAGE_Escher_vB_EcoM_ECOO78_NC_041926(4) PHAGE_Escher_vB_EcoM_ep3_NC_025430(4) PHAGE_Stenot_Smp131_NC_023588(3) PHAGE_Burkho_AP3…	0.4444	0.39
Acinetobacter tjernbergiae DSM 14971
1	9.6Kb	questionable(80)	tail,plate,transposase	90567-100238	0	14	12	2	1	0	no	PHAGE_Mannhe_vB_MhM_3927AP2_NC_028766(7) PHAGE_Haemop_SuMu_NC_019455(5) PHAGE_Shigel_SfIV_NC_022749(2) PHAGE_Entero_Mu_NC_000929(2) PHAGE_Entero_phiP27_NC_003356(2) PHAGE_Entero_SfI_NC_027339(2) PHAGE_Entero_SfMu_NC_027382(2) PHAGE_Entero_SfV_NC_003444(2) PHAGE_Cyanop_KBS_S_2A_NC_020854(1) PHAGE_Synech_S_CAM7_NC_031927(1) PHAGE_Entero_Sf101_NC_027398(1) PHAGE_Shigel_POCJ13_NC_025434(1) PHAGE_Syne…	0.5	0.3997
Acinetobacter harbinensis HITLi 7
1	29.3Kb	intact(140)	portal,plate,fiber,tail,virion,capsid,head,terminase	1744083-1773445	0	38	22	16	1	0	no	PHAGE_Ralsto_RS138_NC_029107(6) PHAGE_Acinet_Bphi_B1251_NC_019541(4) PHAGE_Acinet_vB_AbaS_TRS1_NC_031098(3) PHAGE_Pseudo_B3_NC_006548(3) PHAGE_Acinet_YMC11/11/R3177_NC_041866(3) PHAGE_Pseudo_JBD67_NC_042135(2) PHAGE_Synech_S_SKS1_NC_020851(2) PHAGE_Faecal_FP_Mushu_NC_047913(2) PHAGE_Rhodob_RcapMu_NC_016165(2) PHAGE_Stenot_S1_NC_011589(2) PHAGE_Burkho_phiE255_NC_009237(2) PHAGE_Burkho_BcepMu_NC_00…	0.1578	0.415
2	15.6Kb	incomplete(40)	tail,capsid,integrase	1775845-1791516	0	25	13	12	1	0	yes	PHAGE_Acinet_YMC11/11/R3177_NC_041866(6) PHAGE_Acinet_vB_AbaS_TRS1_NC_031098(3) PHAGE_Acinet_Bphi_B1251_NC_019541(2) PHAGE_Vibrio_X29_NC_024369(2) PHAGE_Synech_S_SSM4_NC_020875(1) PHAGE_Prochl_P_SSM7_NC_015290(1) PHAGE_Entero_phiP27_NC_003356(1) PHAGE_Cyanop_P_TIM40_NC_028663(1) PHAGE_Haemop_Aaphi23_NC_004827(1) PHAGE_Vibrio_VP882_NC_009016(1) PHAGE_Acinet_AP22_NC_017984(1) PHAGE_Acinet_AbP2_NC_0…	0.24	0.3827
3	17.2Kb	questionable(80)	tail,transposase,plate,capsid,portal,terminase,head	2060110-2077366	0	29	13	16	1	0	yes	PHAGE_Xylell_Xfas53_NC_013599(2) PHAGE_Thalas_BA3_NC_009990(2) PHAGE_Acinet_vB_AbaS_TRS1_NC_031098(2) PHAGE_Pseudo_PaMx11_NC_028770(1) PHAGE_Shigel_Sf6_NC_005344(1) PHAGE_Pseudo_vB_Pae_Kakheti25_NC_017864(1) PHAGE_Mannhe_vB_MhM_1127AP1_NC_047750(1) PHAGE_Stenot_vB_SmaS_DLP_2_NC_029019(1) PHAGE_Pseudo_PS_1_NC_029066(1) PHAGE_Microc_Ma_LMM01_NC_008562(1) PHAGE_Shewan_3/49_NC_025466(1) PHAGE_Bacill_…	0.0689	0.3952
Acinetobacter halotoleransJCM 31009
1	42.7Kb	intact(130)	capsid,recombinase,head,terminase,coat,tail,integrase	111793-154514	0	54	31	23	1	0	yes	PHAGE_Vibrio_VvAW1_NC_020488(7) PHAGE_Thalas_BA3_NC_009990(6) PHAGE_Acinet_vB_AbaS_TRS1_NC_031098(6) PHAGE_Rhodof_P26218_NC_029061(5) PHAGE_Acinet_YMC11/11/R3177_NC_041866(5) PHAGE_Acinet_AbP2_NC_041998(4) PHAGE_Xylell_Xfas53_NC_013599(4) PHAGE_Psychr_pOW20_A_NC_020841(4) PHAGE_Cellul_phi38:1_NC_021796(2) PHAGE_Ralsto_RSK1_NC_022915(2) PHAGE_Mannhe_vB_MhS_587AP2_NC_028743(2) PHAGE_Acinet_YMC11/12…	0.1296	0.4095
Acinetobacter brisouii DSM 18516
1	9.3Kb	incomplete(30)	tail,integrase	100411-109722	0	10	6	4	1	0	yes	PHAGE_Burkho_Bcep176_NC_007497(1) PHAGE_Acinet_YMC11/11/R3177_NC_041866(1) PHAGE_Edward_GF_2_NC_026611(1) PHAGE_Entero_cdtI_NC_009514(1) PHAGE_Bordet_BPP_1_NC_005357(1) PHAGE_Acinet_AP22_NC_017984(1) PHAGE_Entero_SfV_NC_003444(1) PHAGE_Acinet_AB1_NC_042028(1) PHAGE_Shigel_SfIV_NC_022749(1) PHAGE_Acinet_Bphi_B1251_NC_019541(1) PHAGE_Entero_mEp235_NC_019708(1) PHAGE_Entero_HK106_NC_019768(1) PHAGE_…	0.1	0.3914
2	9.7Kb	incomplete(30)	portal,transposase	15333-25056	0	14	8	6	1	0	no	PHAGE_Acinet_Bphi_B1251_NC_019541(4) PHAGE_Pectob_ZF40_NC_019522(2) PHAGE_Acinet_vB_AbaS_TRS1_NC_031098(2) PHAGE_Pantoe_vB_PagM_AAM37_NC_048766(1) PHAGE_Rhodob_RcapNL_NC_020489(1) PHAGE_Burkho_KS10_NC_011216(1) PHAGE_Burkho_BcepMu_NC_005882(1) PHAGE_Iodoba_phiPLPE_NC_011142(1) PHAGE_Rhodob_RcapMu_NC_016165(1) PHAGE_Klebsi_JD001_NC_020204(1) PHAGE_Burkho_phiE255_NC_009237(1) PHAGE_Burkho_vB_BmuP_K…	0.2857	0.3996
3	14.4Kb	incomplete(30)	lysin,fiber	25465-39901	0	20	11	9	1	0	no	PHAGE_Ralsto_RS138_NC_029107(4) PHAGE_Shewan_1/44_NC_025463(2) PHAGE_Stenot_S1_NC_011589(2) PHAGE_Burkho_KS14_NC_015273(2) PHAGE_Pseudo_H66_NC_042342(1) PHAGE_Caulob_rogue_NC_019408(1) PHAGE_Pseudo_JBD5_NC_020202(1) PHAGE_Halomo_phiHAP_1_NC_010342(1) PHAGE_Acinet_ZZ1_NC_018087(1) PHAGE_Pseudo_H70_NC_027384(1) PHAGE_Entero_HK97_NC_002167(1) PHAGE_Pseudo_DMS3_NC_008717(1) PHAGE_Gordon_GRU3_NC_03093…	0.2	0.3739
Acinetobacter bouvetii DSM 14964
1	8Kb	incomplete(10)	NA	108050-116106	0	9	7	2	1	0	no	PHAGE_Escher_ESCO13_NC_047770(2) PHAGE_Entero_phi92_NC_023693(2) PHAGE_Escher_phAPEC8_NC_020079(2) PHAGE_Escher_ESCO5_NC_047776(2) PHAGE_Escher_vB_EcoM_Schickermooser_NC_048196(2) PHAGE_Bacill_SPbeta_NC_001884(1) PHAGE_Synech_S_SSM7_NC_015287(1) PHAGE_Synech_Bellamy_NC_047838(1) PHAGE_Bacill_BCP8_2_NC_027355(1) PHAGE_Synech_ACG_2014f_NC_047714(1) PHAGE_Synech_ACG_2014f_NC_047712(1) PHAGE_Synech_S…	0.2222	0.4176
Acinetobacter baylyi DSM 14961
1	34.3Kb	questionable(80)	virion,head,tail,portal	283585-317896	0	38	25	13	1	0	yes	PHAGE_Psychr_pOW20_A_NC_020841(5) PHAGE_Acinet_Bphi_B1251_NC_019541(4) PHAGE_Acinet_YMC11/11/R3177_NC_041866(4) PHAGE_Vibrio_CP_T1_NC_019457(3) PHAGE_Klebsi_ST437_OXA245phi4.1_NC_049448(3) PHAGE_Klebsi_vB_KpnM_KpV79_NC_042041(2) PHAGE_Pseudo_JBD44_NC_030929(2) PHAGE_Aggreg_S1249_NC_013597(2) PHAGE_Burkho_phi6442_NC_009235(2) PHAGE_Mannhe_vB_MhS_1152AP2_NC_028956(2) PHAGE_Pectob_ZF40_NC_019522(2) …	0.1315	0.4035
Acinetobacter albensis ANC 4874
1	9.4Kb	incomplete(10)	NA	99270-108714	0	7	6	1	1	0	no	PHAGE_Bacill_SP_15_NC_031245(3) PHAGE_Synech_ACG_2014f_NC_047713(2) PHAGE_Synech_ACG_2014f_NC_047714(2) PHAGE_Synech_ACG_2014f_NC_047712(2) PHAGE_Vibrio_vB_VchM_Kuja_NC_048827(1) PHAGE_Caulob_Cr30_NC_025422(1) PHAGE_Synech_S_SSM7_NC_015287(1) PHAGE_Bacill_G_NC_023719(1) PHAGE_Prochl_P_SSM2_NC_006883(1) PHAGE_Synech_ACG_2014f_NC_026927(1) PHAGE_Entero_phi92_NC_023693(1) PHAGE_Stenot_vB_SmaS_DLP_5_…	0.4285	0.405
2	8.5Kb	incomplete(10)	NA	50651-59167	0	10	8	2	1	0	no	PHAGE_Entero_phi92_NC_023693(4) PHAGE_Escher_ESCO13_NC_047770(4) PHAGE_Escher_vB_EcoM_Schickermooser_NC_048196(4) PHAGE_Escher_ESCO5_NC_047776(4) PHAGE_Escher_phAPEC8_NC_020079(4) PHAGE_Synech_S_T4_NC_048049(1) PHAGE_Bacill_SPbeta_NC_001884(1) PHAGE_Prochl_P_SSM2_NC_006883(1) PHAGE_Synech_S_CAM9_NC_031922(1) PHAGE_Bacill_BCP8_2_NC_027355(1) PHAGE_Synech_S_SM2_NC_015279(1) PHAGE_Synech_S_SSM7_NC_0…	0.4	0.3623
Acinetobacter sp. BEC1-S18-ESBL-01
1	29.4Kb	incomplete(40)	integrase,tail	2541411-2570825	0	19	14	5	1	0	yes	PHAGE_Acinet_YMC11/11/R3177_NC_041866(11) PHAGE_Acinet_Bphi_B1251_NC_019541(10) PHAGE_Acinet_vB_AbaS_TRS1_NC_031098(7) PHAGE_Haemop_HP2_NC_003315(2) PHAGE_Pseudo_phi3_NC_030940(2) PHAGE_Pseudo_phiPSA1_NC_024365(1) PHAGE_Klebsi_ST512_KPC3phi13.2_NC_049452(1) PHAGE_Salmon_vB_SosS_Oslo_NC_018279(1) PHAGE_Entero_HK140_NC_019710(1) PHAGE_Rhodof_P26218_NC_029061(1) PHAGE_Klebsi_ST437_OXA245phi4.2_NC_04…	0.5789	0.3801
2	53.8Kb	intact(130)	tail,terminase,portal,head,capsid,integrase	2901563-2955380	0	75	55	20	1	0	yes	PHAGE_Acinet_YMC11/11/R3177_NC_041866(31) PHAGE_Acinet_Bphi_B1251_NC_019541(24) PHAGE_Acinet_vB_AbaS_TRS1_NC_031098(13) PHAGE_Psychr_Psymv2_NC_023734(5) PHAGE_Pseudo_YMC11/02/R656_NC_028657(4) PHAGE_Pseudo_phiPSA1_NC_024365(4) PHAGE_Burkho_phi6442_NC_009235(3) PHAGE_Burkho_KS9_NC_013055(3) PHAGE_Burkho_phi1026b_NC_005284(3) PHAGE_Cronob_ENT39118_NC_019934(3) PHAGE_Burkho_phiE125_NC_003309(3) PHAG…	0.4133	0.3896
Acinetobacter sp. C16S1
1	7.8Kb	incomplete(10)	NA	3316379-3324276	0	10	6	4	1	0	no	PHAGE_Bacill_G_NC_023719(3) PHAGE_Stx2_c_Stx2a_WGPS9_NC_049923(2) PHAGE_Entero_BP_4795_NC_004813(2) PHAGE_Pseudo_nickie_NC_042091(1) PHAGE_Bacill_SPbeta_NC_001884(1) PHAGE_Thermu_OH2_NC_021784(1) PHAGE_Salmon_SSU5_NC_018843(1) PHAGE_Riemer_RAP44_NC_019490(1) PHAGE_Plankt_PaV_LD_NC_016564(1)	0.3	0.3995
Acinetobacter chinensis WCHAc010005
1	18Kb	incomplete(30)	tail,transposase	1623526-1641567	1	15	7	8	1	0	yes	PHAGE_Acinet_Bphi_B1251_NC_019541(2) PHAGE_Entero_DE3_NC_042057(1) PHAGE_Edward_GF_2_NC_026611(1) PHAGE_Acinet_vB_AbaS_TRS1_NC_031098(1) PHAGE_Mannhe_phiMHaA1_NC_008201(1) PHAGE_Entero_IME10_NC_019501(1) PHAGE_Acinet_AB1_NC_042028(1) PHAGE_Mannhe_vB_MhM_587AP1_NC_028898(1) PHAGE_Acinet_YMC11/11/R3177_NC_041866(1) PHAGE_Acinet_LZ35_NC_031117(1) PHAGE_Acinet_AP22_NC_017984(1) PHAGE_Marino_P12026_NC…	0.1333	0.3961
2	19.4Kb	questionable(80)	terminase,portal,head,capsid,tail	1637003-1656428	0	22	16	6	1	0	no	PHAGE_Entero_phiP27_NC_003356(5) PHAGE_Entero_mEpX2_NC_019705(4) PHAGE_Psychr_Psymv2_NC_023734(4) PHAGE_Entero_HK022_NC_002166(4) PHAGE_Entero_HK140_NC_019710(4) PHAGE_Entero_mEp235_NC_019708(4) PHAGE_Shigel_SfIV_NC_022749(3) PHAGE_Salmon_ST64B_NC_004313(3) PHAGE_Acinet_vB_AbaS_TRS1_NC_031098(3) PHAGE_Acinet_Bphi_B1251_NC_019541(3) PHAGE_Salmon_118970_sal3_NC_031940(3) PHAGE_Acinet_YMC11/11/R3177…	0.2272	0.4458
3	40.8Kb	questionable(70)	tail,capsid,head,virion	1835404-1876222	1	53	32	21	1	0	no	PHAGE_Acinet_Bphi_B1251_NC_019541(25) PHAGE_Acinet_YMC11/11/R3177_NC_041866(25) PHAGE_Acinet_vB_AbaS_TRS1_NC_031098(13) PHAGE_Pseudo_phiPSA1_NC_024365(3) PHAGE_Pseudo_PS_1_NC_029066(3) PHAGE_Mannhe_vB_MhS_1152AP2_NC_028956(2) PHAGE_Pseudo_vB_PaeP_Tr60_Ab31_NC_023575(2) PHAGE_Salmon_vB_SenS_Sasha_NC_047786(2) PHAGE_Pectob_ZF40_NC_019522(2) PHAGE_Vibrio_12A4_NC_021068(1) PHAGE_Burkho_vB_BmuP_KL4_NC…	0.4716	0.4191
4	54.8Kb	intact(150)	tail,head,portal,terminase,integrase	2360360-2415211	1	50	31	19	1	0	yes	PHAGE_Pseudo_PAJU2_NC_011373(6) PHAGE_Acinet_Bphi_B1251_NC_019541(5) PHAGE_Entero_BP_4795_NC_004813(4) PHAGE_Acinet_vB_AbaS_TRS1_NC_031098(4) PHAGE_Entero_YYZ_2008_NC_011356(4) PHAGE_Entero_mEp235_NC_019708(4) PHAGE_Entero_mEpX2_NC_019705(3) PHAGE_Entero_HK022_NC_002166(3) PHAGE_Stx2_c_1717_NC_011357(3) PHAGE_Entero_HK140_NC_019710(3) PHAGE_Acinet_YMC11/11/R3177_NC_041866(3) PHAGE_Pseudo_PMG1_NC_…	0.12	0.4114
Acinetobacter pittii PHEA-2
0
Acinetobacter sp. ADP1
1	34.3Kb	questionable(80)	virion,head,tail,portal	2141901-2176212	0	38	25	13	1	0	yes	PHAGE_Psychr_pOW20_A_NC_020841(5) PHAGE_Acinet_Bphi_B1251_NC_019541(4) PHAGE_Acinet_YMC11/11/R3177_NC_041866(4) PHAGE_Klebsi_ST437_OXA245phi4.1_NC_049448(3) PHAGE_Vibrio_CP_T1_NC_019457(3) PHAGE_Acinet_vB_AbaS_TRS1_NC_031098(2) PHAGE_Pseudo_JBD44_NC_030929(2) PHAGE_Vibrio_vB_VchM_138_NC_019518(2) PHAGE_Pectob_ZF40_NC_019522(2) PHAGE_Rhizob_RHEph04_NC_041908(2) PHAGE_Aggreg_S1249_NC_013597(2) PHAG…	0.1315	0.4035
Acinetobacter oleivorans DR1
1	29.8Kb	incomplete(50)	protease,integrase,head	1590971-1620776	0	25	14	11	1	0	yes	PHAGE_Acinet_Bphi_B1251_NC_019541(3) PHAGE_Acinet_YMC11/11/R3177_NC_041866(3) PHAGE_Entero_VT2phi_272_NC_028656(2) PHAGE_Shigel_Ss_VASD_NC_028685(2) PHAGE_Escher_Lys12581Vzw_NC_049917(2) PHAGE_Escher_ArgO145_NC_049918(2) PHAGE_Acinet_AB1_NC_042028(2) PHAGE_Acinet_AP22_NC_017984(1) PHAGE_Salmon_vB_SosS_Oslo_NC_018279(1) PHAGE_Pseudo_MD8_NC_031091(1) PHAGE_Phage_Gifsy_1_NC_010392(1) PHAGE_Acinet_WC…	0.12	0.3711
2	16.6Kb	incomplete(60)	lysis,tail,capsid	3181501-3198125	0	16	11	5	1	0	no	PHAGE_Salmon_vB_SosS_Oslo_NC_018279(2) PHAGE_Cronob_ENT39118_NC_019934(2) PHAGE_Acinet_YMC11/11/R3177_NC_041866(1) PHAGE_Salmon_SJ46_NC_031129(1) PHAGE_Pseudo_vB_PaeS_SCH_Ab26_NC_024381(1) PHAGE_Paraco_vB_PmaS_IMEP1_NC_026608(1) PHAGE_Roseob_1_NC_015466(1) PHAGE_Vibrio_12B8_NC_021073(1) PHAGE_Klebsi_phiKO2_NC_005857(1) PHAGE_Burkho_phi6442_NC_009235(1) PHAGE_Burkho_phi1026b_NC_005284(1) PHAGE_Bac…	0.125	0.3862
3	39.3Kb	questionable(80)	capsid,head,portal,tail,integrase	3188257-3227619	0	32	26	6	1	0	yes	PHAGE_Acinet_Bphi_B1251_NC_019541(11) PHAGE_Psychr_pOW20_A_NC_020841(8) PHAGE_Acinet_YMC11/11/R3177_NC_041866(7) PHAGE_Haemop_Aaphi23_NC_004827(2) PHAGE_Acinet_LZ35_NC_031117(2) PHAGE_Pseudo_YMC11/02/R656_NC_028657(2) PHAGE_Aggreg_S1249_NC_013597(2) PHAGE_Vibrio_CP_T1_NC_019457(2) PHAGE_Rhizob_RHEph04_NC_041908(2) PHAGE_Pseudo_phiPSA1_NC_024365(2) PHAGE_Pseudo_YMC11/07/P54_PAE_BP_NC_030909(2) PHA…	0.3437	0.4089
Acinetobacter sp. SFC
1	31.7Kb	incomplete(30)	tail	162045-193789	0	23	15	8	1	0	yes	PHAGE_Strept_315.4_NC_004587(2) PHAGE_Psychr_Psymv2_NC_023734(2) PHAGE_Acinet_vB_AbaS_TRS1_NC_031098(2) PHAGE_Acinet_phiAC_1_NC_028995(2) PHAGE_Temper_phiNIH1.1_NC_003157(2) PHAGE_Vibrio_VvAW1_NC_020488(2) PHAGE_Psychr_pOW20_A_NC_020841(2) PHAGE_Strept_P9_NC_009819(2) PHAGE_Entero_SfV_NC_003444(1) PHAGE_Escher_PA2_NC_028449(1) PHAGE_Acinet_AP22_NC_017984(1) PHAGE_Entero_mEpX1_NC_019709(1) PHAGE_E…	0.0869	0.3984
2	17.4Kb	questionable(80)	head,portal,tail	184656-202122	0	20	16	4	1	0	no	PHAGE_Entero_mEp235_NC_019708(5) PHAGE_Entero_YYZ_2008_NC_011356(5) PHAGE_Acinet_vB_AbaS_TRS1_NC_031098(5) PHAGE_Entero_BP_4795_NC_004813(5) PHAGE_Pseudo_PAJU2_NC_011373(5) PHAGE_Entero_HK022_NC_002166(4) PHAGE_Acinet_Bphi_B1251_NC_019541(4) PHAGE_Stx2_c_1717_NC_011357(4) PHAGE_Entero_HK140_NC_019710(4) PHAGE_Pseudo_PMG1_NC_016765(3) PHAGE_Entero_mEpX2_NC_019705(3) PHAGE_Acinet_YMC11/11/R3177_NC_…	0.25	0.4103
3	5.8Kb	incomplete(50)	transposase	9827-15717	0	10	6	4	1	0	no	PHAGE_Stx2_c_1717_NC_011357(3) PHAGE_Stx2_c_Stx2a_F451_NC_049924(3) PHAGE_Escher_SH2026Stx1_NC_049919(3) PHAGE_Strept_315.2_NC_004585(1) PHAGE_Lactoc_TP901_1_NC_002747(1) PHAGE_Entero_BP_4795_NC_004813(1) PHAGE_Brocho_BL3_NC_015254(1)	0.3	0.4133
Acinetobacter sp. SFA
1	19.4Kb	questionable(70)	tail,capsid,portal,head	32943-52436	1	32	17	15	1	0	no	PHAGE_Acinet_YMC11/11/R3177_NC_041866(6) PHAGE_Acinet_Bphi_B1251_NC_019541(6) PHAGE_Acinet_vB_AbaS_TRS1_NC_031098(3) PHAGE_Pseudo_YMC11/02/R656_NC_028657(3) PHAGE_Salmon_vB_SosS_Oslo_NC_018279(2) PHAGE_Burkho_phiE255_NC_009237(2) PHAGE_Burkho_BcepMu_NC_005882(2) PHAGE_Klebsi_ST437_OXA245phi4.1_NC_049448(2) PHAGE_Haemop_SuMu_NC_019455(1) PHAGE_Salmon_SE1_NC_011802(1) PHAGE_Vibrio_12A4_NC_021068(1)…	0.1875	0.3892
2	30.1Kb	incomplete(60)	fiber,lysin,integrase	52548-82666	0	15	12	3	1	0	yes	PHAGE_Ralsto_RS138_NC_029107(5) PHAGE_Stenot_S1_NC_011589(2) PHAGE_Salmon_vB_SosS_Oslo_NC_018279(2) PHAGE_Cronob_ENT39118_NC_019934(2) PHAGE_Shewan_1/44_NC_025463(2) PHAGE_Burkho_BcepMigl_NC_019917(1) PHAGE_Burkho_AH2_NC_018283(1) PHAGE_Pseudo_PaMx28_NC_028931(1) PHAGE_Pseudo_PMG1_NC_016765(1) PHAGE_Prochl_Syn1_NC_015288(1) PHAGE_Agroba_7_7_1_NC_019519(1) PHAGE_Burkho_DC1_NC_018452(1) PHAGE_Rieme…	0.3333	0.4207
3	57.7Kb	intact(100)	tail,terminase,portal,virion,plate	256288-314050	0	62	37	25	1	0	no	PHAGE_Pseudo_F116_NC_006552(17) PHAGE_Pseudo_H66_NC_042342(16) PHAGE_Acinet_vB_AbaS_TRS1_NC_031098(3) PHAGE_Pseudo_KPP25_NC_024123(3) PHAGE_Pseudo_phiR18_NC_041964(3) PHAGE_Acinet_LZ35_NC_031117(3) PHAGE_Acinet_YMC11/11/R3177_NC_041866(3) PHAGE_Erwini_vB_EhrS_59_NC_048198(2) PHAGE_Acinet_AP22_NC_017984(2) PHAGE_Acinet_AbP2_NC_041998(2) PHAGE_Edward_GF_2_NC_026611(2) PHAGE_Vibrio_12A4_NC_021068(2)…	0.2741	0.4325
Acinetobacter sp. Sa1BUA6
1	35.9Kb	intact(150)	tail,head,terminase,portal,protease,capsid,virion,lysin	258071-294037	0	53	32	21	1	0	yes	PHAGE_Psychr_Psymv2_NC_023734(10) PHAGE_Acinet_vB_AbaS_TRS1_NC_031098(6) PHAGE_Entero_mEp235_NC_019708(6) PHAGE_Burkho_phi1026b_NC_005284(5) PHAGE_Acinet_YMC11/11/R3177_NC_041866(4) PHAGE_Pseudo_PMG1_NC_016765(4) PHAGE_Pseudo_D3_NC_002484(3) PHAGE_Entero_phiP27_NC_003356(3) PHAGE_Entero_HK022_NC_002166(3) PHAGE_Entero_mEpX2_NC_019705(3) PHAGE_Pseudo_phi2_NC_030931(3) PHAGE_Pseudo_MP1412_NC_018282…	0.1886	0.4171
2	15.3Kb	incomplete(40)	integrase,lysin,tail	47030-62420	0	9	6	3	1	0	yes	PHAGE_Cronob_ENT39118_NC_019934(2) PHAGE_Salmon_vB_SosS_Oslo_NC_018279(2) PHAGE_Escher_HK639_NC_016158(1) PHAGE_Acinet_Presley_NC_023581(1) PHAGE_Acinet_133_NC_015250(1) PHAGE_Burkho_DC1_NC_018452(1) PHAGE_Pseudo_vB_PaeP_Tr60_Ab31_NC_023575(1) PHAGE_Pseudo_C5a_NC_047790(1) PHAGE_Shewan_1/44_NC_025463(1) PHAGE_Klebsi_phiKO2_NC_005857(1) PHAGE_Pseudo_D3_NC_002484(1) PHAGE_Acinet_Acj9_NC_014663(1) P…	0.2222	0.4189
3	30.5Kb	intact(140)	fiber,tail,lysin,capsid,head,portal	57178-87742	0	43	26	17	1	0	no	PHAGE_Acinet_YMC11/11/R3177_NC_041866(6) PHAGE_Ralsto_RS138_NC_029107(5) PHAGE_Acinet_Bphi_B1251_NC_019541(5) PHAGE_Pseudo_YMC11/02/R656_NC_028657(3) PHAGE_Acinet_vB_AbaS_TRS1_NC_031098(3) PHAGE_Haemop_SuMu_NC_019455(2) PHAGE_Burkho_phiE255_NC_009237(2) PHAGE_Salmon_vB_SosS_Oslo_NC_018279(2) PHAGE_Pseudo_F10_NC_007805(2) PHAGE_Stenot_S1_NC_011589(2) PHAGE_Pseudo_JBD67_NC_042135(2) PHAGE_Stenot_vB…	0.1395	0.4316
Acinetobacter sp. Marseille-Q1623
1	9.9Kb	incomplete(60)	virion,head,terminase,tail	1036602-1046529	0	14	9	5	1	0	no	PHAGE_Psychr_pOW20_A_NC_020841(6) PHAGE_Rhizob_RHEph06_NC_027296(3) PHAGE_Rhizob_RHEph04_NC_041908(3) PHAGE_Pseudo_phiPSA1_NC_024365(2) PHAGE_Salmon_vB_SosS_Oslo_NC_018279(2) PHAGE_Acinet_YMC11/11/R3177_NC_041866(2) PHAGE_Klebsi_vB_KpnM_KpV52_NC_041900(2) PHAGE_Pectob_ZF40_NC_019522(2) PHAGE_Acinet_Bphi_B1251_NC_019541(2) PHAGE_Edward_MSW_3_NC_020082(1) PHAGE_Vibrio_vB_VchM_138_NC_019518(1) PHAGE…	0.4285	0.3998
2	25.5Kb	incomplete(40)	terminase,lysin,tail	1046958-1072544	0	23	14	9	1	0	yes	PHAGE_Acinet_Bphi_B1251_NC_019541(6) PHAGE_Acinet_YMC11/11/R3177_NC_041866(5) PHAGE_Acinet_vB_AbaS_TRS1_NC_031098(2) PHAGE_Pseudo_D3_NC_002484(1) PHAGE_Burkho_phiE125_NC_003309(1) PHAGE_Staphy_Ipla88_NC_011614(1) PHAGE_Vibrio_12A4_NC_021068(1) PHAGE_Rhodob_RcapMu_NC_016165(1) PHAGE_Acinet_WCHABP12_NC_041924(1) PHAGE_Pseudo_PMG1_NC_016765(1) PHAGE_Acinet_LZ35_NC_031117(1) PHAGE_Acinet_AbP2_NC_0419…	0.2608	0.3578
3	26.3Kb	questionable(70)	transposase,integrase	1109455-1135812	1	21	10	11	1	0	yes	PHAGE_Entero_HK022_NC_002166(1) PHAGE_Entero_VT2phi_272_NC_028656(1) PHAGE_Entero_P1_NC_005856(1) PHAGE_Synech_ACG_2014f_NC_047714(1) PHAGE_Synech_ACG_2014b_NC_047719(1) PHAGE_Synech_ACG_2014b_NC_027130(1) PHAGE_Shigel_Sf6_NC_005344(1) PHAGE_Erwini_vB_EhrS_49_NC_048197(1) PHAGE_Synech_ACG_2014b_NC_047718(1) PHAGE_Synech_S_SSM7_NC_015287(1) PHAGE_Escher_RCS47_NC_042128(1) PHAGE_Synech_S_CAM1_NC_02…	0.0476	0.3551
Acinetobacter sp. KU 013TH
1	50.6Kb	questionable(90)	tail,capsid,head	671988-722657	0	65	39	26	1	0	yes	PHAGE_Acinet_Bphi_B1251_NC_019541(29) PHAGE_Acinet_YMC11/11/R3177_NC_041866(26) PHAGE_Acinet_vB_AbaS_TRS1_NC_031098(15) PHAGE_Pseudo_phiPSA1_NC_024365(5) PHAGE_Pectob_ZF40_NC_019522(3) PHAGE_Mannhe_vB_MhS_1152AP2_NC_028956(3) PHAGE_Pseudo_JBD44_NC_030929(3) PHAGE_Salmon_vB_SosS_Oslo_NC_018279(2) PHAGE_Cronob_ENT39118_NC_019934(2) PHAGE_Escher_HK639_NC_016158(2) PHAGE_Pseudo_PS_1_NC_029066(2) PHAG…	0.4461	0.3676
2	42Kb	intact(130)	tail,transposase,terminase,portal,head,plate,integrase	137918-180008	0	60	44	16	1	0	yes	PHAGE_Salmon_SEN34_NC_028699(20) PHAGE_Acinet_Bphi_B1251_NC_019541(9) PHAGE_Psychr_pOW20_A_NC_020841(8) PHAGE_Acinet_YMC11/11/R3177_NC_041866(7) PHAGE_Aggreg_S1249_NC_013597(6) PHAGE_Haemop_Aaphi23_NC_004827(5) PHAGE_Acinet_vB_AbaS_TRS1_NC_031098(3) PHAGE_Klebsi_vB_KpnM_KpV52_NC_041900(3) PHAGE_Rhizob_RHEph04_NC_041908(3) PHAGE_Pseudo_YMC11/02/R656_NC_028657(3) PHAGE_Pectob_ZF40_NC_019522(3) PHAG…	0.3333	0.3895
Acinetobacter sp. AR2-3
0
Acinetobacter sp. ANC 5347
1	15.2Kb	incomplete(60)	tail,portal,head,capsid	311438-326717	0	23	17	6	1	0	no	PHAGE_Acinet_YMC11/11/R3177_NC_041866(7) PHAGE_Acinet_Bphi_B1251_NC_019541(6) PHAGE_Psychr_pOW20_A_NC_020841(6) PHAGE_Acinet_vB_AbaS_TRS1_NC_031098(4) PHAGE_Rhizob_RHEph04_NC_041908(3) PHAGE_Rhizob_RHEph06_NC_027296(3) PHAGE_Aggreg_S1249_NC_013597(2) PHAGE_Iodoba_phiPLPE_NC_011142(2) PHAGE_Pectob_ZF40_NC_019522(2) PHAGE_Vibrio_CP_T1_NC_019457(2) PHAGE_Mannhe_vB_MhS_535AP2_NC_028853(1) PHAGE_Mannh…	0.3043	0.4253
2	42Kb	questionable(70)	tail,capsid,plate,integrase	316304-358392	0	14	11	3	1	0	yes	PHAGE_Dinoro_vB_DshS_R5C_NC_041921(2) PHAGE_Altero_vB_AcoS_R7M_NC_048878(2) PHAGE_Staphy_GH15_NC_019448(1) PHAGE_Pseudo_YuA_NC_010116(1) PHAGE_Salmon_SI7_NC_049460(1) PHAGE_Caulob_karma_NC_019410(1) PHAGE_Strept_StarPlatinum_NC_048721(1) PHAGE_Pseudo_vB_Pae_Kakheti25_NC_017864(1) PHAGE_Staphy_SPbeta_like_NC_029119(1) PHAGE_Sphing_Lacusarx_NC_041927(1) PHAGE_Bacill_BM5_NC_029069(1) PHAGE_Caulob_Cc…	0.1428	0.4219
3	27Kb	incomplete(10)	NA	23436-50490	1	34	27	7	1	0	no	PHAGE_Pseudo_Dobby_NC_048109(14) PHAGE_Pseudo_phiCTX_NC_003278(13) PHAGE_Burkho_KS14_NC_015273(7) PHAGE_Ralsto_RSA1_NC_009382(6) PHAGE_Ralsto_RSY1_NC_025115(5) PHAGE_Klebsi_ST512_KPC3phi13.2_NC_049452(5) PHAGE_Ralsto_RsoM1USA_NC_049432(5) PHAGE_Burkho_phiE202_NC_009234(4) PHAGE_Escher_vB_EcoM_ECOO78_NC_041926(4) PHAGE_Burkho_KS5_NC_015265(4) PHAGE_Escher_vB_EcoM_ep3_NC_025430(4) PHAGE_Entero_Arya…	0.4117	0.4078
Acinetobacter sp. ANC 5324
[truncated: 678 more rows]
