# Supplementary material for: A comprehensive genomic analysis provides insights on the high environmental adaptability of Acinetobacter strains
Source: Front Microbiol. 2023 Apr 17;14:1177951. doi: 10.3389/fmicb.2023.1177951 (PMC10149724; doi:10.3389/fmicb.2023.1177951)
Supplement: SUPPLEMENTARY TABLE S6 — The significant functional genes in GIs of Acinetobacter. [file Table_6.XLSX]

## Sheet: Sheet1
Supplementary Table S6: The significant functional genes in GIs of Acinetobacter
Annotation Sample Name	Aminoglycoside antibiotic resistance	β-lactamase type resistance	Macrolide antibiotic resistance	Tetracycline resistance	Nucleotidyl transferase	Multidrug efflux pump	type II toxin-antitoxin system RelE/ParE family toxin	type II toxin-antitoxin system HipA family toxin	MerR family transcriptional regulator	TonB-dependent receptor
Acinetobacter cumulans WCHAc060092								+
Acinetobacter baumannii ATCC 19606									+
Acinetobacter baumannii AB0057	+								+	+
Acinetobacter baumannii AB307-0294						+
Acinetobacter baumannii AC12	+	+	+	+						+
Acinetobacter baumannii AC30	+			+		+				+
Acinetobacter baumannii MDR-TJ	+				+	+				+
Acinetobacter baumannii TCDC-AB0715	+	+		+		+				+
Acinetobacter wuhouensis WCHA60		+
Acinetobacter dispersus NCCP 16014						+				+
Acinetobacter lwoffii NCTC 5866							+	+		+
Acinetobacter modestus CCM 8639									+	+
Acinetobacter parvus DSM 16617
Acinetobacter vivianii CCM 8642
Acinetobacter nosocomialis NIPH 2119
Acinetobacter pittii ATCC 19004
Acinetobacter colistiniresistens NIPH 2036					+					+
Acinetobacter johnsonii CIP 64.6	+
Acinetobacter proteolyticus NIPH 809
Acinetobacter schindleri CIP 107287
Acinetobacter variabilis NIPH 2171
Acinetobacter gyllenbergii CIP 110306		+				+			+	+
Acinetobacter haemolyticus CIP 64.3									+
Acinetobacter junii CIP 64.5
Acinetobacter rongchengensis WCHAc060115	+	+	+		+		+	+
Acinetobacter tianfuensis WCHAc060012	+		+	+			+
Acinetobacter geminorum J00019									+
Acinetobacter baumannii 1007214		+							+	+
Acinetobacter baumannii 1022959		+								+
Acinetobacter baumannii 1058283
Acinetobacter baumannii 1062314									+	+
Acinetobacter baumannii 1095464		+							+	+
Acinetobacter baumannii 1117819		+							+	+
Acinetobacter baumannii 1170863	+									+
Acinetobacter baumannii 1178044		+							+	+
Acinetobacter baumannii 1188188									+
Acinetobacter baumannii 1232509	+	+							+	+
Acinetobacter baumannii 1237893		+							+	+
Acinetobacter baumannii 1264936		+							+	+
Acinetobacter baumannii 1266220										+
Acinetobacter baumannii 1271213	+								+
Acinetobacter baumannii 1271651		+							+	+
Acinetobacter baumannii 1276470-86	+	+							+	+
Acinetobacter baumannii 1287985		+							+	+
Acinetobacter baumannii 1294222		+								+
Acinetobacter baumannii 1295549										+
Acinetobacter baumannii 1296252		+							+	+
Acinetobacter baumannii 1406182		+								+
Acinetobacter baumannii 1406589									+
Acinetobacter baumannii 1413735	+									+
Acinetobacter baumannii 14216		+								+
Acinetobacter baumannii 1494580		+							+	+
Acinetobacter baumannii 214216	+									+
Acinetobacter baumannii 472237-120	+	+							+
Acinetobacter baumannii 480175		+							+
Acinetobacter baumannii 277047										+
Acinetobacter baumannii 2887										+
Acinetobacter baumannii 303002		+							+	+
Acinetobacter baumannii 426863		+								+
Acinetobacter baumannii 457946	+	+							+	+
Acinetobacter baumannii 466215		+							+	+
Acinetobacter baumannii 541915		+							+	+
Acinetobacter baumannii 73736		+							+	+
Acinetobacter baumannii 737393		+							+	+
Acinetobacter baumannii 755829										+
Acinetobacter baumannii 836190		+							+	+
Acinetobacter baumannii 981176		+							+	+
Acinetobacter baumannii 98826		+							+	+
Acinetobacter baumannii AB-HKU3-08	+	+		+	+		+			+
Acinetobacter baumannii AB1H8	+	+	+	+	+		+			+
Acinetobacter baumannii AB_1582-8	+	+			+		+			+
Acinetobacter baumannii AB_1649-8										+
Acinetobacter baumannii AB_2009-04-02-7	+			+			+
Acinetobacter baumannii AB_515-8	+	+		+			+			+
Acinetobacter baumannii AB_TG2028	+				+					+
Acinetobacter baumannii AB_TG2032	+				+					+
Acinetobacter baumannii AB_TG27331	+	+		+	+
Acinetobacter baumannii ABNIH15	+	+		+	+		+			+
Acinetobacter baumannii BZICU-2	+	+	+				+	+		+
Acinetobacter baumannii TG15238	+	+		+			+			+
Acinetobacter baumannii TG20546	+	+	+		+		+			+
Acinetobacter baumannii TG22214	+						+			+
Acinetobacter baumannii TG27383	+	+	+	+	+
Acinetobacter baumannii UH0207	+		+	+	+	+	+			+
Acinetobacter baumannii UH10007	+	+		+		+	+
Acinetobacter baumannii UH19908	+	+	+		+		+			+
Acinetobacter baumannii UH5307	+	+			+		+			+
Acinetobacter pittii TG6411					+		+
Acinetobacter sp. 1130196		+				+			+
Acinetobacter sp. 1179249		+
Acinetobacter sp. 1245593		+							+
Acinetobacter sp. 1424608		+							+
Acinetobacter sp. 826659										+
Acinetobacter sp. TG27347						+	+
Acinetobacter sp. TUM15103	+	+			+		+
Acinetobacter baumannii ABNIH18						+				+
Acinetobacter baumannii 1035119		+			+	+			+	+
Acinetobacter baumannii 1039621		+
Acinetobacter baumannii 1040094		+							+
Acinetobacter baumannii 1042969-1265		+							+	+
Acinetobacter baumannii 1043794		+							+	+
Acinetobacter baumannii 1051176	+	+		+					+
Acinetobacter baumannii 1106579		+
Acinetobacter baumannii 1289546										+
Acinetobacter baumannii 1294217		+							+	+
Acinetobacter baumannii 1297		+								+
Acinetobacter baumannii 1406750		+								+
Acinetobacter baumannii 1412924										+
Acinetobacter baumannii 1417041										+
Acinetobacter baumannii 1419130		+							+	+
Acinetobacter baumannii 1437282						+				+
Acinetobacter baumannii 146457										+
Acinetobacter baumannii 1482820	+	+								+
Acinetobacter baumannii 1533268										+
Acinetobacter baumannii 1546444						+				+
Acinetobacter baumannii 1575710		+								+
Acinetobacter baumannii 232184		+							+	+
Acinetobacter baumannii 299505										+
Acinetobacter baumannii 318814									+	+
Acinetobacter baumannii 3390		+		+					+	+
Acinetobacter baumannii 42887		+							+
Acinetobacter baumannii 43926		+								+
Acinetobacter baumannii 466760				+
Acinetobacter baumannii 562700		+							+
Acinetobacter baumannii 607805	+									+
Acinetobacter baumannii 83444									+	+
Acinetobacter baumannii 942133	+	+		+						+
Acinetobacter baumannii 942194
Acinetobacter junii SH205									+
Acinetobacter sp. 1239920						+				+
Acinetobacter sp. 1461402
Acinetobacter sp. 1542444										+
Acinetobacter sp. 230853
Acinetobacter sp. 479375		+				+			+	+
Acinetobacter sp. 907131		+							+
Acinetobacter baumannii 348935		+			+				+	+
Acinetobacter baumannii AB900					+
Acinetobacter beijerinckii ANC 3835
Acinetobacter beijerinckii CIP 110307
Acinetobacter baumannii AB4A3						+				+
Acinetobacter calcoaceticus RUH2202						+
Acinetobacter sp. TG2027							+
Acinetobacter baumannii AB405E4							+
Acinetobacter baumannii AB5256	+			+			+		+
Acinetobacter baumannii AB5711	+	+
Acinetobacter baumannii AB_1766_8	+	+			+					+
Acinetobacter baumannii AB_909-01-7	+	+			+		+			+
Acinetobacter baumannii AB_TG2022	+			+		+	+			+
Acinetobacter baumannii AB_TG2631	+			+	+
Acinetobacter baumannii AB_TG5064	+			+			+			+
Acinetobacter baumannii Naval-82										+
Acinetobacter baumannii TG15236	+	+		+	+		+			+
Acinetobacter baumannii TG22202	+		+		+	+	+
Acinetobacter baumannii UH7907	+	+								+
Acinetobacter baumannii UMB001	+	+			+		+			+
Acinetobacter radioresistens TG02010										+
Acinetobacter sp. Marseille-P8049	+	+
Acinetobacter sp. TUM15521							+	+
Acinetobacter sp. CIP 102637
Acinetobacter sp. NIPH 542
Acinetobacter baumannii 48055	+	+		+	+		+
Acinetobacter baumannii 53264	+			+	+		+
Acinetobacter baumannii AB_2008-15-70	+	+		+	+		+			+
Acinetobacter baumannii ABNIH19	+			+
Acinetobacter baumannii TG2013	+	+	+		+	+	+			+
Acinetobacter baumannii TG22110	+	+		+			+			+
Acinetobacter baumannii TG22146	+	+			+					+
Acinetobacter baumannii TG22332	+				+					+
Acinetobacter baumannii ABIsac_ColiR	+				+
Acinetobacter baumannii ABNIH11	+			+	+		+			+
Acinetobacter baumannii AB_1595-8	+	+								+
Acinetobacter baumannii AB_908-13	+				+					+
Acinetobacter baumannii BIDMC 56	+	+		+						+
Acinetobacter baumannii TG27299	+	+		+	+	+	+			+
Acinetobacter lwoffii TG19636	+					+	+	+		+
Acinetobacter schindleri TG19614	+				+		+		+	+
Acinetobacter sp. YH18001	+		+	+			+
Acinetobacter lwoffii SH145
Acinetobacter baumannii 6013150	+				+					+
Acinetobacter baumannii AA-014							+			+
Acinetobacter johnsonii SH046
Acinetobacter baumannii AB210	+	+	+	+	+		+			+
Acinetobacter baumannii AB5075	+	+			+
Acinetobacter baumannii AB_1650-8
Acinetobacter baumannii AB_2008-15-45	+	+		+	+		+
Acinetobacter baumannii TG00314							+			+
Acinetobacter baumannii TG22204
Acinetobacter baumannii UH13908	+		+	+	+					+
Acinetobacter baumannii UMB002							+		+	+
Acinetobacter baumannii WC-A-694	+			+	+		+
Acinetobacter radioresistens SH164						+	+			+
Acinetobacter radioresistens SK82						+				+
Acinetobacter sp. FDAARGOS 515						+	+
Acinetobacter sp. FDAARGOS_541
Acinetobacter sp. RF15A	+			+	+		+			+
Acinetobacter sp. S131434	+	+		+		+				+
Acinetobacter baumannii ABNIH5	+					+
Acinetobacter baumannii ATCC 17978						+	+			+
Acinetobacter nosocomialis M2						+
Acinetobacter baumannii AB4857				+		+
Acinetobacter baumannii LAC-4	+				+	+	+			+
Acinetobacter sp. 243_ASPC							+
Acinetobacter sp. NIPH 3623					+
Acinetobacter sp. NIPH 713										+
Acinetobacter sp. NIPH 817	+
Acinetobacter sp. NIPH 899		+
Acinetobacter sp. AB118710	+	+		+	+	+				+
Acinetobacter larvae BRTC-1
Acinetobacter lanii 185					+
Acinetobacter shaoyimingii 323-1										+
Acinetobacter equi 114						+
Acinetobacter wanghuae dk386
Acinetobacter gandensis CCUG 68482	+			+
Acinetobacter courvalinii CCM 8635
Acinetobacter guerrae AC 1271						+
Acinetobacter portensis AC 877									+	+
Acinetobacter pullicarnis S23										+
Acinetobacter kanungonis PS-1							+	+	+	+
Acinetobacter piscicola LW15
Acinetobacter baretiae B10A							+	+		+
Acinetobacter apis ANC 5114							+
Acinetobacter sp. S40							+			+
Acinetobacter sp. 10FS3-1	+			+	+		+			+
Acinetobacter sp. 18QD2AZ41W	+		+	+			+
Acinetobacter sp. YH12070	+	+	+	+	+		+	+		+
Acinetobacter sp. YH12080	+		+	+	+		+	+
Acinetobacter sp. YH16057	+		+	+	+		+	+
Acinetobacter sp. YH1901134	+		+	+			+	+
Acinetobacter sp. NIPH 2377						+
Acinetobacter sp. A1	+		+	+			+	+
Acinetobacter sp. ANC 5318	+			+			+	+		+
Acinetobacter sp. ANC 5324							+			+
Acinetobacter sp. ANC 5347		+		+			+		+	+
Acinetobacter sp. AR2-3							+
Acinetobacter sp. KU 013TH
Acinetobacter sp. Marseille-Q1623					+
Acinetobacter sp. Sa1BUA6							+
Acinetobacter sp. SFA
Acinetobacter sp. SFC
Acinetobacter oleivorans DR1										+
Acinetobacter baylyi ADP1							+			+
Acinetobacter pittii PHEA-2						+
Acinetobacter chinensis WCHAc010005					+
Acinetobacter sp. C16S1
Acinetobacter sp. BEC1-S18-ESBL-01							+	+
Acinetobacter albensis ANC 4874										+
Acinetobacter baylyi DSM 14961
Acinetobacter bouvetii DSM 14964
Acinetobacter brisouii CIP 110357
Acinetobacter halotolerans JCM 31009										+
Acinetobacter harbinensis HITLi 7									+
Acinetobacter tjernbergiae DSM 14971						+	+
Acinetobacter calcoaceticus DSM 30006
Acinetobacter celticus ANC 4603
Acinetobacter pseudolwoffii ANC 5044	+				+					+
Acinetobacter venetianus RAG-1
Acinetobacter lactucae NRRL B-41902
Acinetobacter nectaris CIP 110549
Acinetobacter pollinis SCC477							+
Acinetobacter seohaensis DSM 16313				+
Acinetobacter radioresistens DSM 6976							+
Acinetobacter gerneri DSM 14967						+
Acinetobacter indicus CIP 110367
Acinetobacter terrestris ANC 4471							+	+
Acinetobacter terrae ANC 4282							+
Acinetobacter soli KCTC 22184					+
Acinetobacter idrijaensis MII	+	+	+			+			+
Acinetobacter sp. AKBS16					+
Acinetobacter sp. ANC 4470							+	+
Acinetobacter sp. ANC 4945							+	+
Acinetobacter sp. BS1							+	+
Acinetobacter sp. YH16031	+		+	+	+		+	+
Acinetobacter sp. YH1901147	+		+	+			+	+		+
Acinetobacter kookii ANC 4667									+
Acinetobacter sp. ANC 3781							+
Acinetobacter sp. WCHA39	+	+	+				+	+
Acinetobacter sp. YH12143	+	+	+	+	+		+
Acinetobacter sp. YT-02		+	+	+			+	+		+
Acinetobacter sp. JW							+	+
Acinetobacter kyonggiensi ANC 5109		+				+			+
Acinetobacter marinus ANC 3699						+			+
Acinetobacter sp. ANC 3832
Acinetobacter sp. ANC 3813	+				+					+
Acinetobacter sp. ANC 3903						+		+
Acinetobacter brisouii ANC 4119
Acinetobacter sp. 51m					+		+		+	+
Acinetobacter sp. Ac_5812						+	+	+		+
Acinetobacter sp. ANC 4178
Acinetobacter sp. ANC 4204										+
Acinetobacter sp. ANC 4216							+			+
Acinetobacter sp. ANC 4249							+
Acinetobacter sp. ANC 4280						+
Acinetobacter sp. ANC 4648
Acinetobacter sp. ANC 4654							+			+
Acinetobacter sp. ANC 4779							+
Acinetobacter sp. ANC 4862						+		+
Acinetobacter sp. ANC 4910							+
Acinetobacter sp. ANC 4973							+
Acinetobacter sp. ANC 4999								+
Acinetobacter sp. ANC 5045
Acinetobacter sp. ANC 5084							+			+
Acinetobacter sp. ANC 5378							+
Acinetobacter sp. ANC 5380							+			+
Acinetobacter sp. ANC 5414
Acinetobacter sp. ANC 5600								+		+
Acinetobacter sp. CFCC 11171				+			+	+
Acinetobacter sp. EKM10A							+
Acinetobacter sp. Leaf130
Acinetobacter sp. MF4640							+			+
Acinetobacter sp. YH12227	+		+	+	+		+	+	+	+
Acinetobacter sp. YH16032	+		+	+			+	+
Acinetobacter sp. SK-43
